# Supplementary material for: Sediment Disturbance Negatively Impacts Methanogen Abundance but Has Variable Effects on Total Methane Emissions
Source: Front Microbiol. 2022 Feb 21;13:796018. doi: 10.3389/fmicb.2022.796018 (PMC8899539; doi:10.3389/fmicb.2022.796018)
Supplement: Supplementary file 2 [file Table_2.XLSX]

## Sheet: Sheet1
#OTU_num	(All)
Row Labels	Sum of D14.t6.h3.1	Sum of D14.t4.h3.3	Sum of D14.t6.h1.1	Sum of D14.t4.h1.3	Sum of D7.t1.h1.2	Sum of D7.t1.h3.2	Sum of D7.t15.h3.2	Sum of D7.t15.h1.2	Sum of D7.t11.h3.2	Sum of D7.t11.h1.2	Sum of D14.t10.h3.2	Sum of D14.t10.h1.2	Sum of Time0.d3.t2	Sum of Time0.d0.t8	Sum of Time0.d7.t1	Sum of Time0.d14.t4
k__Archaea	6550	3478	4500	1436	4043	1836	3107	3903	10075	6781	6160	4355	23438	23375	5568	8040
k__Bacteria	95715	100922	100648	92115	99980	98331	91311	99898	131079	92260	91799	97796	119188	115813	93583	93030
Unknown	13	20	23	9	13	34	26	25	36	11	29	17	62	83	6	99
Grand Total	102278	104420	105171	93560	104036	100201	94444	103826	141190	99052	97988	102168	142688	139271	99157	101169

## Sheet: otu_table
#OTU_num	Kingdom	Phyllum	Class	Order	Family	Genus	Species	D3.t5.h3.1	D3.t5.h1.1	D14.t6.h3.1	D14.t6.h1.1	D14.t4.h3.3	D14.t4.h1.3	D0.t8.h3.2	D0.t8.h1.2	D7.t1.h3.2	D7.t1.h1.2	D3.t3.h3.2	D3.t3.h1.2	D7.t15.h3.2	D7.t15.h1.2	D3.t2.h3.3	D3.t2.h1.3	D0.t12.h3.2	D0.t12.h1.2	D0.t13.h3.2	D0.t13.h1.2	D7.t11.h3.2	D7.t11.h1.2	D14.t10.h3.2	D14.t10.h1.2	Time0.d0.t8	Time0.d3.t2	Time0.d7.t1	Time0.d14.t4	Kingdom	Phyllum	Class	Order	Family	Genus	Species
OTU_1	k__Archaea	p__Euryarchaeota	c__Methanomicrobia	o__Methanosarcinales	f__Methanosaetaceae	g__Methanosaeta	s__metagenome	10	6	2	1	2	0	0	0	1	3	0	0	3	1	0	2	0	0	2	0	5	3	4	9	3	2	2	1	k__Archaea	p__Euryarchaeota	c__Methanomicrobia	o__Methanosarcinales	f__Methanosaetaceae	g__Methanosaeta	s__metagenome
OTU_2	k__Bacteria	p__Proteobacteria	c__Gammaproteobacteria	o__Steroidobacterales	f__Steroidobacteraceae	g__uncultured	s__uncultured_gamma_proteobacterium	3789	4776	5072	2877	5019	3392	3920	2579	5755	4278	3381	3339	4382	5688	5716	3144	4628	777	893	635	3154	1009	845	844	1204	1602	1487	694	k__Bacteria	p__Proteobacteria	c__Gammaproteobacteria	o__Steroidobacterales	f__Steroidobacteraceae	g__uncultured	s__uncultured_gamma_proteobacterium
OTU_3	k__Bacteria	p__Proteobacteria	c__Deltaproteobacteria	o__Sva0485	f__uncultured_prokaryote	g__uncultured_prokaryote	s__uncultured_prokaryote	899	782	864	852	717	794	976	732	809	868	982	814	856	788	1015	826	708	872	1280	1008	1003	1162	1327	988	318	279	900	739	k__Bacteria	p__Proteobacteria	c__Deltaproteobacteria	o__Sva0485	f__uncultured_prokaryote	g__uncultured_prokaryote	s__uncultured_prokaryote
OTU_4	k__Bacteria	p__Proteobacteria	c__Gammaproteobacteria	o__Betaproteobacteriales	f__Burkholderiaceae	g__uncultured		835	554	1162	830	1114	1062	1136	1068	1066	1022	1008	849	894	682	1092	888	1115	1312	1539	1232	1197	1198	1235	1098	679	716	1122	965	k__Bacteria	p__Proteobacteria	c__Gammaproteobacteria	o__Betaproteobacteriales	f__Burkholderiaceae	g__uncultured
OTU_5	k__Bacteria	p__Proteobacteria	c__Gammaproteobacteria	o__Betaproteobacteriales	f__Burkholderiaceae			1155	709	1165	1308	1266	1397	1465	1568	1264	1406	1227	1259	1107	898	1267	1339	1401	1548	1596	1525	1463	1292	1281	1347	704	867	1186	1123	k__Bacteria	p__Proteobacteria	c__Gammaproteobacteria	o__Betaproteobacteriales	f__Burkholderiaceae
OTU_6	k__Bacteria	p__Proteobacteria	c__Gammaproteobacteria	o__Betaproteobacteriales	f__Burkholderiaceae	g__Ralstonia	s__	0	1	1	0	1	107	124	2267	77	122	120	1136	112	124	103	116	101	460	477	7135	33	465	452	4238	26	7	558	415	k__Bacteria	p__Proteobacteria	c__Gammaproteobacteria	o__Betaproteobacteriales	f__Burkholderiaceae	g__Ralstonia	s__
OTU_7	k__Bacteria	p__Bacteroidetes	c__Bacteroidia	o__Bacteroidales	f__Bacteroidetes_vadinHA17	g__	s__	683	679	772	921	484	371	505	493	483	408	444	347	369	368	531	469	499	779	1019	1128	1056	898	917	817	588	768	824	791	k__Bacteria	p__Bacteroidetes	c__Bacteroidia	o__Bacteroidales	f__Bacteroidetes_vadinHA17	g__	s__
OTU_8	k__Bacteria	p__Firmicutes	c__Clostridia	o__Clostridiales	f__Clostridiaceae_1	g__Clostridium_sensu_stricto_13	s__	369	388	259	455	365	1016	1322	545	917	1040	1074	883	1030	977	808	1297	685	382	339	246	298	359	434	327	50	26	250	392	k__Bacteria	p__Firmicutes	c__Clostridia	o__Clostridiales	f__Clostridiaceae_1	g__Clostridium_sensu_stricto_13	s__
OTU_9	k__Bacteria	p__Proteobacteria	c__Deltaproteobacteria	o__Syntrophobacterales	f__Syntrophaceae	g__uncultured	s__	625	664	626	685	620	692	645	754	573	707	689	657	640	759	643	709	543	893	816	786	721	743	735	889	390	468	586	705	k__Bacteria	p__Proteobacteria	c__Deltaproteobacteria	o__Syntrophobacterales	f__Syntrophaceae	g__uncultured	s__
OTU_10	k__Bacteria	p__Proteobacteria	c__Gammaproteobacteria	o__Competibacterales	f__Competibacteraceae	g__Candidatus_Competibacter	s__	649	434	580	676	802	558	555	531	634	736	610	603	567	366	591	689	650	773	767	777	340	746	830	909	355	418	719	705	k__Bacteria	p__Proteobacteria	c__Gammaproteobacteria	o__Competibacterales	f__Competibacteraceae	g__Candidatus_Competibacter	s__
OTU_11	k__Bacteria	p__Bacteroidetes	c__Ignavibacteria	o__Ignavibacteriales	f__Ignavibacteriaceae	g__Ignavibacterium	s__	1816	1494	1110	1482	756	999	1311	944	1300	1181	1375	1017	1167	884	1250	1270	939	1802	2154	1696	2312	2222	2166	1377	1061	839	1130	1232	k__Bacteria	p__Bacteroidetes	c__Ignavibacteria	o__Ignavibacteriales	f__Ignavibacteriaceae	g__Ignavibacterium	s__
OTU_12	k__Bacteria	p__Proteobacteria	c__Gammaproteobacteria	o__Betaproteobacteriales	f__Rhodocyclaceae	g__Denitratisoma		675	670	505	810	443	681	553	480	286	510	500	558	447	458	370	675	418	1169	717	733	549	660	672	833	628	852	667	825	k__Bacteria	p__Proteobacteria	c__Gammaproteobacteria	o__Betaproteobacteriales	f__Rhodocyclaceae	g__Denitratisoma
OTU_13	k__Bacteria	p__Proteobacteria	c__Gammaproteobacteria	o__Betaproteobacteriales	f__Rhodocyclaceae			410	314	437	497	411	502	470	417	370	465	494	465	371	330	377	547	448	530	519	484	462	504	504	525	695	758	516	672	k__Bacteria	p__Proteobacteria	c__Gammaproteobacteria	o__Betaproteobacteriales	f__Rhodocyclaceae
OTU_14	k__Bacteria	p__Proteobacteria	c__Deltaproteobacteria	o__Sva0485				705	681	524	606	494	587	677	543	426	682	616	650	709	702	564	604	605	599	596	525	719	533	548	544	383	321	439	443	k__Bacteria	p__Proteobacteria	c__Deltaproteobacteria	o__Sva0485
OTU_15	k__Bacteria	p__Proteobacteria	c__Gammaproteobacteria	o__Betaproteobacteriales	f__Burkholderiaceae	g__uncultured	s__uncultured_prokaryote	903	886	1033	870	1014	865	1113	1050	969	1048	925	911	873	863	994	861	966	1064	1273	1230	1208	1136	1045	1113	519	540	965	779	k__Bacteria	p__Proteobacteria	c__Gammaproteobacteria	o__Betaproteobacteriales	f__Burkholderiaceae	g__uncultured	s__uncultured_prokaryote
OTU_16	k__Bacteria	p__Firmicutes	c__Clostridia	o__Clostridiales	f__Ruminococcaceae	g__Ruminococcaceae_UCG-013	s__uncultured_Clostridiaceae_bacterium	0	0	0	0	0	0	0	0	0	0	0	0	0	0	0	0	0	0	0	0	3868	0	0	0	3536	4215	0	0	k__Bacteria	p__Firmicutes	c__Clostridia	o__Clostridiales	f__Ruminococcaceae	g__Ruminococcaceae_UCG-013	s__uncultured_Clostridiaceae_bacterium
OTU_17	k__Bacteria	p__Proteobacteria	c__Deltaproteobacteria	o__Desulfarculales	f__Desulfarculaceae	g__Desulfatiglans		1348	1388	1315	1477	1173	1418	1514	1532	1341	1516	1753	1463	1362	1487	1385	1555	1330	1756	1941	2082	1963	1919	2007	2083	983	1011	1565	1579	k__Bacteria	p__Proteobacteria	c__Deltaproteobacteria	o__Desulfarculales	f__Desulfarculaceae	g__Desulfatiglans
OTU_18	k__Archaea	p__Euryarchaeota	c__Methanomicrobia	o__Methanomicrobiales	f__Methanoregulaceae	g__Methanoregula	s__uncultured_archaeon	268	242	230	474	86	100	167	244	64	235	230	111	166	295	114	207	276	312	350	373	350	398	454	336	1178	1346	311	790	k__Archaea	p__Euryarchaeota	c__Methanomicrobia	o__Methanomicrobiales	f__Methanoregulaceae	g__Methanoregula	s__uncultured_archaeon
OTU_19	k__Bacteria	p__Proteobacteria	c__Gammaproteobacteria	o__Steroidobacterales	f__Steroidobacteraceae	g__uncultured	s__	504	598	549	439	621	511	572	379	753	611	585	571	616	865	611	525	653	315	360	224	509	402	329	445	298	327	448	360	k__Bacteria	p__Proteobacteria	c__Gammaproteobacteria	o__Steroidobacterales	f__Steroidobacteraceae	g__uncultured	s__
OTU_20	k__Bacteria	p__Proteobacteria	c__Gammaproteobacteria	o__Betaproteobacteriales	f__SC-I-84	g__	s__	326	524	379	354	409	311	272	252	276	344	322	387	302	407	311	327	273	310	331	293	405	341	305	286	68	99	249	245	k__Bacteria	p__Proteobacteria	c__Gammaproteobacteria	o__Betaproteobacteriales	f__SC-I-84	g__	s__
OTU_21	k__Bacteria	p__Proteobacteria	c__Gammaproteobacteria	o__Betaproteobacteriales	f__Nitrosomonadaceae	g__Ellin6067		502	762	589	378	753	602	555	493	557	506	537	504	520	737	661	420	568	377	314	321	642	258	251	305	263	247	332	168	k__Bacteria	p__Proteobacteria	c__Gammaproteobacteria	o__Betaproteobacteriales	f__Nitrosomonadaceae	g__Ellin6067
OTU_22	k__Bacteria	p__Bacteroidetes	c__Ignavibacteria	o__Ignavibacteriales	f__LD-RB-34	g__	s__	393	400	206	379	191	246	311	247	259	347	343	328	309	304	280	376	219	309	355	390	338	405	418	356	149	176	221	219	k__Bacteria	p__Bacteroidetes	c__Ignavibacteria	o__Ignavibacteriales	f__LD-RB-34	g__	s__
OTU_23	k__Bacteria	p__Proteobacteria	c__Gammaproteobacteria	o__Betaproteobacteriales	f__Methylophilaceae	g__uncultured		225	193	243	309	209	280	287	273	221	256	329	286	258	213	230	315	214	381	316	379	244	315	379	320	211	192	308	335	k__Bacteria	p__Proteobacteria	c__Gammaproteobacteria	o__Betaproteobacteriales	f__Methylophilaceae	g__uncultured
OTU_24	k__Bacteria	p__Proteobacteria	c__Gammaproteobacteria	o__Cellvibrionales	f__Spongiibacteraceae	g__BD1-7_clade		779	1019	911	815	757	1073	1172	1266	896	1160	994	1069	929	1342	1115	1059	1001	1219	1241	1199	642	1061	1096	1206	325	399	959	935	k__Bacteria	p__Proteobacteria	c__Gammaproteobacteria	o__Cellvibrionales	f__Spongiibacteraceae	g__BD1-7_clade
OTU_25	k__Bacteria	p__Proteobacteria	c__Gammaproteobacteria	o__Xanthomonadales	f__Xanthomonadaceae	g__Arenimonas	s__uncultured_prokaryote	222	226	192	219	173	208	297	345	206	292	243	224	249	301	239	291	206	227	286	347	172	275	226	261	173	159	258	266	k__Bacteria	p__Proteobacteria	c__Gammaproteobacteria	o__Xanthomonadales	f__Xanthomonadaceae	g__Arenimonas	s__uncultured_prokaryote
OTU_26	k__Bacteria	p__Proteobacteria	c__Alphaproteobacteria	o__Rhizobiales	f__Methyloligellaceae			155	137	165	218	233	265	226	262	267	361	259	253	236	183	208	259	244	333	263	322	134	263	228	327	91	72	220	226	k__Bacteria	p__Proteobacteria	c__Alphaproteobacteria	o__Rhizobiales	f__Methyloligellaceae
OTU_27	k__Bacteria	p__Proteobacteria	c__Gammaproteobacteria	o__Betaproteobacteriales	f__Nitrosomonadaceae	g__Ellin6067		319	509	338	306	389	345	323	296	253	322	272	302	246	429	299	357	284	342	270	314	299	239	223	277	85	96	230	232	k__Bacteria	p__Proteobacteria	c__Gammaproteobacteria	o__Betaproteobacteriales	f__Nitrosomonadaceae	g__Ellin6067
OTU_28	k__Bacteria	p__Bacteroidetes	c__Ignavibacteria	o__Kryptoniales	f__BSV26			271	248	301	285	328	250	295	256	283	342	305	309	282	313	346	297	290	351	465	454	283	447	411	400	81	60	283	250	k__Bacteria	p__Bacteroidetes	c__Ignavibacteria	o__Kryptoniales	f__BSV26
OTU_29	k__Bacteria	p__Proteobacteria	c__Deltaproteobacteria	o__Desulfuromonadales				1250	1275	1447	1208	1387	887	910	839	894	841	925	871	1044	1211	1228	1045	1322	225	203	206	1443	197	246	235	993	970	490	260	k__Bacteria	p__Proteobacteria	c__Deltaproteobacteria	o__Desulfuromonadales
OTU_30	k__Bacteria	p__Proteobacteria	c__Gammaproteobacteria	o__Cellvibrionales	f__Halieaceae	g__OM60(NOR5)_clade		181	274	199	235	228	241	276	203	171	191	272	166	174	259	274	285	210	253	245	273	169	219	227	225	100	102	192	211	k__Bacteria	p__Proteobacteria	c__Gammaproteobacteria	o__Cellvibrionales	f__Halieaceae	g__OM60(NOR5)_clade
OTU_31	k__Bacteria	p__Proteobacteria	c__Deltaproteobacteria	o__NB1-j	f__	g__	s__	319	433	542	372	545	486	599	383	379	391	371	380	356	384	535	390	432	608	762	424	201	414	383	429	111	99	531	350	k__Bacteria	p__Proteobacteria	c__Deltaproteobacteria	o__NB1-j	f__	g__	s__
OTU_32	k__Bacteria	p__Actinobacteria	c__Coriobacteriia	o__OPB41	f__	g__	s__	369	370	299	289	465	318	301	303	372	394	303	339	292	319	261	288	366	338	303	286	201	280	259	317	191	141	312	213	k__Bacteria	p__Actinobacteria	c__Coriobacteriia	o__OPB41	f__	g__	s__
OTU_33	k__Bacteria	p__Bacteroidetes	c__Ignavibacteria	o__Kryptoniales	f__BSV26			382	421	468	518	372	329	438	392	265	353	342	388	307	339	385	368	423	533	571	605	301	521	524	471	91	150	414	359	k__Bacteria	p__Bacteroidetes	c__Ignavibacteria	o__Kryptoniales	f__BSV26
OTU_34	k__Bacteria	p__Nitrospirae	c__Thermodesulfovibrionia	o__uncultured	f__	g__	s__	514	414	372	501	292	362	355	345	301	410	441	328	361	308	368	441	327	451	459	462	378	538	559	492	250	264	484	504	k__Bacteria	p__Nitrospirae	c__Thermodesulfovibrionia	o__uncultured	f__	g__	s__
OTU_35	k__Bacteria	p__Proteobacteria	c__Deltaproteobacteria	o__Sva0485	f__	g__	s__	418	373	351	391	330	422	467	470	423	426	545	445	465	410	406	474	480	399	461	449	549	435	491	449	113	169	397	314	k__Bacteria	p__Proteobacteria	c__Deltaproteobacteria	o__Sva0485	f__	g__	s__
OTU_36	k__Bacteria	p__Proteobacteria	c__Gammaproteobacteria	o__Betaproteobacteriales	f__Hydrogenophilaceae	g__Thiobacillus		337	348	325	376	335	361	436	262	290	351	355	315	294	315	341	389	326	389	465	349	525	371	373	384	339	305	388	343	k__Bacteria	p__Proteobacteria	c__Gammaproteobacteria	o__Betaproteobacteriales	f__Hydrogenophilaceae	g__Thiobacillus
OTU_37	k__Bacteria	p__Proteobacteria	c__Gammaproteobacteria	o__Betaproteobacteriales	f__Burkholderiaceae	g__uncultured	s__uncultured_prokaryote	324	219	349	340	355	362	421	355	337	358	282	278	265	228	359	350	338	324	449	389	342	371	375	296	228	300	295	325	k__Bacteria	p__Proteobacteria	c__Gammaproteobacteria	o__Betaproteobacteriales	f__Burkholderiaceae	g__uncultured	s__uncultured_prokaryote
OTU_38	k__Bacteria	p__Proteobacteria	c__Alphaproteobacteria	o__Rhizobiales	f__Methyloligellaceae	g__uncultured		211	196	146	266	271	324	305	277	331	340	331	323	302	229	250	323	311	305	348	279	172	325	308	388	120	97	224	250	k__Bacteria	p__Proteobacteria	c__Alphaproteobacteria	o__Rhizobiales	f__Methyloligellaceae	g__uncultured
OTU_39	k__Bacteria	p__Acidobacteria	c__Thermoanaerobaculia	o__Thermoanaerobaculales	f__Thermoanaerobaculaceae	g__Thermoanaerobaculum	s__	454	428	414	383	664	273	371	275	485	370	362	422	446	410	383	341	520	74	96	84	335	108	114	97	73	86	150	90	k__Bacteria	p__Acidobacteria	c__Thermoanaerobaculia	o__Thermoanaerobaculales	f__Thermoanaerobaculaceae	g__Thermoanaerobaculum	s__
OTU_40	k__Bacteria	p__Proteobacteria	c__Deltaproteobacteria	o__Syntrophobacterales	f__Syntrophaceae			190	214	142	191	125	197	185	214	168	166	174	161	168	177	155	216	142	191	197	224	196	203	214	195	128	194	167	198	k__Bacteria	p__Proteobacteria	c__Deltaproteobacteria	o__Syntrophobacterales	f__Syntrophaceae
OTU_41	k__Bacteria	p__Calditrichaeota	c__Calditrichia	o__Calditrichales	f__Calditrichaceae	g__Calorithrix	s__	124	130	126	227	128	146	162	166	75	122	113	113	117	111	131	140	176	298	195	260	67	130	143	206	129	137	181	227	k__Bacteria	p__Calditrichaeota	c__Calditrichia	o__Calditrichales	f__Calditrichaceae	g__Calorithrix	s__
OTU_42	k__Bacteria	p__Proteobacteria	c__Alphaproteobacteria	o__Rhizobiales	f__Rhizobiales_Incertae_Sedis	g__uncultured	s__	282	201	299	339	361	360	350	434	388	446	331	367	369	276	318	356	373	322	326	378	166	333	315	329	85	99	286	250	k__Bacteria	p__Proteobacteria	c__Alphaproteobacteria	o__Rhizobiales	f__Rhizobiales_Incertae_Sedis	g__uncultured	s__
OTU_43	k__Bacteria	p__Proteobacteria	c__Deltaproteobacteria	o__Sva0485	f__uncultured_prokaryote	g__uncultured_prokaryote	s__uncultured_prokaryote	317	311	322	341	241	390	504	368	374	464	458	373	400	370	352	415	426	397	483	362	440	415	455	472	134	141	310	315	k__Bacteria	p__Proteobacteria	c__Deltaproteobacteria	o__Sva0485	f__uncultured_prokaryote	g__uncultured_prokaryote	s__uncultured_prokaryote
OTU_44	k__Bacteria	p__Proteobacteria	c__Deltaproteobacteria	o__MBNT15				699	698	759	683	891	531	785	464	651	527	700	549	611	613	715	662	845	370	565	395	736	468	511	429	184	190	501	360	k__Bacteria	p__Proteobacteria	c__Deltaproteobacteria	o__MBNT15
OTU_45	k__Bacteria	p__Bacteroidetes	c__Ignavibacteria	o__Kryptoniales	f__BSV26			132	163	149	198	116	130	151	132	91	161	161	109	157	133	131	186	137	195	269	247	137	187	212	188	52	32	162	119	k__Bacteria	p__Bacteroidetes	c__Ignavibacteria	o__Kryptoniales	f__BSV26
OTU_46	k__Bacteria	p__Bacteroidetes	c__Bacteroidia	o__Bacteroidales	f__SB-5	g__	s__	272	313	327	395	227	247	303	315	312	333	371	300	285	265	334	420	259	386	408	493	334	418	475	413	465	543	489	466	k__Bacteria	p__Bacteroidetes	c__Bacteroidia	o__Bacteroidales	f__SB-5	g__	s__
OTU_47	k__Archaea	p__Euryarchaeota	c__Methanomicrobia	o__Methanomicrobiales	f__Methanoregulaceae	g__Methanolinea	s__uncultured_Methanomicrobiales_archaeon	188	174	181	247	67	60	95	138	43	138	103	102	72	177	77	143	142	175	159	223	218	254	268	230	466	661	166	376	k__Archaea	p__Euryarchaeota	c__Methanomicrobia	o__Methanomicrobiales	f__Methanoregulaceae	g__Methanolinea	s__uncultured_Methanomicrobiales_archaeon
OTU_48	k__Bacteria	p__Proteobacteria	c__Deltaproteobacteria	o__Syntrophobacterales	f__Syntrophaceae	g__uncultured	s__	442	423	476	561	414	449	535	516	382	491	512	383	461	420	452	521	480	470	551	495	663	479	447	486	400	444	508	478	k__Bacteria	p__Proteobacteria	c__Deltaproteobacteria	o__Syntrophobacterales	f__Syntrophaceae	g__uncultured	s__
OTU_49	k__Bacteria	p__Bacteroidetes	c__Bacteroidia	o__Bacteroidales	f__Bacteroidetes_BD2-2			125	124	151	189	117	132	180	161	171	147	149	142	173	108	143	162	178	221	185	261	98	191	173	166	107	94	183	152	k__Bacteria	p__Bacteroidetes	c__Bacteroidia	o__Bacteroidales	f__Bacteroidetes_BD2-2
OTU_50	k__Bacteria	p__Acidobacteria	c__Subgroup_6	o__uncultured_soil_bacterium	f__uncultured_soil_bacterium	g__uncultured_soil_bacterium	s__uncultured_soil_bacterium	979	1046	1276	736	1190	802	868	828	1091	1023	924	912	901	1062	1007	853	1080	932	1410	1364	969	1187	1067	1082	363	271	746	564	k__Bacteria	p__Acidobacteria	c__Subgroup_6	o__uncultured_soil_bacterium	f__uncultured_soil_bacterium	g__uncultured_soil_bacterium	s__uncultured_soil_bacterium
OTU_51	k__Bacteria	p__Proteobacteria	c__Deltaproteobacteria	o__Sva0485	f__bioreactor_metagenome	g__bioreactor_metagenome	s__bioreactor_metagenome	169	189	164	251	139	191	201	204	156	257	230	193	223	195	173	245	161	181	201	187	206	202	222	199	100	95	154	216	k__Bacteria	p__Proteobacteria	c__Deltaproteobacteria	o__Sva0485	f__bioreactor_metagenome	g__bioreactor_metagenome	s__bioreactor_metagenome
OTU_52	k__Archaea	p__Euryarchaeota	c__Thermoplasmata	o__Methanomassiliicoccales	f__Methanomassiliicoccaceae	g__uncultured	s__uncultured_archaeon	129	143	140	187	115	91	63	96	38	85	68	63	56	85	78	90	102	410	191	204	159	251	225	187	253	314	119	311	k__Archaea	p__Euryarchaeota	c__Thermoplasmata	o__Methanomassiliicoccales	f__Methanomassiliicoccaceae	g__uncultured	s__uncultured_archaeon
OTU_53	k__Bacteria	p__Nitrospirae	c__Thermodesulfovibrionia	o__uncultured	f__	g__	s__	138	135	128	173	142	150	148	119	105	148	169	136	143	145	147	186	147	105	118	125	109	117	129	129	49	55	121	92	k__Bacteria	p__Nitrospirae	c__Thermodesulfovibrionia	o__uncultured	f__	g__	s__
OTU_54	k__Archaea	p__Euryarchaeota	c__Thermoplasmata	o__Methanomassiliicoccales	f__Methanomassiliicoccaceae	g__uncultured	s__uncultured_archaeon	144	130	163	156	129	73	55	27	27	88	73	33	48	77	104	86	64	192	207	144	229	234	234	169	219	398	118	223	k__Archaea	p__Euryarchaeota	c__Thermoplasmata	o__Methanomassiliicoccales	f__Methanomassiliicoccaceae	g__uncultured	s__uncultured_archaeon
OTU_55	k__Bacteria	p__Proteobacteria	c__Gammaproteobacteria	o__Betaproteobacteriales	f__SC-I-84			222	283	260	218	352	289	262	259	337	324	290	315	235	264	284	228	281	311	330	307	443	357	325	312	156	203	246	232	k__Bacteria	p__Proteobacteria	c__Gammaproteobacteria	o__Betaproteobacteriales	f__SC-I-84
OTU_56	k__Bacteria	p__Bacteroidetes	c__Bacteroidia	o__Bacteroidales	f__SB-5	g__	s__	384	471	362	612	353	361	542	576	507	519	514	488	464	477	493	575	482	660	720	840	529	628	681	716	628	688	636	623	k__Bacteria	p__Bacteroidetes	c__Bacteroidia	o__Bacteroidales	f__SB-5	g__	s__
OTU_57	k__Bacteria	p__Acidobacteria	c__Subgroup_17					688	781	756	634	1362	529	506	426	924	596	519	554	646	713	696	701	787	186	144	157	483	179	137	151	260	245	294	174	k__Bacteria	p__Acidobacteria	c__Subgroup_17
OTU_58	k__Bacteria	p__Actinobacteria	c__Coriobacteriia	o__OPB41	f__	g__	s__	467	479	470	478	679	531	630	495	523	565	579	540	499	516	457	468	598	599	650	610	256	576	552	609	306	250	482	416	k__Bacteria	p__Actinobacteria	c__Coriobacteriia	o__OPB41	f__	g__	s__
OTU_59	k__Bacteria	p__Proteobacteria	c__Deltaproteobacteria	o__Sva0485	f__	g__	s__	612	521	576	523	495	611	652	621	542	651	736	685	597	651	621	562	585	725	797	745	550	766	813	659	190	236	538	500	k__Bacteria	p__Proteobacteria	c__Deltaproteobacteria	o__Sva0485	f__	g__	s__
OTU_60	k__Bacteria	p__Acidobacteria	c__Subgroup_18	o__	f__	g__	s__	262	230	311	291	310	264	298	227	252	235	297	241	248	214	295	265	294	215	317	284	273	265	266	235	109	121	268	251	k__Bacteria	p__Acidobacteria	c__Subgroup_18	o__	f__	g__	s__
OTU_61	k__Bacteria	p__Nitrospirae	c__Thermodesulfovibrionia	o__uncultured	f__	g__	s__	276	261	210	260	180	250	337	189	178	241	291	237	263	210	269	297	257	276	346	276	250	348	390	309	91	93	281	278	k__Bacteria	p__Nitrospirae	c__Thermodesulfovibrionia	o__uncultured	f__	g__	s__
OTU_62	k__Bacteria	p__Proteobacteria	c__Deltaproteobacteria	o__Desulfarculales	f__Desulfarculaceae	g__Desulfatiglans	s__uncultured_Desulfobacteraceae_bacterium	112	130	120	145	137	138	164	120	148	123	164	114	134	116	135	140	137	147	165	137	121	163	177	178	65	95	178	129	k__Bacteria	p__Proteobacteria	c__Deltaproteobacteria	o__Desulfarculales	f__Desulfarculaceae	g__Desulfatiglans	s__uncultured_Desulfobacteraceae_bacterium
OTU_63	k__Bacteria	p__Firmicutes	c__Clostridia	o__Clostridiales	f__Peptostreptococcaceae	g__Sporacetigenium		111	72	92	99	152	122	374	105	242	190	198	154	171	147	124	190	152	77	187	70	119	111	133	89	11	16	92	95	k__Bacteria	p__Firmicutes	c__Clostridia	o__Clostridiales	f__Peptostreptococcaceae	g__Sporacetigenium
OTU_64	k__Bacteria	p__Proteobacteria	c__Gammaproteobacteria	o__Betaproteobacteriales	f__SC-I-84			425	532	452	383	666	519	611	663	642	590	492	542	465	690	589	411	490	664	809	721	725	706	627	792	265	330	470	394	k__Bacteria	p__Proteobacteria	c__Gammaproteobacteria	o__Betaproteobacteriales	f__SC-I-84
OTU_65	k__Bacteria	p__Proteobacteria	c__Deltaproteobacteria	o__Sva0485				192	193	125	176	159	210	251	184	216	208	244	195	208	186	188	207	196	236	293	255	262	263	303	229	78	90	212	165	k__Bacteria	p__Proteobacteria	c__Deltaproteobacteria	o__Sva0485
OTU_66	k__Bacteria	p__Proteobacteria	c__Deltaproteobacteria	o__Syntrophobacterales	f__Syntrophaceae	g__Syntrophus		142	167	191	235	102	139	158	105	94	163	173	123	155	170	135	167	147	160	207	139	289	173	151	130	140	200	189	224	k__Bacteria	p__Proteobacteria	c__Deltaproteobacteria	o__Syntrophobacterales	f__Syntrophaceae	g__Syntrophus
OTU_67	k__Bacteria	p__Proteobacteria	c__Gammaproteobacteria	o__Gammaproteobacteria_Incertae_Sedis	f__Unknown_Family	g__uncultured	s__	223	209	222	204	201	189	163	199	215	187	174	183	215	216	248	217	199	117	95	131	158	115	135	133	78	90	169	125	k__Bacteria	p__Proteobacteria	c__Gammaproteobacteria	o__Gammaproteobacteria_Incertae_Sedis	f__Unknown_Family	g__uncultured	s__
OTU_68	k__Bacteria	p__Proteobacteria	c__Deltaproteobacteria	o__Syntrophobacterales	f__Syntrophaceae	g__uncultured	s__	288	343	284	304	240	280	259	291	225	260	249	226	251	291	242	276	243	351	316	320	248	335	260	308	119	117	285	284	k__Bacteria	p__Proteobacteria	c__Deltaproteobacteria	o__Syntrophobacterales	f__Syntrophaceae	g__uncultured	s__
OTU_69	k__Bacteria	p__Proteobacteria	c__Gammaproteobacteria	o__Betaproteobacteriales	f__B1-7BS	g__	s__	249	286	245	240	336	286	265	198	219	287	252	279	245	257	200	216	234	300	318	311	293	319	275	266	140	137	244	196	k__Bacteria	p__Proteobacteria	c__Gammaproteobacteria	o__Betaproteobacteriales	f__B1-7BS	g__	s__
OTU_70	k__Bacteria	p__Acidobacteria	c__Thermoanaerobaculia	o__Thermoanaerobaculales	f__Thermoanaerobaculaceae	g__Subgroup_23	s__	202	216	294	213	319	148	168	131	159	131	153	128	138	129	218	152	211	111	156	135	184	149	141	109	42	58	153	126	k__Bacteria	p__Acidobacteria	c__Thermoanaerobaculia	o__Thermoanaerobaculales	f__Thermoanaerobaculaceae	g__Subgroup_23	s__
OTU_71	k__Archaea	p__Euryarchaeota	c__Methanomicrobia	o__Methanomicrobiales	f__Methanomicrobiaceae	g__uncultured	s__uncultured_archaeon	97	109	143	138	81	26	99	99	45	117	81	47	63	96	78	83	94	69	163	165	162	208	202	115	139	190	60	141	k__Archaea	p__Euryarchaeota	c__Methanomicrobia	o__Methanomicrobiales	f__Methanomicrobiaceae	g__uncultured	s__uncultured_archaeon
OTU_72	k__Bacteria	p__Nitrospirae	c__Thermodesulfovibrionia	o__uncultured	f__	g__	s__	152	142	106	168	139	142	91	125	129	141	138	127	139	151	102	196	171	121	84	98	105	98	92	97	96	125	90	131	k__Bacteria	p__Nitrospirae	c__Thermodesulfovibrionia	o__uncultured	f__	g__	s__
OTU_73	k__Bacteria	p__Proteobacteria	c__Deltaproteobacteria	o__RCP2-54				168	90	202	169	210	178	207	140	188	183	174	145	184	110	241	193	213	82	103	68	81	69	45	53	85	31	143	71	k__Bacteria	p__Proteobacteria	c__Deltaproteobacteria	o__RCP2-54
OTU_74	k__Bacteria	p__Proteobacteria	c__Gammaproteobacteria	o__PLTA13	f__	g__	s__	132	124	170	121	137	147	121	139	140	153	161	144	139	110	161	154	158	116	131	120	125	137	127	119	62	56	120	94	k__Bacteria	p__Proteobacteria	c__Gammaproteobacteria	o__PLTA13	f__	g__	s__
OTU_75	k__Bacteria	p__Bacteroidetes	c__Ignavibacteria	o__Ignavibacteriales	f__PHOS-HE36			269	332	163	282	108	207	248	242	237	281	253	194	253	238	252	265	189	260	349	290	333	390	308	234	148	166	229	237	k__Bacteria	p__Bacteroidetes	c__Ignavibacteria	o__Ignavibacteriales	f__PHOS-HE36
OTU_76	k__Bacteria	p__Actinobacteria						144	97	173	117	182	104	167	116	128	114	108	119	115	102	118	121	134	111	171	116	55	73	129	104	19	33	119	75	k__Bacteria	p__Actinobacteria
OTU_77	k__Bacteria	p__Chloroflexi	c__Anaerolineae	o__SJA-15	f__uncultured_Chloroflexi_bacterium	g__uncultured_Chloroflexi_bacterium	s__uncultured_Chloroflexi_bacterium	105	150	121	148	156	125	166	136	146	172	138	169	140	154	97	178	149	99	128	119	76	130	142	123	53	70	109	102	k__Bacteria	p__Chloroflexi	c__Anaerolineae	o__SJA-15	f__uncultured_Chloroflexi_bacterium	g__uncultured_Chloroflexi_bacterium	s__uncultured_Chloroflexi_bacterium
OTU_78	k__Bacteria	p__Proteobacteria	c__Gammaproteobacteria	o__Betaproteobacteriales	f__Nitrosomonadaceae	g__mle1-7	s__	120	119	134	139	118	121	152	116	105	132	130	128	100	128	132	124	99	137	158	129	119	135	137	132	27	24	126	96	k__Bacteria	p__Proteobacteria	c__Gammaproteobacteria	o__Betaproteobacteriales	f__Nitrosomonadaceae	g__mle1-7	s__
OTU_79	k__Bacteria	p__Actinobacteria	c__Thermoleophilia	o__Gaiellales	f__uncultured	g__uncultured_prokaryote	s__uncultured_prokaryote	169	181	166	226	300	178	197	150	198	239	196	167	191	199	127	263	260	159	172	173	146	192	160	160	265	282	177	227	k__Bacteria	p__Actinobacteria	c__Thermoleophilia	o__Gaiellales	f__uncultured	g__uncultured_prokaryote	s__uncultured_prokaryote
OTU_80	k__Bacteria	p__Verrucomicrobia	c__Verrucomicrobiae	o__Pedosphaerales	f__Pedosphaeraceae	g__ADurb.Bin063-1	s__	414	328	306	257	322	283	196	173	382	287	249	377	278	261	268	235	294	265	177	209	743	166	183	187	337	305	121	119	k__Bacteria	p__Verrucomicrobia	c__Verrucomicrobiae	o__Pedosphaerales	f__Pedosphaeraceae	g__ADurb.Bin063-1	s__
OTU_81	k__Bacteria	p__Bacteroidetes	c__Ignavibacteria	o__Ignavibacteriales	f__Ignavibacteriaceae	g__Ignavibacterium	s__uncultured_soil_bacterium	497	444	310	415	231	320	496	283	379	398	364	273	343	298	399	385	310	440	512	427	615	616	541	368	229	223	349	293	k__Bacteria	p__Bacteroidetes	c__Ignavibacteria	o__Ignavibacteriales	f__Ignavibacteriaceae	g__Ignavibacterium	s__uncultured_soil_bacterium
OTU_82	k__Bacteria	p__Bacteroidetes	c__Bacteroidia	o__Bacteroidales	f__Bacteroidetes_vadinHA17			147	125	163	152	84	345	455	459	565	448	498	388	376	348	537	481	426	365	507	530	531	502	508	430	265	269	390	296	k__Bacteria	p__Bacteroidetes	c__Bacteroidia	o__Bacteroidales	f__Bacteroidetes_vadinHA17
OTU_83	k__Bacteria	p__Proteobacteria	c__Gammaproteobacteria	o__CCM19a	f__	g__	s__	149	195	190	224	213	209	214	188	168	192	162	216	165	185	188	241	203	254	213	218	170	190	187	179	87	131	201	231	k__Bacteria	p__Proteobacteria	c__Gammaproteobacteria	o__CCM19a	f__	g__	s__
OTU_84	k__Bacteria	p__Proteobacteria	c__Gammaproteobacteria	o__Betaproteobacteriales	f__SC-I-84	g__	s__	137	283	211	211	275	207	183	242	219	212	206	234	171	274	205	197	177	198	218	214	225	186	174	224	132	111	168	136	k__Bacteria	p__Proteobacteria	c__Gammaproteobacteria	o__Betaproteobacteriales	f__SC-I-84	g__	s__
OTU_85	k__Bacteria	p__Actinobacteria	c__Coriobacteriia	o__Coriobacteriales	f__Atopobiaceae	g__Coriobacteriaceae_UCG-002	s__	0	0	0	0	0	0	0	0	0	0	0	0	0	0	0	0	0	0	0	0	1140	0	0	0	950	1144	0	0	k__Bacteria	p__Actinobacteria	c__Coriobacteriia	o__Coriobacteriales	f__Atopobiaceae	g__Coriobacteriaceae_UCG-002	s__
OTU_86	k__Bacteria	p__Proteobacteria	c__Gammaproteobacteria	o__Betaproteobacteriales	f__B1-7BS	g__	s__	100	99	141	79	96	102	113	72	116	120	110	78	84	98	84	89	100	113	104	96	119	85	92	85	29	34	62	69	k__Bacteria	p__Proteobacteria	c__Gammaproteobacteria	o__Betaproteobacteriales	f__B1-7BS	g__	s__
OTU_87	k__Bacteria	p__Proteobacteria	c__Deltaproteobacteria	o__Desulfovibrionales	f__Desulfovibrionaceae	g__uncultured	s__	0	0	0	0	0	0	0	0	0	0	0	0	0	0	0	0	0	0	0	0	849	0	0	0	1284	842	0	0	k__Bacteria	p__Proteobacteria	c__Deltaproteobacteria	o__Desulfovibrionales	f__Desulfovibrionaceae	g__uncultured	s__
OTU_88	k__Bacteria	p__Bacteroidetes	c__Bacteroidia	o__Chitinophagales	f__Saprospiraceae	g__uncultured	s__uncultured_Bacteroidetes_bacterium	71	18	89	96	93	145	151	252	152	127	133	108	100	48	182	159	131	105	195	161	49	145	147	142	54	55	122	110	k__Bacteria	p__Bacteroidetes	c__Bacteroidia	o__Chitinophagales	f__Saprospiraceae	g__uncultured	s__uncultured_Bacteroidetes_bacterium
OTU_89	k__Bacteria	p__Chloroflexi	c__Anaerolineae	o__Anaerolineales	f__Anaerolineaceae	g__uncultured		334	406	229	191	416	397	309	329	559	422	337	473	421	476	247	277	428	225	120	205	349	214	164	293	269	183	135	95	k__Bacteria	p__Chloroflexi	c__Anaerolineae	o__Anaerolineales	f__Anaerolineaceae	g__uncultured
OTU_90	k__Bacteria	p__Proteobacteria	c__Deltaproteobacteria	o__Syntrophobacterales	f__Syntrophaceae	g__uncultured		109	135	97	180	59	122	120	110	84	104	135	105	91	128	94	169	134	183	181	178	94	135	163	195	194	256	143	220	k__Bacteria	p__Proteobacteria	c__Deltaproteobacteria	o__Syntrophobacterales	f__Syntrophaceae	g__uncultured
OTU_91	k__Bacteria	p__Proteobacteria	c__Gammaproteobacteria	o__Betaproteobacteriales	f__Nitrosomonadaceae	g__Ellin6067	s__	390	483	424	450	488	418	375	368	359	325	387	327	332	432	326	432	410	276	203	213	324	207	225	229	141	207	236	195	k__Bacteria	p__Proteobacteria	c__Gammaproteobacteria	o__Betaproteobacteriales	f__Nitrosomonadaceae	g__Ellin6067	s__
OTU_92	k__Bacteria	p__Actinobacteria	c__Actinobacteria	o__PeM15	f__	g__	s__	77	88	97	92	121	108	113	107	101	124	106	111	108	125	125	95	142	77	78	82	45	81	79	83	27	23	66	66	k__Bacteria	p__Actinobacteria	c__Actinobacteria	o__PeM15	f__	g__	s__
OTU_93	k__Bacteria	p__Chloroflexi	c__Anaerolineae	o__SJA-15				219	257	213	233	200	236	248	275	230	307	248	280	236	267	214	285	257	264	223	273	107	231	282	341	75	83	182	171	k__Bacteria	p__Chloroflexi	c__Anaerolineae	o__SJA-15
OTU_94	k__Bacteria	p__Proteobacteria	c__Deltaproteobacteria	o__Syntrophobacterales	f__Syntrophaceae	g__Smithella	s__	101	146	119	178	67	147	161	151	112	125	168	130	126	147	106	195	132	144	138	151	218	122	157	138	168	143	146	180	k__Bacteria	p__Proteobacteria	c__Deltaproteobacteria	o__Syntrophobacterales	f__Syntrophaceae	g__Smithella	s__
OTU_95	k__Bacteria	p__Bacteroidetes	c__Ignavibacteria	o__Kryptoniales	f__BSV26	g__uncultured_prokaryote	s__uncultured_prokaryote	88	92	114	128	88	119	101	116	58	101	88	111	68	94	85	109	123	242	141	169	81	117	159	145	52	45	121	124	k__Bacteria	p__Bacteroidetes	c__Ignavibacteria	o__Kryptoniales	f__BSV26	g__uncultured_prokaryote	s__uncultured_prokaryote
OTU_96	k__Bacteria	p__Bacteroidetes	c__Bacteroidia	o__Bacteroidales	f__Bacteroidetes_vadinHA17			87	106	129	164	100	190	263	280	242	223	251	164	160	202	266	243	243	244	288	342	395	229	261	216	345	397	329	280	k__Bacteria	p__Bacteroidetes	c__Bacteroidia	o__Bacteroidales	f__Bacteroidetes_vadinHA17
OTU_97	k__Bacteria	p__Proteobacteria	c__Deltaproteobacteria	o__Deltaproteobacteria_Incertae_Sedis	f__Syntrophorhabdaceae	g__Syntrophorhabdus	s__uncultured_Syntrophorhabdus_sp.	153	170	141	172	150	214	198	192	157	174	188	200	173	163	186	202	161	195	195	214	151	194	216	216	81	100	207	186	k__Bacteria	p__Proteobacteria	c__Deltaproteobacteria	o__Deltaproteobacteria_Incertae_Sedis	f__Syntrophorhabdaceae	g__Syntrophorhabdus	s__uncultured_Syntrophorhabdus_sp.
OTU_98	k__Bacteria	p__Proteobacteria	c__Alphaproteobacteria	o__Rhodobacterales	f__Rhodobacteraceae	g__Tabrizicola	s__	89	110	79	133	145	88	126	239	138	143	129	163	99	173	124	152	153	80	146	163	89	114	125	164	114	98	111	149	k__Bacteria	p__Proteobacteria	c__Alphaproteobacteria	o__Rhodobacterales	f__Rhodobacteraceae	g__Tabrizicola	s__
OTU_99	k__Bacteria	p__Proteobacteria	c__Gammaproteobacteria	o__Betaproteobacteriales	f__Nitrosomonadaceae	g__oc32	s__	157	169	178	236	192	166	153	114	112	157	175	155	112	140	159	170	143	212	169	163	145	181	169	162	86	88	176	167	k__Bacteria	p__Proteobacteria	c__Gammaproteobacteria	o__Betaproteobacteriales	f__Nitrosomonadaceae	g__oc32	s__
OTU_100	k__Bacteria	p__Proteobacteria	c__Deltaproteobacteria	o__MBNT15	f__	g__	s__	222	232	261	255	294	204	182	223	252	261	218	220	254	264	234	251	233	186	225	144	146	197	194	168	37	71	200	158	k__Bacteria	p__Proteobacteria	c__Deltaproteobacteria	o__MBNT15	f__	g__	s__
OTU_101	k__Bacteria	p__Actinobacteria	c__Coriobacteriia	o__OPB41	f__	g__	s__	165	163	168	164	294	204	209	159	211	208	172	174	169	193	162	179	225	130	86	105	109	115	110	141	100	92	92	99	k__Bacteria	p__Actinobacteria	c__Coriobacteriia	o__OPB41	f__	g__	s__
OTU_102	k__Bacteria	p__Proteobacteria	c__Gammaproteobacteria	o__Betaproteobacteriales	f__Rhodocyclaceae			118	63	71	97	95	110	90	79	89	74	94	101	80	52	96	110	88	151	122	134	84	140	122	125	76	109	126	128	k__Bacteria	p__Proteobacteria	c__Gammaproteobacteria	o__Betaproteobacteriales	f__Rhodocyclaceae
OTU_103	k__Bacteria	p__Nitrospinae	c__P9X2b3D02	o__uncultured_prokaryote	f__uncultured_prokaryote	g__uncultured_prokaryote	s__uncultured_prokaryote	198	214	261	303	375	194	244	184	304	244	260	203	184	191	229	283	293	217	286	245	230	264	285	243	180	200	275	259	k__Bacteria	p__Nitrospinae	c__P9X2b3D02	o__uncultured_prokaryote	f__uncultured_prokaryote	g__uncultured_prokaryote	s__uncultured_prokaryote
OTU_104	k__Bacteria	p__Proteobacteria	c__Gammaproteobacteria	o__Competibacterales	f__Competibacteraceae	g__Candidatus_Competibacter	s__uncultured_gamma_proteobacterium	137	99	127	169	157	144	150	108	105	147	169	170	165	113	126	168	152	156	153	198	68	158	179	198	84	88	166	153	k__Bacteria	p__Proteobacteria	c__Gammaproteobacteria	o__Competibacterales	f__Competibacteraceae	g__Candidatus_Competibacter	s__uncultured_gamma_proteobacterium
OTU_105	k__Bacteria	p__Acidobacteria	c__Subgroup_17	o__uncultured_prokaryote	f__uncultured_prokaryote	g__uncultured_prokaryote	s__uncultured_prokaryote	146	199	164	150	299	106	120	89	184	102	130	128	172	144	136	150	200	54	27	42	95	51	42	44	43	31	51	53	k__Bacteria	p__Acidobacteria	c__Subgroup_17	o__uncultured_prokaryote	f__uncultured_prokaryote	g__uncultured_prokaryote	s__uncultured_prokaryote
OTU_106	k__Bacteria	p__Proteobacteria	c__Alphaproteobacteria	o__Rhizobiales	f__Xanthobacteraceae			84	67	118	126	98	133	110	102	104	121	114	109	114	82	103	128	100	122	93	149	55	120	99	181	50	45	113	86	k__Bacteria	p__Proteobacteria	c__Alphaproteobacteria	o__Rhizobiales	f__Xanthobacteraceae
OTU_107	k__Bacteria	p__Chloroflexi	c__Anaerolineae	o__Anaerolineales	f__Anaerolineaceae			123	147	89	115	109	124	114	114	142	142	139	180	142	145	94	107	143	131	110	158	183	101	145	189	106	102	104	67	k__Bacteria	p__Chloroflexi	c__Anaerolineae	o__Anaerolineales	f__Anaerolineaceae
OTU_108	k__Bacteria	p__Proteobacteria	c__Gammaproteobacteria	o__Steroidobacterales	f__Steroidobacteraceae	g__uncultured		577	788	791	464	828	556	635	665	914	765	495	542	666	885	783	501	810	161	172	166	473	192	160	163	210	240	254	145	k__Bacteria	p__Proteobacteria	c__Gammaproteobacteria	o__Steroidobacterales	f__Steroidobacteraceae	g__uncultured
OTU_109	k__Bacteria	p__Actinobacteria	c__Acidimicrobiia	o__Microtrichales	f__Ilumatobacteraceae	g__Ilumatobacter	s__	155	232	180	194	228	144	157	178	210	154	119	144	135	164	143	148	148	200	210	247	86	166	176	154	75	66	163	160	k__Bacteria	p__Actinobacteria	c__Acidimicrobiia	o__Microtrichales	f__Ilumatobacteraceae	g__Ilumatobacter	s__
OTU_110	k__Bacteria	p__Proteobacteria	c__Deltaproteobacteria	o__Myxococcales	f__Archangiaceae	g__Anaeromyxobacter		151	175	179	187	226	151	128	157	168	119	136	119	148	168	177	144	233	89	79	88	143	59	73	86	62	85	111	100	k__Bacteria	p__Proteobacteria	c__Deltaproteobacteria	o__Myxococcales	f__Archangiaceae	g__Anaeromyxobacter
OTU_111	k__Bacteria	p__Proteobacteria	c__Deltaproteobacteria	o__Desulfuromonadales	f__Geobacteraceae	g__Geobacter		174	212	169	212	215	174	191	159	166	200	214	165	215	257	217	218	243	196	147	158	266	129	166	145	189	226	147	162	k__Bacteria	p__Proteobacteria	c__Deltaproteobacteria	o__Desulfuromonadales	f__Geobacteraceae	g__Geobacter
OTU_112	k__Archaea	p__Euryarchaeota	c__Methanomicrobia	o__Methanosarcinales	f__Methanosaetaceae	g__Methanosaeta		74	62	71	20	50	11	28	31	23	30	26	34	40	45	39	33	46	34	46	35	102	93	41	56	1138	937	215	220	k__Archaea	p__Euryarchaeota	c__Methanomicrobia	o__Methanosarcinales	f__Methanosaetaceae	g__Methanosaeta
OTU_113	k__Bacteria	p__Proteobacteria	c__Alphaproteobacteria	o__uncultured	f__uncultured_soil_bacterium	g__uncultured_soil_bacterium	s__uncultured_soil_bacterium	76	83	67	126	78	98	111	86	86	100	81	115	80	105	89	133	89	125	96	107	46	102	92	136	62	52	91	126	k__Bacteria	p__Proteobacteria	c__Alphaproteobacteria	o__uncultured	f__uncultured_soil_bacterium	g__uncultured_soil_bacterium	s__uncultured_soil_bacterium
OTU_114	k__Bacteria	p__Proteobacteria	c__Alphaproteobacteria	o__Rhizobiales	f__Xanthobacteraceae	g__Bradyrhizobium		83	61	75	96	85	96	88	104	102	103	108	143	108	73	105	120	105	90	105	100	43	104	114	145	99	65	106	107	k__Bacteria	p__Proteobacteria	c__Alphaproteobacteria	o__Rhizobiales	f__Xanthobacteraceae	g__Bradyrhizobium
OTU_115	k__Bacteria	p__Nitrospirae	c__4-29-1	o__	f__	g__	s__	108	85	95	139	73	93	68	116	45	86	79	88	60	76	75	120	103	200	100	126	53	92	115	134	150	196	138	183	k__Bacteria	p__Nitrospirae	c__4-29-1	o__	f__	g__	s__
OTU_116	k__Bacteria	p__Chloroflexi	c__Anaerolineae	o__SJA-15				282	312	275	330	332	365	360	334	400	401	332	382	318	363	327	386	400	409	357	322	181	316	343	378	127	147	256	255	k__Bacteria	p__Chloroflexi	c__Anaerolineae	o__SJA-15
OTU_117	k__Bacteria	p__Proteobacteria	c__Gammaproteobacteria	o__Betaproteobacteriales	f__Hydrogenophilaceae	g__uncultured		114	96	123	141	79	103	56	63	27	57	72	54	59	48	45	82	63	258	198	146	133	145	146	173	184	197	153	207	k__Bacteria	p__Proteobacteria	c__Gammaproteobacteria	o__Betaproteobacteriales	f__Hydrogenophilaceae	g__uncultured
OTU_118	k__Bacteria	p__Bacteroidetes	c__Bacteroidia	o__Bacteroidales	f__Bacteroidetes_vadinHA17			60	55	77	100	45	83	119	113	103	117	120	84	89	95	129	111	108	120	144	130	165	132	145	77	74	73	128	105	k__Bacteria	p__Bacteroidetes	c__Bacteroidia	o__Bacteroidales	f__Bacteroidetes_vadinHA17
OTU_119	k__Bacteria	p__Firmicutes	c__Bacilli	o__Lactobacillales	f__Streptococcaceae	g__Lactococcus	s__Lactococcus_lactis	0	0	0	0	0	0	0	0	0	0	0	0	0	0	0	0	0	0	0	0	1003	0	0	0	1419	433	0	0	k__Bacteria	p__Firmicutes	c__Bacilli	o__Lactobacillales	f__Streptococcaceae	g__Lactococcus	s__Lactococcus_lactis
OTU_120	k__Bacteria	p__Proteobacteria	c__Gammaproteobacteria	o__1013-28-CG33				49	85	91	113	65	88	85	68	54	91	78	85	89	78	101	91	60	84	85	66	81	65	61	71	48	51	76	85	k__Bacteria	p__Proteobacteria	c__Gammaproteobacteria	o__1013-28-CG33
OTU_121	k__Bacteria	p__Nitrospirae	c__Thermodesulfovibrionia	o__uncultured				123	166	152	117	117	123	133	120	112	162	122	136	133	142	116	124	109	94	121	100	146	92	117	98	36	50	101	97	k__Bacteria	p__Nitrospirae	c__Thermodesulfovibrionia	o__uncultured
OTU_122	k__Bacteria	p__Proteobacteria	c__Gammaproteobacteria	o__Competibacterales	f__Competibacteraceae	g__Candidatus_Competibacter	s__	267	178	253	268	391	293	281	217	301	301	332	268	280	191	269	294	345	356	371	334	153	286	322	358	178	152	308	316	k__Bacteria	p__Proteobacteria	c__Gammaproteobacteria	o__Competibacterales	f__Competibacteraceae	g__Candidatus_Competibacter	s__
OTU_123	k__Bacteria	p__Proteobacteria	c__Gammaproteobacteria	o__Betaproteobacteriales	f__Burkholderiaceae	g__Rhodoferax	s__	78	41	74	106	95	103	124	107	87	89	104	85	61	54	105	133	90	106	75	105	92	81	77	96	139	152	85	108	k__Bacteria	p__Proteobacteria	c__Gammaproteobacteria	o__Betaproteobacteriales	f__Burkholderiaceae	g__Rhodoferax	s__
OTU_124	k__Bacteria	p__Acidobacteria	c__Subgroup_6	o__	f__	g__	s__	265	267	418	325	434	255	329	291	261	329	222	200	228	238	367	254	300	307	411	391	240	306	352	316	156	127	302	289	k__Bacteria	p__Acidobacteria	c__Subgroup_6	o__	f__	g__	s__
OTU_125	k__Bacteria	p__Proteobacteria	c__Gammaproteobacteria	o__Betaproteobacteriales	f__SC-I-84			100	127	109	96	147	147	120	143	126	145	117	130	94	146	96	116	108	134	150	162	135	151	127	123	88	70	112	65	k__Bacteria	p__Proteobacteria	c__Gammaproteobacteria	o__Betaproteobacteriales	f__SC-I-84
OTU_126	k__Bacteria	p__Firmicutes	c__Bacilli	o__Lactobacillales	f__Lactobacillaceae	g__Lactobacillus	s__Lactobacillus_murinus	0	0	0	0	0	0	0	0	0	0	0	0	0	0	0	0	0	0	0	0	1097	0	0	0	851	915	0	0	k__Bacteria	p__Firmicutes	c__Bacilli	o__Lactobacillales	f__Lactobacillaceae	g__Lactobacillus	s__Lactobacillus_murinus
OTU_127	k__Bacteria	p__Bacteroidetes	c__Bacteroidia	o__Flavobacteriales	f__Flavobacteriaceae			0	1	0	1	1	2	0	514	1208	2	2	1	1	1	3	2	0	1	0	522	0	0	1	1	0	0	0	1	k__Bacteria	p__Bacteroidetes	c__Bacteroidia	o__Flavobacteriales	f__Flavobacteriaceae
OTU_128	k__Bacteria	p__Actinobacteria	c__Acidimicrobiia	o__Actinomarinales	f__uncultured			0	0	0	0	0	2	1181	3	1	0	0	0	1	2	0	3	3	1	936	0	0	0	1	1	1	1	1	1	k__Bacteria	p__Actinobacteria	c__Acidimicrobiia	o__Actinomarinales	f__uncultured
OTU_129	k__Bacteria	p__Proteobacteria	c__Gammaproteobacteria	o__Cellvibrionales	f__Halieaceae	g__OM60(NOR5)_clade	s__	166	223	148	202	164	216	134	182	144	202	216	197	202	216	155	221	174	202	176	179	167	138	179	173	86	106	163	166	k__Bacteria	p__Proteobacteria	c__Gammaproteobacteria	o__Cellvibrionales	f__Halieaceae	g__OM60(NOR5)_clade	s__
OTU_130	k__Bacteria	p__Rokubacteria	c__NC10	o__Methylomirabilales	f__Methylomirabilaceae	g__Sh765B-TzT-35	s__	138	145	126	133	104	108	97	117	97	116	133	126	116	145	120	126	136	115	125	131	56	97	115	123	84	56	104	116	k__Bacteria	p__Rokubacteria	c__NC10	o__Methylomirabilales	f__Methylomirabilaceae	g__Sh765B-TzT-35	s__
OTU_131	k__Archaea	p__Euryarchaeota	c__Methanomicrobia	o__Methanomicrobiales				61	32	49	83	19	22	40	35	8	52	31	29	30	48	30	51	56	65	41	81	58	101	93	87	250	361	57	181	k__Archaea	p__Euryarchaeota	c__Methanomicrobia	o__Methanomicrobiales
OTU_132	k__Bacteria	p__Zixibacteria	c__uncultured_soil_bacterium	o__uncultured_soil_bacterium	f__uncultured_soil_bacterium	g__uncultured_soil_bacterium	s__uncultured_soil_bacterium	105	85	130	137	81	71	92	54	67	72	86	74	92	65	81	114	59	77	92	39	68	105	95	60	15	16	96	90	k__Bacteria	p__Zixibacteria	c__uncultured_soil_bacterium	o__uncultured_soil_bacterium	f__uncultured_soil_bacterium	g__uncultured_soil_bacterium	s__uncultured_soil_bacterium
OTU_133	k__Bacteria	p__Gemmatimonadetes	c__Gemmatimonadetes	o__Gemmatimonadales	f__Gemmatimonadaceae	g__uncultured	s__uncultured_Gemmatimonadales_bacterium	124	163	200	170	150	170	248	201	147	158	175	145	142	168	215	147	187	197	260	192	56	186	208	210	69	64	214	153	k__Bacteria	p__Gemmatimonadetes	c__Gemmatimonadetes	o__Gemmatimonadales	f__Gemmatimonadaceae	g__uncultured	s__uncultured_Gemmatimonadales_bacterium
OTU_134	k__Bacteria	p__Proteobacteria	c__Gammaproteobacteria	o__Betaproteobacteriales	f__Rhodocyclaceae			75	58	78	66	62	85	86	66	51	78	75	66	72	65	76	70	69	90	78	70	85	56	83	74	114	117	73	81	k__Bacteria	p__Proteobacteria	c__Gammaproteobacteria	o__Betaproteobacteriales	f__Rhodocyclaceae
OTU_135	k__Bacteria	p__Proteobacteria	c__Gammaproteobacteria	o__Betaproteobacteriales	f__SC-I-84	g__	s__	57	116	63	80	110	73	73	69	74	97	63	71	76	119	79	80	68	97	72	98	94	92	87	142	43	49	65	69	k__Bacteria	p__Proteobacteria	c__Gammaproteobacteria	o__Betaproteobacteriales	f__SC-I-84	g__	s__
OTU_136	k__Archaea	p__Euryarchaeota	c__Methanomicrobia	o__Methanosarcinales	f__Methanosaetaceae	g__Methanosaeta	s__metagenome	21	16	1	4	5	0	1	3	2	1	1	0	1	5	2	4	1	2	5	10	4	11	6	2	15	6	3	6	k__Archaea	p__Euryarchaeota	c__Methanomicrobia	o__Methanosarcinales	f__Methanosaetaceae	g__Methanosaeta	s__metagenome
OTU_137	k__Archaea	p__Euryarchaeota	c__Methanomicrobia	o__Methanomicrobiales	f__Methanoregulaceae	g__Methanoregula		8	31	15	51	9	4	12	12	2	7	10	10	12	16	10	42	14	27	23	28	55	56	34	26	953	1104	191	493	k__Archaea	p__Euryarchaeota	c__Methanomicrobia	o__Methanomicrobiales	f__Methanoregulaceae	g__Methanoregula
OTU_138	k__Bacteria	p__Rokubacteria	c__NC10	o__Methylomirabilales	f__Methylomirabilaceae	g__Sh765B-TzT-35		195	174	205	188	211	159	187	99	101	175	166	157	133	159	163	168	189	165	236	169	125	171	185	145	71	68	192	138	k__Bacteria	p__Rokubacteria	c__NC10	o__Methylomirabilales	f__Methylomirabilaceae	g__Sh765B-TzT-35
OTU_139	k__Bacteria	p__Acidobacteria	c__Subgroup_18	o__uncultured_Acidobacteria_bacterium	f__uncultured_Acidobacteria_bacterium	g__uncultured_Acidobacteria_bacterium	s__uncultured_Acidobacteria_bacterium	70	82	93	83	73	99	77	75	39	79	86	64	75	79	84	108	94	94	94	90	99	102	63	122	76	59	72	92	k__Bacteria	p__Acidobacteria	c__Subgroup_18	o__uncultured_Acidobacteria_bacterium	f__uncultured_Acidobacteria_bacterium	g__uncultured_Acidobacteria_bacterium	s__uncultured_Acidobacteria_bacterium
OTU_140	k__Bacteria	p__Acidobacteria	c__Aminicenantia	o__Aminicenantales	f__uncultured_prokaryote	g__uncultured_prokaryote	s__uncultured_prokaryote	77	74	96	152	80	68	76	93	46	68	73	64	60	64	109	95	81	124	146	151	89	137	106	126	233	257	158	240	k__Bacteria	p__Acidobacteria	c__Aminicenantia	o__Aminicenantales	f__uncultured_prokaryote	g__uncultured_prokaryote	s__uncultured_prokaryote
OTU_141	k__Bacteria	p__Bacteroidetes	c__Bacteroidia	o__Chitinophagales	f__Chitinophagaceae	g__Dinghuibacter	s__	40	53	36	40	32	55	75	100	66	77	61	52	52	72	75	88	52	58	91	76	107	67	63	66	51	63	82	52	k__Bacteria	p__Bacteroidetes	c__Bacteroidia	o__Chitinophagales	f__Chitinophagaceae	g__Dinghuibacter	s__
OTU_142	k__Bacteria	p__Proteobacteria	c__Deltaproteobacteria	o__Sva0485				76	80	85	101	85	90	88	79	99	89	90	81	93	85	83	100	99	95	104	103	92	72	104	80	38	37	60	79	k__Bacteria	p__Proteobacteria	c__Deltaproteobacteria	o__Sva0485
OTU_143	k__Bacteria	p__Proteobacteria	c__Gammaproteobacteria	o__Methylococcales	f__Methylomonaceae	g__Crenothrix		843	521	802	896	659	748	671	607	896	732	713	703	829	636	869	865	838	206	188	165	985	177	227	240	1120	1241	316	310	k__Bacteria	p__Proteobacteria	c__Gammaproteobacteria	o__Methylococcales	f__Methylomonaceae	g__Crenothrix
OTU_144	k__Bacteria	p__Proteobacteria	c__Alphaproteobacteria	o__Rhizobiales	f__Beijerinckiaceae	g__alphaI_cluster		45	43	51	62	58	42	76	104	80	90	63	56	84	58	66	75	73	79	82	76	28	76	70	79	22	22	49	62	k__Bacteria	p__Proteobacteria	c__Alphaproteobacteria	o__Rhizobiales	f__Beijerinckiaceae	g__alphaI_cluster
OTU_145	k__Bacteria	p__Proteobacteria	c__Gammaproteobacteria	o__Betaproteobacteriales	f__Rhodocyclaceae	g__Candidatus_Accumulibacter		102	86	69	151	87	150	131	116	93	115	120	110	106	77	98	140	86	159	132	136	110	144	153	158	174	160	133	167	k__Bacteria	p__Proteobacteria	c__Gammaproteobacteria	o__Betaproteobacteriales	f__Rhodocyclaceae	g__Candidatus_Accumulibacter
OTU_146	k__Bacteria	p__Bacteroidetes	c__Bacteroidia	o__Bacteroidales	f__Bacteroidaceae	g__Bacteroides	s__Bacteroides_dorei	0	254	1	2	324	0	0	1	29	0	0	0	0	503	1	1	645	0	1	1	0	0	0	0	1	0	2	0	k__Bacteria	p__Bacteroidetes	c__Bacteroidia	o__Bacteroidales	f__Bacteroidaceae	g__Bacteroides	s__Bacteroides_dorei
OTU_147	k__Bacteria	p__Proteobacteria	c__Gammaproteobacteria	o__Steroidobacterales	f__Steroidobacteraceae	g__uncultured		609	488	785	505	775	471	645	503	726	601	542	504	732	565	844	504	678	110	145	132	436	147	167	138	190	199	234	129	k__Bacteria	p__Proteobacteria	c__Gammaproteobacteria	o__Steroidobacterales	f__Steroidobacteraceae	g__uncultured
OTU_148	k__Bacteria	p__Proteobacteria	c__Gammaproteobacteria	o__Enterobacteriales	f__Enterobacteriaceae	g__Escherichia-Shigella	s__Escherichia_coli	2	226	0	0	1	0	1	5	13	2	0	0	0	377	2	6	1	0	0	2	376	0	0	0	325	789	0	2	k__Bacteria	p__Proteobacteria	c__Gammaproteobacteria	o__Enterobacteriales	f__Enterobacteriaceae	g__Escherichia-Shigella	s__Escherichia_coli
OTU_149	k__Bacteria	p__Acidobacteria	c__Subgroup_18					249	205	239	281	252	188	288	171	211	247	232	209	217	228	269	252	230	231	358	285	282	299	302	262	330	360	268	312	k__Bacteria	p__Acidobacteria	c__Subgroup_18
OTU_150	k__Bacteria	p__Verrucomicrobia	c__Verrucomicrobiae	o__Pedosphaerales	f__Pedosphaeraceae	g__ADurb.Bin063-1	s__	210	136	201	120	132	116	94	117	108	87	101	90	110	82	162	84	176	205	77	113	271	75	115	97	269	197	65	109	k__Bacteria	p__Verrucomicrobia	c__Verrucomicrobiae	o__Pedosphaerales	f__Pedosphaeraceae	g__ADurb.Bin063-1	s__
OTU_151	k__Bacteria	p__Proteobacteria	c__Gammaproteobacteria	o__Betaproteobacteriales	f__TRA3-20			58	61	56	98	37	89	88	79	54	67	64	87	66	51	48	74	56	104	71	113	38	67	67	73	30	21	59	77	k__Bacteria	p__Proteobacteria	c__Gammaproteobacteria	o__Betaproteobacteriales	f__TRA3-20
OTU_152	k__Bacteria	p__Proteobacteria	c__Gammaproteobacteria					78	99	63	108	66	73	57	57	54	58	91	87	79	96	49	103	54	38	44	72	47	66	75	58	21	22	42	63	k__Bacteria	p__Proteobacteria	c__Gammaproteobacteria
OTU_153	k__Bacteria	p__Chloroflexi	c__Anaerolineae	o__SJA-15	f__	g__	s__	284	363	274	316	378	339	357	406	371	436	363	382	370	349	307	343	395	344	347	362	210	343	358	332	122	125	258	247	k__Bacteria	p__Chloroflexi	c__Anaerolineae	o__SJA-15	f__	g__	s__
OTU_154	k__Bacteria	p__Actinobacteria	c__Actinobacteria	o__Corynebacteriales	f__Corynebacteriaceae	g__Corynebacterium_1	s__Corynebacterium_casei	0	0	0	0	0	0	0	0	2	0	0	0	0	0	0	0	0	0	0	0	698	0	0	1	1407	554	0	0	k__Bacteria	p__Actinobacteria	c__Actinobacteria	o__Corynebacteriales	f__Corynebacteriaceae	g__Corynebacterium_1	s__Corynebacterium_casei
OTU_155	k__Bacteria	p__Proteobacteria	c__Gammaproteobacteria	o__uncultured	f__metagenome	g__metagenome	s__metagenome	24	28	11	12	70	157	47	245	52	74	111	96	72	53	42	42	122	77	14	105	9	71	85	81	0	0	16	29	k__Bacteria	p__Proteobacteria	c__Gammaproteobacteria	o__uncultured	f__metagenome	g__metagenome	s__metagenome
OTU_156	k__Bacteria	p__Chloroflexi	c__Anaerolineae	o__Anaerolineales	f__Anaerolineaceae	g__uncultured	s__uncultured_Anaerolineaceae_bacterium	109	174	95	101	217	163	123	191	202	201	127	205	166	185	108	125	205	156	107	165	237	134	129	185	180	152	89	85	k__Bacteria	p__Chloroflexi	c__Anaerolineae	o__Anaerolineales	f__Anaerolineaceae	g__uncultured	s__uncultured_Anaerolineaceae_bacterium
OTU_157	k__Bacteria	p__Proteobacteria	c__Deltaproteobacteria					131	123	139	147	185	107	163	144	157	114	129	102	116	113	133	133	148	98	106	104	102	81	111	83	41	46	115	71	k__Bacteria	p__Proteobacteria	c__Deltaproteobacteria
OTU_158	k__Bacteria	p__Firmicutes	c__Clostridia	o__Clostridiales	f__Peptostreptococcaceae			55	41	91	90	49	113	183	97	101	111	160	104	119	73	121	143	75	63	127	94	155	123	132	104	23	18	144	89	k__Bacteria	p__Firmicutes	c__Clostridia	o__Clostridiales	f__Peptostreptococcaceae
OTU_159	k__Bacteria	p__Bacteroidetes	c__Ignavibacteria	o__Kryptoniales	f__BSV26			75	76	80	63	55	65	63	66	46	46	91	60	58	68	71	51	47	91	112	112	54	66	92	85	17	36	80	97	k__Bacteria	p__Bacteroidetes	c__Ignavibacteria	o__Kryptoniales	f__BSV26
OTU_160	k__Bacteria	p__Chloroflexi	c__KD4-96					72	71	70	73	110	94	75	96	78	64	64	31	72	67	78	66	78	87	86	86	42	67	62	49	49	30	82	40	k__Bacteria	p__Chloroflexi	c__KD4-96
OTU_161	k__Bacteria	p__Firmicutes	c__Bacilli	o__Bacillales	f__Staphylococcaceae	g__Staphylococcus		0	0	0	0	0	0	0	0	0	0	0	0	0	0	0	0	0	0	0	0	729	0	0	0	1396	387	0	0	k__Bacteria	p__Firmicutes	c__Bacilli	o__Bacillales	f__Staphylococcaceae	g__Staphylococcus
OTU_162	k__Bacteria	p__Proteobacteria	c__Deltaproteobacteria	o__Syntrophobacterales	f__Syntrophaceae	g__Syntrophus	s__	218	228	205	258	189	174	216	179	197	206	260	178	197	205	211	291	214	223	216	220	257	225	196	190	249	300	223	250	k__Bacteria	p__Proteobacteria	c__Deltaproteobacteria	o__Syntrophobacterales	f__Syntrophaceae	g__Syntrophus	s__
OTU_163	k__Bacteria	p__Proteobacteria	c__Gammaproteobacteria	o__Betaproteobacteriales	f__Gallionellaceae	g__Candidatus_Nitrotoga	s__	64	67	48	62	31	57	83	53	37	77	98	85	96	65	22	86	35	84	133	94	148	149	159	129	20	19	76	75	k__Bacteria	p__Proteobacteria	c__Gammaproteobacteria	o__Betaproteobacteriales	f__Gallionellaceae	g__Candidatus_Nitrotoga	s__
OTU_164	k__Bacteria	p__Acidobacteria	c__Subgroup_18					77	65	95	63	94	41	87	42	74	69	71	54	67	48	92	64	77	60	88	64	118	84	87	51	40	37	78	45	k__Bacteria	p__Acidobacteria	c__Subgroup_18
OTU_165	k__Bacteria	p__Proteobacteria	c__Gammaproteobacteria	o__Betaproteobacteriales	f__Rhodocyclaceae	g__Dechloromonas	s__	527	613	486	731	477	680	726	636	506	673	632	588	569	615	550	806	595	828	762	666	716	639	652	768	1289	1476	731	1101	k__Bacteria	p__Proteobacteria	c__Gammaproteobacteria	o__Betaproteobacteriales	f__Rhodocyclaceae	g__Dechloromonas	s__
OTU_166	k__Bacteria	p__Proteobacteria	c__Gammaproteobacteria	o__Cellvibrionales	f__Spongiibacteraceae	g__BD1-7_clade	s__	80	95	65	175	92	145	92	119	45	85	79	111	85	96	91	204	124	335	129	188	82	150	145	214	203	236	188	356	k__Bacteria	p__Proteobacteria	c__Gammaproteobacteria	o__Cellvibrionales	f__Spongiibacteraceae	g__BD1-7_clade	s__
OTU_167	k__Bacteria	p__Actinobacteria	c__Thermoleophilia	o__Gaiellales	f__uncultured			147	145	143	155	194	112	121	134	145	161	134	142	125	192	154	104	161	109	139	115	65	141	111	145	82	59	119	120	k__Bacteria	p__Actinobacteria	c__Thermoleophilia	o__Gaiellales	f__uncultured
OTU_168	k__Bacteria	p__Proteobacteria	c__Deltaproteobacteria	o__SAR324_clade(Marine_group_B)	f___zdt-33i5	g___zdt-33i5	s___zdt-33i5	77	61	49	95	64	90	80	98	68	90	92	77	83	78	76	86	81	113	100	132	85	113	103	106	57	89	101	119	k__Bacteria	p__Proteobacteria	c__Deltaproteobacteria	o__SAR324_clade(Marine_group_B)	f___zdt-33i5	g___zdt-33i5	s___zdt-33i5
OTU_169	k__Bacteria	p__Proteobacteria	c__Gammaproteobacteria	o__Betaproteobacteriales	f__Burkholderiaceae	g__Comamonas	s__uncultured_prokaryote	90	49	90	118	96	107	123	114	118	94	84	81	65	47	91	101	97	108	112	107	111	68	76	71	173	162	110	99	k__Bacteria	p__Proteobacteria	c__Gammaproteobacteria	o__Betaproteobacteriales	f__Burkholderiaceae	g__Comamonas	s__uncultured_prokaryote
OTU_170	k__Bacteria	p__Bacteroidetes	c__Bacteroidia	o__Sphingobacteriales	f__Lentimicrobiaceae	g__uncultured_prokaryote	s__uncultured_prokaryote	132	125	145	168	118	140	211	194	192	161	171	130	174	141	200	186	166	149	174	194	266	156	175	162	194	200	198	163	k__Bacteria	p__Bacteroidetes	c__Bacteroidia	o__Sphingobacteriales	f__Lentimicrobiaceae	g__uncultured_prokaryote	s__uncultured_prokaryote
OTU_171	k__Bacteria	p__Actinobacteria	c__MB-A2-108	o__	f__	g__	s__	143	154	191	219	242	166	168	170	171	166	155	182	128	156	181	183	216	140	206	164	69	142	101	125	42	34	125	112	k__Bacteria	p__Actinobacteria	c__MB-A2-108	o__	f__	g__	s__
OTU_172	k__Bacteria	p__Proteobacteria	c__Deltaproteobacteria	o__Desulfobacterales	f__Desulfobacteraceae	g__Sva0081_sediment_group		192	206	202	185	189	143	134	156	163	137	126	148	158	214	198	188	203	47	42	39	222	41	30	44	132	122	86	63	k__Bacteria	p__Proteobacteria	c__Deltaproteobacteria	o__Desulfobacterales	f__Desulfobacteraceae	g__Sva0081_sediment_group
OTU_173	k__Bacteria	p__Acidobacteria	c__Thermoanaerobaculia	o__Thermoanaerobaculales	f__Thermoanaerobaculaceae	g__TPD-58	s__	65	41	52	61	81	42	52	55	31	48	62	42	52	38	41	37	48	56	67	73	59	69	62	66	22	22	47	57	k__Bacteria	p__Acidobacteria	c__Thermoanaerobaculia	o__Thermoanaerobaculales	f__Thermoanaerobaculaceae	g__TPD-58	s__
OTU_174	k__Bacteria	p__Verrucomicrobia	c__Verrucomicrobiae	o__Pedosphaerales	f__Pedosphaeraceae	g__ADurb.Bin063-1		138	115	115	66	158	68	96	53	72	62	89	117	72	84	107	86	123	84	76	67	202	84	95	71	77	93	44	61	k__Bacteria	p__Verrucomicrobia	c__Verrucomicrobiae	o__Pedosphaerales	f__Pedosphaeraceae	g__ADurb.Bin063-1
OTU_175	k__Bacteria	p__Proteobacteria	c__Gammaproteobacteria	o__Betaproteobacteriales	f__Hydrogenophilaceae	g__uncultured	s__uncultured_beta_proteobacterium	29	31	28	51	66	64	60	40	45	39	51	34	31	25	27	63	55	57	70	59	63	54	44	48	123	137	84	59	k__Bacteria	p__Proteobacteria	c__Gammaproteobacteria	o__Betaproteobacteriales	f__Hydrogenophilaceae	g__uncultured	s__uncultured_beta_proteobacterium
OTU_176	k__Bacteria	p__Proteobacteria	c__Deltaproteobacteria	o__Desulfobacterales	f__Desulfobulbaceae	g__[Desulfobacterium]_catecholicum_group	s__	51	56	52	68	43	59	42	46	50	63	46	54	43	57	49	64	58	40	53	65	58	54	55	55	38	50	48	45	k__Bacteria	p__Proteobacteria	c__Deltaproteobacteria	o__Desulfobacterales	f__Desulfobulbaceae	g__[Desulfobacterium]_catecholicum_group	s__
OTU_177	k__Bacteria	p__Chloroflexi	c__Anaerolineae	o__Anaerolineales	f__Anaerolineaceae	g__uncultured	s__uncultured_soil_bacterium	90	56	37	48	57	71	48	47	76	61	81	102	97	70	49	68	85	30	27	38	91	42	40	50	47	54	23	34	k__Bacteria	p__Chloroflexi	c__Anaerolineae	o__Anaerolineales	f__Anaerolineaceae	g__uncultured	s__uncultured_soil_bacterium
OTU_178	k__Bacteria	p__Acidobacteria	c__Thermoanaerobaculia	o__Thermoanaerobaculales	f__Thermoanaerobaculaceae	g__Subgroup_10	s__uncultured_prokaryote	68	77	61	89	79	54	67	40	51	75	78	69	74	78	65	62	62	49	65	45	59	64	60	72	20	9	53	60	k__Bacteria	p__Acidobacteria	c__Thermoanaerobaculia	o__Thermoanaerobaculales	f__Thermoanaerobaculaceae	g__Subgroup_10	s__uncultured_prokaryote
OTU_179	k__Bacteria	p__Proteobacteria	c__Deltaproteobacteria	o__Syntrophobacterales	f__Syntrophobacteraceae	g__uncultured	s__	143	150	111	169	145	154	152	148	108	178	166	164	139	168	131	169	140	187	171	183	165	162	189	185	81	116	140	184	k__Bacteria	p__Proteobacteria	c__Deltaproteobacteria	o__Syntrophobacterales	f__Syntrophobacteraceae	g__uncultured	s__
OTU_180	k__Bacteria	p__Proteobacteria	c__Alphaproteobacteria	o__Rhizobiales	f__Xanthobacteraceae	g__uncultured		59	87	82	92	108	111	113	104	115	113	114	159	132	90	89	117	102	91	107	141	60	135	102	176	48	33	90	103	k__Bacteria	p__Proteobacteria	c__Alphaproteobacteria	o__Rhizobiales	f__Xanthobacteraceae	g__uncultured
OTU_181	k__Bacteria	p__Bacteroidetes	c__Ignavibacteria	o__Kryptoniales	f__BSV26	g__uncultured_Chlorobi_bacterium	s__uncultured_Chlorobi_bacterium	45	52	49	49	49	60	44	62	31	61	66	40	55	38	76	52	66	111	77	59	56	60	63	60	37	30	64	53	k__Bacteria	p__Bacteroidetes	c__Ignavibacteria	o__Kryptoniales	f__BSV26	g__uncultured_Chlorobi_bacterium	s__uncultured_Chlorobi_bacterium
OTU_182	k__Bacteria	p__Bacteroidetes	c__Bacteroidia	o__Sphingobacteriales	f__Lentimicrobiaceae	g__	s__	105	66	109	111	87	111	167	151	157	114	103	89	103	91	127	139	104	98	152	161	137	140	155	114	182	215	129	121	k__Bacteria	p__Bacteroidetes	c__Bacteroidia	o__Sphingobacteriales	f__Lentimicrobiaceae	g__	s__
OTU_183	k__Bacteria	p__Proteobacteria	c__Alphaproteobacteria	o__Sphingomonadales	f__Sphingomonadaceae	g__Novosphingobium	s__metagenome	112	95	88	185	130	141	117	191	139	186	177	224	151	136	113	231	149	100	97	138	98	158	133	212	29	32	80	161	k__Bacteria	p__Proteobacteria	c__Alphaproteobacteria	o__Sphingomonadales	f__Sphingomonadaceae	g__Novosphingobium	s__metagenome
OTU_184	k__Bacteria	p__Proteobacteria	c__Gammaproteobacteria	o__Diplorickettsiales	f__Diplorickettsiaceae	g__Aquicella		23	40	10	21	8	46	31	34	125	46	103	217	66	65	36	57	52	20	14	30	6	22	67	104	2	0	14	21	k__Bacteria	p__Proteobacteria	c__Gammaproteobacteria	o__Diplorickettsiales	f__Diplorickettsiaceae	g__Aquicella
OTU_185	k__Bacteria	p__Proteobacteria	c__Alphaproteobacteria	o__Rhodospirillales	f__Rhodopirillaceae	g__Defluviicoccus	s__	84	107	123	82	92	93	139	109	103	109	105	117	122	109	89	122	107	103	123	75	80	86	84	127	7	14	89	75	k__Bacteria	p__Proteobacteria	c__Alphaproteobacteria	o__Rhodospirillales	f__Rhodopirillaceae	g__Defluviicoccus	s__
OTU_186	k__Bacteria	p__Nitrospinae	c__P9X2b3D02	o__uncultured_prokaryote	f__uncultured_prokaryote	g__uncultured_prokaryote	s__uncultured_prokaryote	160	152	141	168	226	146	150	130	151	141	164	125	133	159	137	165	167	147	146	150	106	137	172	149	174	185	169	176	k__Bacteria	p__Nitrospinae	c__P9X2b3D02	o__uncultured_prokaryote	f__uncultured_prokaryote	g__uncultured_prokaryote	s__uncultured_prokaryote
OTU_187	k__Bacteria	p__Proteobacteria	c__Alphaproteobacteria	o__Rhizobiales	f__Rhizobiaceae	g__Nitratireductor	s__	43	46	31	32	45	76	72	98	58	58	61	51	64	57	50	80	58	77	61	85	37	85	85	58	19	18	54	64	k__Bacteria	p__Proteobacteria	c__Alphaproteobacteria	o__Rhizobiales	f__Rhizobiaceae	g__Nitratireductor	s__
OTU_188	k__Bacteria	p__Acidobacteria	c__Subgroup_18					38	27	80	31	53	25	71	43	32	43	55	34	32	57	51	47	39	45	58	54	74	71	66	56	35	28	81	43	k__Bacteria	p__Acidobacteria	c__Subgroup_18
OTU_189	k__Bacteria	p__Actinobacteria	c__Coriobacteriia	o__OPB41	f__	g__	s__	48	50	53	67	98	60	93	54	74	63	76	75	71	51	73	59	90	60	76	69	41	75	65	68	22	37	60	53	k__Bacteria	p__Actinobacteria	c__Coriobacteriia	o__OPB41	f__	g__	s__
OTU_190	k__Bacteria	p__Bacteroidetes	c__Ignavibacteria	o__SJA-28				30	28	42	48	32	39	42	40	45	42	48	42	43	68	37	56	51	39	55	52	47	50	52	50	23	34	57	51	k__Bacteria	p__Bacteroidetes	c__Ignavibacteria	o__SJA-28
OTU_191	k__Bacteria	p__Proteobacteria	c__Deltaproteobacteria	o__Deltaproteobacteria_Incertae_Sedis	f__Syntrophorhabdaceae	g__Syntrophorhabdus		92	136	138	141	84	118	139	125	108	107	112	114	144	104	126	124	137	144	165	135	127	133	135	138	18	33	106	115	k__Bacteria	p__Proteobacteria	c__Deltaproteobacteria	o__Deltaproteobacteria_Incertae_Sedis	f__Syntrophorhabdaceae	g__Syntrophorhabdus
OTU_192	k__Bacteria	p__Proteobacteria	c__Deltaproteobacteria	o__Sva0485	f__	g__	s__	39	38	62	49	50	52	58	63	58	65	61	52	49	39	43	73	55	37	40	44	105	38	50	43	27	22	32	29	k__Bacteria	p__Proteobacteria	c__Deltaproteobacteria	o__Sva0485	f__	g__	s__
OTU_193	k__Bacteria	p__Chloroflexi	c__KD4-96	o__	f__	g__	s__	80	88	123	89	149	97	88	94	105	96	107	76	94	123	131	114	152	106	131	122	76	84	87	86	51	45	133	69	k__Bacteria	p__Chloroflexi	c__KD4-96	o__	f__	g__	s__
OTU_194	k__Bacteria	p__Proteobacteria	c__Gammaproteobacteria	o__Betaproteobacteriales	f__TRA3-20	g__uncultured_beta_proteobacterium	s__uncultured_beta_proteobacterium	65	71	64	60	63	71	63	50	61	61	83	74	69	56	42	82	62	61	54	56	73	61	53	71	17	18	65	68	k__Bacteria	p__Proteobacteria	c__Gammaproteobacteria	o__Betaproteobacteriales	f__TRA3-20	g__uncultured_beta_proteobacterium	s__uncultured_beta_proteobacterium
OTU_195	k__Bacteria	p__Verrucomicrobia	c__Verrucomicrobiae	o__Pedosphaerales	f__Pedosphaeraceae	g__ADurb.Bin063-1		112	115	81	84	102	114	92	113	110	131	67	150	83	102	87	78	104	90	73	85	199	71	51	92	83	106	37	41	k__Bacteria	p__Verrucomicrobia	c__Verrucomicrobiae	o__Pedosphaerales	f__Pedosphaeraceae	g__ADurb.Bin063-1
OTU_196	k__Bacteria	p__Bacteroidetes	c__Bacteroidia	o__Chitinophagales	f__Saprospiraceae	g__uncultured	s__	83	61	143	120	96	89	122	152	151	115	101	93	87	83	160	136	140	86	109	135	101	91	86	95	93	55	145	102	k__Bacteria	p__Bacteroidetes	c__Bacteroidia	o__Chitinophagales	f__Saprospiraceae	g__uncultured	s__
OTU_197	k__Bacteria	p__Proteobacteria	c__Deltaproteobacteria	o__Myxococcales	f__bacteriap25			87	127	91	97	83	131	126	135	112	155	116	105	108	160	103	138	113	128	138	118	88	112	134	166	54	51	119	112	k__Bacteria	p__Proteobacteria	c__Deltaproteobacteria	o__Myxococcales	f__bacteriap25
OTU_198	k__Bacteria	p__Proteobacteria	c__Deltaproteobacteria	o__Syntrophobacterales	f__Syntrophaceae	g__Smithella	s__	102	115	114	171	90	164	151	206	97	145	131	126	105	143	121	183	148	186	136	209	129	171	157	160	241	273	192	235	k__Bacteria	p__Proteobacteria	c__Deltaproteobacteria	o__Syntrophobacterales	f__Syntrophaceae	g__Smithella	s__
OTU_199	k__Bacteria	p__Proteobacteria	c__Gammaproteobacteria	o__Acidiferrobacterales	f__Acidiferrobacteraceae	g__Sulfurifustis	s__uncultured_proteobacterium	21	33	20	53	27	61	47	52	29	50	44	56	45	49	42	75	40	58	36	57	27	59	48	62	86	74	53	58	k__Bacteria	p__Proteobacteria	c__Gammaproteobacteria	o__Acidiferrobacterales	f__Acidiferrobacteraceae	g__Sulfurifustis	s__uncultured_proteobacterium
OTU_200	k__Bacteria	p__Bacteroidetes	c__Ignavibacteria	o__Kryptoniales	f__BSV26			61	62	68	94	46	42	54	63	47	60	59	57	43	51	85	81	49	99	69	85	57	56	43	69	60	58	51	77	k__Bacteria	p__Bacteroidetes	c__Ignavibacteria	o__Kryptoniales	f__BSV26
OTU_201	k__Bacteria	p__Proteobacteria	c__Gammaproteobacteria	o__Betaproteobacteriales	f__B1-7BS	g__	s__	73	51	59	59	102	92	66	94	52	85	50	74	52	57	55	88	94	78	71	82	53	70	61	77	66	43	60	66	k__Bacteria	p__Proteobacteria	c__Gammaproteobacteria	o__Betaproteobacteriales	f__B1-7BS	g__	s__
OTU_202	k__Bacteria	p__Bacteroidetes	c__Ignavibacteria	o__Kryptoniales	f__BSV26	g__	s__	49	44	49	45	67	48	33	41	43	35	44	40	55	35	46	43	40	71	66	61	21	64	62	49	20	19	55	55	k__Bacteria	p__Bacteroidetes	c__Ignavibacteria	o__Kryptoniales	f__BSV26	g__	s__
OTU_203	k__Bacteria	p__Proteobacteria	c__Gammaproteobacteria	o__Steroidobacterales	f__Woeseiaceae	g__Woeseia	s__	39	51	42	40	34	55	51	57	44	41	48	56	52	78	53	56	46	49	43	54	60	38	35	50	59	43	59	59	k__Bacteria	p__Proteobacteria	c__Gammaproteobacteria	o__Steroidobacterales	f__Woeseiaceae	g__Woeseia	s__
OTU_204	k__Bacteria	p__Proteobacteria	c__Deltaproteobacteria	o__Deltaproteobacteria_Incertae_Sedis	f__Syntrophorhabdaceae	g__Syntrophorhabdus	s__	33	35	40	44	38	59	66	45	23	51	50	62	41	56	63	60	54	60	65	62	39	77	61	62	22	58	47	55	k__Bacteria	p__Proteobacteria	c__Deltaproteobacteria	o__Deltaproteobacteria_Incertae_Sedis	f__Syntrophorhabdaceae	g__Syntrophorhabdus	s__
OTU_205	k__Bacteria	p__Proteobacteria	c__Deltaproteobacteria	o__Desulfuromonadales	f__Geobacteraceae	g__Geobacter		127	120	103	143	91	108	112	79	83	96	84	104	127	141	141	154	114	110	113	93	161	109	105	116	226	209	149	154	k__Bacteria	p__Proteobacteria	c__Deltaproteobacteria	o__Desulfuromonadales	f__Geobacteraceae	g__Geobacter
OTU_206	k__Bacteria	p__Proteobacteria	c__Deltaproteobacteria	o__Syntrophobacterales	f__Syntrophobacteraceae	g__Syntrophobacter		61	73	46	61	82	76	51	54	54	58	62	67	46	77	55	59	72	59	53	48	44	64	50	83	19	45	51	47	k__Bacteria	p__Proteobacteria	c__Deltaproteobacteria	o__Syntrophobacterales	f__Syntrophobacteraceae	g__Syntrophobacter
OTU_207	k__Bacteria	p__Verrucomicrobia	c__Verrucomicrobiae	o__Pedosphaerales	f__Pedosphaeraceae	g__ADurb.Bin063-1	s__uncultured_Verrucomicrobia_bacterium	63	74	87	35	56	61	47	45	52	57	56	96	86	46	76	41	58	45	37	44	142	35	36	37	40	38	28	27	k__Bacteria	p__Verrucomicrobia	c__Verrucomicrobiae	o__Pedosphaerales	f__Pedosphaeraceae	g__ADurb.Bin063-1	s__uncultured_Verrucomicrobia_bacterium
OTU_208	k__Bacteria	p__Bacteroidetes	c__Ignavibacteria	o__Kryptoniales	f__BSV26	g__	s__	46	32	41	41	46	47	50	44	30	41	36	34	38	33	30	49	43	82	60	64	30	41	49	57	26	15	51	75	k__Bacteria	p__Bacteroidetes	c__Ignavibacteria	o__Kryptoniales	f__BSV26	g__	s__
OTU_209	k__Bacteria	p__Chloroflexi	c__Anaerolineae	o__Anaerolineales	f__Anaerolineaceae	g__uncultured		45	56	37	40	54	50	42	54	85	59	59	46	35	80	37	46	57	45	42	49	54	54	43	74	32	24	40	30	k__Bacteria	p__Chloroflexi	c__Anaerolineae	o__Anaerolineales	f__Anaerolineaceae	g__uncultured
OTU_210	k__Bacteria	p__Bacteroidetes	c__Bacteroidia	o__Sphingobacteriales	f__Lentimicrobiaceae	g__uncultured_Sphingobacteriales_bacterium	s__uncultured_Sphingobacteriales_bacterium	52	30	51	60	47	72	107	99	86	79	69	57	62	80	79	95	85	89	88	108	147	94	101	68	204	191	100	102	k__Bacteria	p__Bacteroidetes	c__Bacteroidia	o__Sphingobacteriales	f__Lentimicrobiaceae	g__uncultured_Sphingobacteriales_bacterium	s__uncultured_Sphingobacteriales_bacterium
OTU_211	k__Bacteria	p__Actinobacteria	c__Actinobacteria	o__Micrococcales	f__Dermatophilaceae			73	49	48	55	75	43	53	44	70	34	65	53	72	57	59	66	56	54	64	38	30	52	46	56	23	7	52	41	k__Bacteria	p__Actinobacteria	c__Actinobacteria	o__Micrococcales	f__Dermatophilaceae
OTU_212	k__Bacteria	p__Proteobacteria	c__Alphaproteobacteria	o__Rhizobiales	f__Beijerinckiaceae	g__Methylocystis	s__	84	64	81	74	120	85	96	146	119	108	116	100	84	82	73	114	86	86	113	137	52	104	82	101	38	23	75	97	k__Bacteria	p__Proteobacteria	c__Alphaproteobacteria	o__Rhizobiales	f__Beijerinckiaceae	g__Methylocystis	s__
OTU_213	k__Bacteria	p__Bacteroidetes	c__Bacteroidia	o__Bacteroidales	f__Bacteroidetes_vadinHA17			23	10	13	31	11	53	63	85	58	49	65	58	68	41	68	82	64	57	65	88	120	80	88	52	162	166	86	84	k__Bacteria	p__Bacteroidetes	c__Bacteroidia	o__Bacteroidales	f__Bacteroidetes_vadinHA17
OTU_214	k__Bacteria	p__Proteobacteria	c__Gammaproteobacteria					75	114	72	63	63	125	87	104	108	85	117	72	75	131	66	100	85	74	82	87	73	78	66	96	48	43	66	75	k__Bacteria	p__Proteobacteria	c__Gammaproteobacteria
OTU_215	k__Bacteria	p__Proteobacteria	c__Deltaproteobacteria					73	104	89	63	85	47	62	53	63	53	56	57	63	87	60	68	97	15	19	26	77	26	27	18	28	37	41	24	k__Bacteria	p__Proteobacteria	c__Deltaproteobacteria
OTU_216	k__Bacteria	p__Proteobacteria	c__Gammaproteobacteria	o__Betaproteobacteriales	f__SC-I-84	g__	s__	132	170	141	124	201	161	148	151	167	121	136	159	142	187	124	118	141	168	204	208	197	142	141	160	66	80	124	113	k__Bacteria	p__Proteobacteria	c__Gammaproteobacteria	o__Betaproteobacteriales	f__SC-I-84	g__	s__
OTU_217	k__Bacteria	p__Proteobacteria	c__Gammaproteobacteria	o__Betaproteobacteriales	f__Burkholderiaceae	g__Lautropia	s__	47	20	46	31	23	43	42	46	35	56	59	57	41	24	23	49	41	39	63	49	36	49	51	48	19	28	50	30	k__Bacteria	p__Proteobacteria	c__Gammaproteobacteria	o__Betaproteobacteriales	f__Burkholderiaceae	g__Lautropia	s__
OTU_218	k__Bacteria	p__Bacteroidetes	c__Bacteroidia	o__Bacteroidales	f__Prolixibacteraceae	g__BSV13	s__	83	85	71	103	63	65	94	93	103	85	91	54	67	90	100	102	96	72	96	103	91	94	115	51	40	29	95	68	k__Bacteria	p__Bacteroidetes	c__Bacteroidia	o__Bacteroidales	f__Prolixibacteraceae	g__BSV13	s__
OTU_219	k__Bacteria	p__Verrucomicrobia	c__Verrucomicrobiae	o__Pedosphaerales	f__Pedosphaeraceae	g__	s__	186	187	173	150	187	152	103	128	118	140	115	180	145	153	135	101	173	220	137	150	370	153	119	178	261	233	85	110	k__Bacteria	p__Verrucomicrobia	c__Verrucomicrobiae	o__Pedosphaerales	f__Pedosphaeraceae	g__	s__
OTU_220	k__Bacteria	p__Proteobacteria	c__Deltaproteobacteria	o__NB1-j	f__uncultured_proteobacterium	g__uncultured_proteobacterium	s__uncultured_proteobacterium	67	49	66	73	48	55	36	23	24	41	32	30	41	34	62	59	54	105	59	81	48	75	69	65	87	72	77	92	k__Bacteria	p__Proteobacteria	c__Deltaproteobacteria	o__NB1-j	f__uncultured_proteobacterium	g__uncultured_proteobacterium	s__uncultured_proteobacterium
OTU_221	k__Bacteria	p__Bacteroidetes	c__Ignavibacteria	o__SJA-28				41	27	38	24	24	49	45	38	59	56	58	40	40	40	35	48	34	32	49	41	80	58	39	36	19	25	43	37	k__Bacteria	p__Bacteroidetes	c__Ignavibacteria	o__SJA-28
OTU_222	k__Bacteria	p__Proteobacteria	c__Alphaproteobacteria	o__Rhodovibrionales	f__Fodinicurvataceae	g__uncultured	s__	27	27	22	25	36	42	39	80	34	52	30	29	30	56	27	26	30	25	59	80	59	64	30	30	3	8	33	24	k__Bacteria	p__Proteobacteria	c__Alphaproteobacteria	o__Rhodovibrionales	f__Fodinicurvataceae	g__uncultured	s__
OTU_223	k__Bacteria	p__Firmicutes	c__Erysipelotrichia	o__Erysipelotrichales	f__Erysipelotrichaceae	g__Dubosiella	s__	0	0	0	0	0	0	0	0	0	0	0	0	0	0	0	0	0	2	0	0	1266	0	0	0	1108	1963	0	0	k__Bacteria	p__Firmicutes	c__Erysipelotrichia	o__Erysipelotrichales	f__Erysipelotrichaceae	g__Dubosiella	s__
OTU_224	k__Bacteria	p__Proteobacteria	c__Deltaproteobacteria	o__Sva0485	f__uncultured_Spirochaetales_bacterium	g__uncultured_Spirochaetales_bacterium	s__uncultured_Spirochaetales_bacterium	147	146	129	170	106	149	132	137	106	140	145	109	125	142	112	168	151	130	122	146	138	118	142	145	90	88	117	103	k__Bacteria	p__Proteobacteria	c__Deltaproteobacteria	o__Sva0485	f__uncultured_Spirochaetales_bacterium	g__uncultured_Spirochaetales_bacterium	s__uncultured_Spirochaetales_bacterium
OTU_225	k__Bacteria	p__Proteobacteria	c__Gammaproteobacteria	o__Betaproteobacteriales	f__Nitrosomonadaceae	g__GOUTA6	s__	109	102	112	133	95	90	123	80	111	104	97	102	99	82	101	138	91	88	60	56	92	73	63	82	42	52	62	56	k__Bacteria	p__Proteobacteria	c__Gammaproteobacteria	o__Betaproteobacteriales	f__Nitrosomonadaceae	g__GOUTA6	s__
OTU_226	k__Bacteria	p__Chloroflexi	c__Anaerolineae	o__Anaerolineales	f__Anaerolineaceae	g__uncultured		51	49	33	19	48	50	36	62	79	50	60	74	51	55	37	48	47	48	45	58	72	39	52	73	18	42	42	48	k__Bacteria	p__Chloroflexi	c__Anaerolineae	o__Anaerolineales	f__Anaerolineaceae	g__uncultured
OTU_227	k__Bacteria	p__Proteobacteria	c__Gammaproteobacteria	o__Betaproteobacteriales	f__Burkholderiaceae	g__Lautropia		72	61	93	111	78	86	106	95	111	99	93	78	89	83	109	68	90	137	119	99	99	102	80	87	48	47	94	90	k__Bacteria	p__Proteobacteria	c__Gammaproteobacteria	o__Betaproteobacteriales	f__Burkholderiaceae	g__Lautropia
OTU_228	k__Bacteria	p__Bacteroidetes	c__Bacteroidia	o__Sphingobacteriales	f__Lentimicrobiaceae	g__uncultured_prokaryote	s__uncultured_prokaryote	216	141	174	171	157	183	303	285	242	201	252	171	175	174	276	259	232	224	270	305	339	224	269	203	330	289	259	248	k__Bacteria	p__Bacteroidetes	c__Bacteroidia	o__Sphingobacteriales	f__Lentimicrobiaceae	g__uncultured_prokaryote	s__uncultured_prokaryote
OTU_229	k__Bacteria	p__Actinobacteria	c__Coriobacteriia	o__Coriobacteriales	f__Atopobiaceae	g__Coriobacteriaceae_UCG-002	s__	0	0	0	0	0	0	0	0	0	0	0	0	0	0	0	0	0	0	0	0	418	0	0	0	314	1114	0	0	k__Bacteria	p__Actinobacteria	c__Coriobacteriia	o__Coriobacteriales	f__Atopobiaceae	g__Coriobacteriaceae_UCG-002	s__
OTU_230	k__Bacteria	p__Firmicutes	c__Clostridia	o__Clostridiales	f__Lachnospiraceae			0	0	0	0	0	0	0	0	0	0	0	0	0	0	0	0	0	0	0	0	273	0	0	0	567	309	0	0	k__Bacteria	p__Firmicutes	c__Clostridia	o__Clostridiales	f__Lachnospiraceae
OTU_231	k__Bacteria	p__Proteobacteria	c__Gammaproteobacteria	o__Betaproteobacteriales	f__SC-I-84			118	165	145	155	192	152	153	162	146	169	122	159	108	162	138	135	151	150	165	180	208	164	136	200	80	78	156	118	k__Bacteria	p__Proteobacteria	c__Gammaproteobacteria	o__Betaproteobacteriales	f__SC-I-84
OTU_232	k__Bacteria	p__Proteobacteria	c__Deltaproteobacteria	o__Syntrophobacterales	f__Syntrophaceae	g__uncultured		37	44	51	58	35	45	41	34	30	51	51	35	47	30	42	53	40	66	39	73	40	45	45	43	75	135	69	54	k__Bacteria	p__Proteobacteria	c__Deltaproteobacteria	o__Syntrophobacterales	f__Syntrophaceae	g__uncultured
OTU_233	k__Bacteria	p__Acidobacteria	c__Subgroup_17					100	126	127	126	207	93	87	59	104	71	108	86	107	105	118	101	139	30	24	24	61	30	32	35	35	46	49	29	k__Bacteria	p__Acidobacteria	c__Subgroup_17
OTU_234	k__Bacteria	p__Acidobacteria	c__Subgroup_11	o__	f__	g__	s__	41	42	36	52	41	49	52	43	36	52	44	44	43	46	36	44	36	32	53	46	30	43	42	50	4	9	25	33	k__Bacteria	p__Acidobacteria	c__Subgroup_11	o__	f__	g__	s__
OTU_235	k__Bacteria	p__Bacteroidetes	c__Bacteroidia	o__Sphingobacteriales	f__Lentimicrobiaceae	g__	s__	30	25	21	32	32	29	51	45	45	42	37	26	38	30	28	49	57	43	49	67	54	39	43	42	60	53	58	41	k__Bacteria	p__Bacteroidetes	c__Bacteroidia	o__Sphingobacteriales	f__Lentimicrobiaceae	g__	s__
OTU_236	k__Bacteria	p__Bacteroidetes	c__Bacteroidia	o__Bacteroidales	f__Bacteroidetes_vadinHA17	g__	s__	86	82	105	105	68	115	185	168	209	170	158	103	123	99	199	146	174	137	261	236	248	171	232	170	102	111	167	142	k__Bacteria	p__Bacteroidetes	c__Bacteroidia	o__Bacteroidales	f__Bacteroidetes_vadinHA17	g__	s__
OTU_237	k__Bacteria	p__Proteobacteria	c__Gammaproteobacteria	o__Betaproteobacteriales	f__Rhodocyclaceae	g__uncultured		56	51	57	61	78	57	91	57	79	70	54	69	58	44	72	69	71	78	103	80	81	85	69	100	42	51	55	78	k__Bacteria	p__Proteobacteria	c__Gammaproteobacteria	o__Betaproteobacteriales	f__Rhodocyclaceae	g__uncultured
OTU_238	k__Bacteria	p__Gemmatimonadetes	c__Gemmatimonadetes	o__Gemmatimonadales	f__Gemmatimonadaceae	g__uncultured		40	25	48	32	28	40	37	38	39	20	32	28	32	38	43	45	22	51	65	46	25	26	38	33	16	30	51	47	k__Bacteria	p__Gemmatimonadetes	c__Gemmatimonadetes	o__Gemmatimonadales	f__Gemmatimonadaceae	g__uncultured
OTU_239	k__Bacteria	p__Gemmatimonadetes	c__Gemmatimonadetes	o__Gemmatimonadales	f__Gemmatimonadaceae	g__uncultured	s__uncultured_soil_bacterium	33	48	33	46	37	46	40	39	28	38	41	27	38	31	59	55	35	33	39	26	24	22	17	27	28	27	43	37	k__Bacteria	p__Gemmatimonadetes	c__Gemmatimonadetes	o__Gemmatimonadales	f__Gemmatimonadaceae	g__uncultured	s__uncultured_soil_bacterium
OTU_240	k__Bacteria	p__Chloroflexi	c__Anaerolineae	o__SJA-15	f__	g__	s__	52	55	48	38	74	62	49	49	67	57	64	64	34	39	48	54	68	48	48	60	31	63	60	57	39	33	38	29	k__Bacteria	p__Chloroflexi	c__Anaerolineae	o__SJA-15	f__	g__	s__
OTU_241	k__Bacteria	p__Verrucomicrobia	c__Verrucomicrobiae	o__Pedosphaerales	f__Pedosphaeraceae	g__ADurb.Bin063-1		66	47	40	24	40	40	39	25	42	30	34	55	37	30	37	38	40	29	50	45	76	39	28	36	31	21	25	19	k__Bacteria	p__Verrucomicrobia	c__Verrucomicrobiae	o__Pedosphaerales	f__Pedosphaeraceae	g__ADurb.Bin063-1
OTU_242	k__Bacteria	p__Proteobacteria	c__Deltaproteobacteria	o__Sva0485	f__uncultured_delta_proteobacterium	g__uncultured_delta_proteobacterium	s__uncultured_delta_proteobacterium	63	33	57	43	48	47	92	48	30	52	63	39	53	44	54	55	58	54	98	95	52	73	79	72	42	39	72	67	k__Bacteria	p__Proteobacteria	c__Deltaproteobacteria	o__Sva0485	f__uncultured_delta_proteobacterium	g__uncultured_delta_proteobacterium	s__uncultured_delta_proteobacterium
OTU_243	k__Bacteria	p__Verrucomicrobia	c__Verrucomicrobiae	o__Verrucomicrobiales	f__Akkermansiaceae	g__Akkermansia	s__	0	2	0	0	10	0	0	0	0	0	0	0	0	4	0	0	9	0	0	0	215	0	0	0	290	454	0	0	k__Bacteria	p__Verrucomicrobia	c__Verrucomicrobiae	o__Verrucomicrobiales	f__Akkermansiaceae	g__Akkermansia	s__
OTU_244	k__Bacteria	p__Proteobacteria	c__Gammaproteobacteria	o__PLTA13				66	68	54	69	48	54	55	40	45	53	46	50	59	65	70	54	62	67	42	43	37	73	60	50	5	19	57	44	k__Bacteria	p__Proteobacteria	c__Gammaproteobacteria	o__PLTA13
OTU_245	k__Bacteria	p__Verrucomicrobia	c__Verrucomicrobiae	o__Verrucomicrobiales	f__Rubritaleaceae	g__Luteolibacter	s__	63	74	101	75	109	43	36	50	59	53	39	59	51	52	60	69	51	39	47	63	85	48	52	40	63	61	31	56	k__Bacteria	p__Verrucomicrobia	c__Verrucomicrobiae	o__Verrucomicrobiales	f__Rubritaleaceae	g__Luteolibacter	s__
OTU_246	k__Bacteria	p__Proteobacteria	c__Deltaproteobacteria	o__Sva0485	f__uncultured_prokaryote	g__uncultured_prokaryote	s__uncultured_prokaryote	57	62	86	124	67	63	100	78	70	81	103	90	75	66	93	89	61	104	109	97	83	81	96	77	71	62	59	101	k__Bacteria	p__Proteobacteria	c__Deltaproteobacteria	o__Sva0485	f__uncultured_prokaryote	g__uncultured_prokaryote	s__uncultured_prokaryote
OTU_247	k__Bacteria	p__Proteobacteria	c__Gammaproteobacteria	o__Betaproteobacteriales	f__Burkholderiaceae	g__Limnobacter	s__	32	35	66	47	47	52	62	70	62	67	67	57	48	41	60	46	51	77	60	65	48	74	63	60	30	20	53	48	k__Bacteria	p__Proteobacteria	c__Gammaproteobacteria	o__Betaproteobacteriales	f__Burkholderiaceae	g__Limnobacter	s__
OTU_248	k__Bacteria	p__Bacteroidetes	c__Bacteroidia	o__Chitinophagales	f__Chitinophagaceae	g__uncultured		30	34	41	49	15	20	37	35	29	38	42	26	49	38	39	40	25	33	33	56	27	54	41	39	32	28	34	58	k__Bacteria	p__Bacteroidetes	c__Bacteroidia	o__Chitinophagales	f__Chitinophagaceae	g__uncultured
OTU_249	k__Bacteria	p__Proteobacteria	c__Deltaproteobacteria	o__Desulfobacterales	f__Desulfobacteraceae	g__Sva0081_sediment_group	s__	116	148	111	111	102	86	63	74	84	75	87	80	91	135	103	74	97	20	30	28	118	28	32	35	54	66	49	27	k__Bacteria	p__Proteobacteria	c__Deltaproteobacteria	o__Desulfobacterales	f__Desulfobacteraceae	g__Sva0081_sediment_group	s__
OTU_250	k__Bacteria	p__Epsilonbacteraeota	c__Campylobacteria	o__Campylobacterales	f__Helicobacteraceae	g__Helicobacter		0	0	0	0	4	0	0	0	0	0	0	0	0	0	0	0	6	0	0	0	98	0	0	0	601	256	0	0	k__Bacteria	p__Epsilonbacteraeota	c__Campylobacteria	o__Campylobacterales	f__Helicobacteraceae	g__Helicobacter
OTU_251	k__Bacteria	p__Bacteroidetes	c__Bacteroidia	o__Bacteroidales	f__Bacteroidaceae	g__Bacteroides	s__Bacteroides_thetaiotaomicron	0	9	0	0	0	0	0	0	5	0	0	0	0	21	0	0	4	0	0	1	673	0	0	0	852	927	1	0	k__Bacteria	p__Bacteroidetes	c__Bacteroidia	o__Bacteroidales	f__Bacteroidaceae	g__Bacteroides	s__Bacteroides_thetaiotaomicron
OTU_252	k__Bacteria	p__Bacteroidetes	c__Bacteroidia	o__Cytophagales	f__Microscillaceae	g__Chryseolinea	s__	43	63	47	79	39	80	78	117	100	73	70	67	57	71	73	75	65	70	96	98	49	105	84	79	31	48	108	124	k__Bacteria	p__Bacteroidetes	c__Bacteroidia	o__Cytophagales	f__Microscillaceae	g__Chryseolinea	s__
OTU_253	k__Bacteria	p__Proteobacteria	c__Gammaproteobacteria	o__Acidiferrobacterales	f__Acidiferrobacteraceae	g__Sulfurifustis	s__	25	28	16	46	36	43	23	31	27	25	27	29	40	22	21	42	29	50	56	36	26	35	30	38	56	45	30	42	k__Bacteria	p__Proteobacteria	c__Gammaproteobacteria	o__Acidiferrobacterales	f__Acidiferrobacteraceae	g__Sulfurifustis	s__
OTU_254	k__Bacteria	p__Proteobacteria	c__Gammaproteobacteria	o__KI89A_clade				90	78	71	86	98	91	72	86	63	87	82	93	65	69	71	85	113	112	106	102	86	92	87	101	39	51	82	93	k__Bacteria	p__Proteobacteria	c__Gammaproteobacteria	o__KI89A_clade
OTU_255	k__Bacteria	p__Firmicutes	c__Bacilli	o__Bacillales	f__Bacillaceae	g__Bacillus		99	115	81	128	86	140	149	139	170	190	150	145	157	152	129	194	127	185	170	199	97	238	166	222	31	35	98	101	k__Bacteria	p__Firmicutes	c__Bacilli	o__Bacillales	f__Bacillaceae	g__Bacillus
OTU_256	k__Bacteria	p__Chloroflexi	c__OLB14					45	68	27	99	51	73	42	54	22	43	37	28	44	32	26	61	49	33	35	61	8	42	35	42	3	3	19	32	k__Bacteria	p__Chloroflexi	c__OLB14
OTU_257	k__Bacteria	p__Bacteroidetes	c__Bacteroidia	o__Bacteroidales	f__Bacteroidetes_vadinHA17	g__	s__	22	17	19	16	7	43	42	46	67	51	57	38	31	48	49	54	41	41	41	55	58	44	37	40	24	56	46	35	k__Bacteria	p__Bacteroidetes	c__Bacteroidia	o__Bacteroidales	f__Bacteroidetes_vadinHA17	g__	s__
OTU_258	k__Bacteria	p__Proteobacteria	c__Deltaproteobacteria	o__Desulfarculales	f__Desulfarculaceae	g__Desulfatiglans	s__uncultured_Desulfobacteraceae_bacterium	75	89	82	124	80	129	93	83	72	81	99	88	71	105	71	109	89	118	112	138	119	102	119	139	113	135	126	145	k__Bacteria	p__Proteobacteria	c__Deltaproteobacteria	o__Desulfarculales	f__Desulfarculaceae	g__Desulfatiglans	s__uncultured_Desulfobacteraceae_bacterium
OTU_259	k__Bacteria	p__Proteobacteria	c__Deltaproteobacteria	o__Myxococcales	f__Archangiaceae	g__Anaeromyxobacter	s__uncultured_Anaeromyxobacter_sp.	137	152	180	180	210	135	162	103	145	100	137	119	135	162	173	172	183	100	91	89	126	64	70	68	71	88	100	83	k__Bacteria	p__Proteobacteria	c__Deltaproteobacteria	o__Myxococcales	f__Archangiaceae	g__Anaeromyxobacter	s__uncultured_Anaeromyxobacter_sp.
OTU_260	k__Bacteria	p__Actinobacteria	c__Thermoleophilia	o__Gaiellales	f__uncultured	g__uncultured_Rubrobacteraceae_bacterium	s__uncultured_Rubrobacteraceae_bacterium	118	120	90	102	138	117	126	115	127	131	108	92	91	152	110	111	130	86	104	103	75	95	94	105	51	33	106	62	k__Bacteria	p__Actinobacteria	c__Thermoleophilia	o__Gaiellales	f__uncultured	g__uncultured_Rubrobacteraceae_bacterium	s__uncultured_Rubrobacteraceae_bacterium
OTU_261	k__Bacteria	p__Acidobacteria	c__Holophagae	o__Subgroup_7				64	60	59	64	91	32	51	30	41	61	57	49	47	53	45	45	70	52	36	46	70	33	40	59	24	48	56	34	k__Bacteria	p__Acidobacteria	c__Holophagae	o__Subgroup_7
OTU_262	k__Bacteria	p__Bacteroidetes	c__Bacteroidia	o__Chitinophagales	f__Chitinophagaceae	g__Dinghuibacter	s__	22	32	33	28	10	27	52	72	25	23	43	27	17	52	57	32	39	33	71	88	59	23	43	38	21	28	45	36	k__Bacteria	p__Bacteroidetes	c__Bacteroidia	o__Chitinophagales	f__Chitinophagaceae	g__Dinghuibacter	s__
OTU_263	k__Bacteria	p__Chloroflexi	c__Anaerolineae	o__uncultured	f__	g__	s__	53	47	49	56	78	58	30	56	55	52	60	45	60	61	45	57	79	58	36	40	26	52	59	44	8	16	45	30	k__Bacteria	p__Chloroflexi	c__Anaerolineae	o__uncultured	f__	g__	s__
OTU_264	k__Bacteria	p__Proteobacteria	c__Deltaproteobacteria	o__Deltaproteobacteria_Incertae_Sedis	f__Syntrophorhabdaceae	g__Syntrophorhabdus	s__uncultured_Syntrophorhabdaceae_bacterium	34	30	38	45	31	37	37	38	21	57	30	39	33	29	51	29	27	38	38	35	31	28	23	44	8	12	36	25	k__Bacteria	p__Proteobacteria	c__Deltaproteobacteria	o__Deltaproteobacteria_Incertae_Sedis	f__Syntrophorhabdaceae	g__Syntrophorhabdus	s__uncultured_Syntrophorhabdaceae_bacterium
OTU_265	k__Bacteria	p__Chloroflexi	c__Anaerolineae	o__Anaerolineales	f__Anaerolineaceae	g__uncultured		43	41	42	35	44	67	58	65	56	44	57	72	46	60	45	41	59	43	38	45	99	58	50	55	122	104	31	16	k__Bacteria	p__Chloroflexi	c__Anaerolineae	o__Anaerolineales	f__Anaerolineaceae	g__uncultured
OTU_266	k__Bacteria	p__Proteobacteria	c__Deltaproteobacteria	o__Desulfuromonadales	f__Geobacteraceae	g__Geobacter		47	35	54	56	45	46	49	38	45	40	42	32	29	45	73	58	42	40	30	38	62	35	48	40	51	39	48	53	k__Bacteria	p__Proteobacteria	c__Deltaproteobacteria	o__Desulfuromonadales	f__Geobacteraceae	g__Geobacter
OTU_267	k__Bacteria	p__Nitrospirae	c__Nitrospira	o__Nitrospirales	f__Nitrospiraceae	g__Nitrospira	s__Ephemera_danica	41	31	27	56	20	43	14	41	16	21	22	31	23	25	26	61	17	98	30	42	17	37	47	71	47	43	37	59	k__Bacteria	p__Nitrospirae	c__Nitrospira	o__Nitrospirales	f__Nitrospiraceae	g__Nitrospira	s__Ephemera_danica
OTU_268	k__Bacteria	p__Proteobacteria	c__Deltaproteobacteria	o__Deltaproteobacteria_Incertae_Sedis	f__Syntrophorhabdaceae	g__Syntrophorhabdus		41	43	52	56	49	51	59	46	43	51	61	51	50	57	66	61	60	33	46	22	72	26	16	35	32	33	30	44	k__Bacteria	p__Proteobacteria	c__Deltaproteobacteria	o__Deltaproteobacteria_Incertae_Sedis	f__Syntrophorhabdaceae	g__Syntrophorhabdus
OTU_269	k__Bacteria	p__Firmicutes	c__Bacilli	o__Bacillales	f__Staphylococcaceae	g__Staphylococcus		0	0	0	0	0	2	1	0	0	0	0	0	0	0	0	0	0	0	1	0	1042	2	0	0	1581	502	2	0	k__Bacteria	p__Firmicutes	c__Bacilli	o__Bacillales	f__Staphylococcaceae	g__Staphylococcus
OTU_270	k__Archaea	p__Euryarchaeota	c__Methanomicrobia	o__Methanosarcinales	f__Methanosarcinaceae	g__Methanosarcina	s__uncultured_archaeon	94	132	71	58	44	23	52	35	79	96	65	27	65	69	80	57	39	45	101	47	144	90	110	63	137	98	28	25	k__Archaea	p__Euryarchaeota	c__Methanomicrobia	o__Methanosarcinales	f__Methanosarcinaceae	g__Methanosarcina	s__uncultured_archaeon
OTU_271	k__Bacteria	p__Chloroflexi	c__KD4-96	o__	f__	g__	s__	91	90	131	103	152	109	122	122	115	122	118	87	94	128	134	87	133	122	131	121	76	103	84	108	57	65	119	88	k__Bacteria	p__Chloroflexi	c__KD4-96	o__	f__	g__	s__
OTU_272	k__Bacteria	p__Proteobacteria	c__Alphaproteobacteria	o__Rhodovibrionales	f__Fodinicurvataceae	g__uncultured		0	0	0	0	0	0	1	302	225	0	0	1	0	0	1	1	0	0	4	291	0	0	0	4	0	0	0	0	k__Bacteria	p__Proteobacteria	c__Alphaproteobacteria	o__Rhodovibrionales	f__Fodinicurvataceae	g__uncultured
OTU_273	k__Bacteria	p__Bacteroidetes	c__Bacteroidia	o__Bacteroidales	f__Bacteroidaceae	g__Bacteroides	s__Bacteroides_massiliensis_dnLKV3	0	0	0	0	0	0	0	0	0	0	0	0	0	0	0	0	0	0	0	0	496	0	0	0	626	658	0	0	k__Bacteria	p__Bacteroidetes	c__Bacteroidia	o__Bacteroidales	f__Bacteroidaceae	g__Bacteroides	s__Bacteroides_massiliensis_dnLKV3
OTU_274	k__Bacteria	p__Proteobacteria	c__Deltaproteobacteria	o__Syntrophobacterales	f__Syntrophaceae	g__Syntrophus		63	68	61	63	50	77	70	55	55	78	73	59	53	72	54	69	49	58	53	62	72	59	28	49	53	80	47	54	k__Bacteria	p__Proteobacteria	c__Deltaproteobacteria	o__Syntrophobacterales	f__Syntrophaceae	g__Syntrophus
OTU_275	k__Bacteria	p__Acidobacteria	c__Thermoanaerobaculia	o__Thermoanaerobaculales	f__Thermoanaerobaculaceae	g__TPD-58	s__	65	54	67	71	76	36	46	26	38	33	62	26	39	48	45	40	63	31	44	42	42	51	52	56	19	19	53	45	k__Bacteria	p__Acidobacteria	c__Thermoanaerobaculia	o__Thermoanaerobaculales	f__Thermoanaerobaculaceae	g__TPD-58	s__
OTU_276	k__Bacteria							38	29	8	32	13	33	19	49	15	35	15	62	21	22	14	24	12	51	41	68	20	51	47	169	3	0	47	31	k__Bacteria
OTU_277	k__Bacteria	p__Actinobacteria	c__MB-A2-108	o__Actinobacteria_bacterium_RBG_19FT_COMBO_70_19	f__Actinobacteria_bacterium_RBG_19FT_COMBO_70_19	g__Actinobacteria_bacterium_RBG_19FT_COMBO_70_19	s__Actinobacteria_bacterium_RBG_19FT_COMBO_70_19	97	102	113	86	179	99	132	124	72	95	84	89	89	86	121	105	111	105	121	106	52	58	57	56	32	21	77	69	k__Bacteria	p__Actinobacteria	c__MB-A2-108	o__Actinobacteria_bacterium_RBG_19FT_COMBO_70_19	f__Actinobacteria_bacterium_RBG_19FT_COMBO_70_19	g__Actinobacteria_bacterium_RBG_19FT_COMBO_70_19	s__Actinobacteria_bacterium_RBG_19FT_COMBO_70_19
OTU_278	k__Bacteria	p__Proteobacteria	c__Alphaproteobacteria	o__Rhizobiales	f__Rhizobiaceae	g__Ochrobactrum		0	0	1	0	0	0	2	11	9	375	0	0	0	0	0	1	0	0	0	7	1	333	0	2	0	0	0	0	k__Bacteria	p__Proteobacteria	c__Alphaproteobacteria	o__Rhizobiales	f__Rhizobiaceae	g__Ochrobactrum
OTU_279	k__Bacteria	p__Proteobacteria	c__Deltaproteobacteria	o__Syntrophobacterales	f__Syntrophobacteraceae	g__uncultured	s__	50	53	51	88	57	77	82	75	55	69	72	66	55	96	76	64	86	60	78	92	100	88	84	76	27	60	51	62	k__Bacteria	p__Proteobacteria	c__Deltaproteobacteria	o__Syntrophobacterales	f__Syntrophobacteraceae	g__uncultured	s__
OTU_280	k__Bacteria	p__Proteobacteria	c__Gammaproteobacteria	o__Methylococcales	f__Methylomonaceae			63	45	46	68	61	71	76	155	84	74	81	80	96	61	64	86	101	39	28	66	72	22	36	37	74	95	30	38	k__Bacteria	p__Proteobacteria	c__Gammaproteobacteria	o__Methylococcales	f__Methylomonaceae
OTU_281	k__Bacteria	p__Proteobacteria	c__Deltaproteobacteria	o__Sva0485				67	53	46	60	52	64	66	37	52	57	75	64	48	56	56	74	63	60	66	59	83	65	74	76	31	29	47	48	k__Bacteria	p__Proteobacteria	c__Deltaproteobacteria	o__Sva0485
OTU_282	k__Bacteria	p__Proteobacteria	c__Gammaproteobacteria	o__Betaproteobacteriales	f__Rhodocyclaceae	g__Sulfuritalea	s__	53	90	54	115	47	83	61	77	34	66	70	74	60	58	54	121	64	140	91	127	81	88	86	155	319	367	104	195	k__Bacteria	p__Proteobacteria	c__Gammaproteobacteria	o__Betaproteobacteriales	f__Rhodocyclaceae	g__Sulfuritalea	s__
OTU_283	k__Bacteria	p__Proteobacteria	c__Deltaproteobacteria	o__Sva0485	f__uncultured_delta_proteobacterium	g__uncultured_delta_proteobacterium	s__uncultured_delta_proteobacterium	105	107	122	127	113	111	110	111	76	102	90	111	100	108	85	108	110	94	115	137	94	111	106	129	64	48	93	93	k__Bacteria	p__Proteobacteria	c__Deltaproteobacteria	o__Sva0485	f__uncultured_delta_proteobacterium	g__uncultured_delta_proteobacterium	s__uncultured_delta_proteobacterium
OTU_284	k__Bacteria	p__Proteobacteria	c__Deltaproteobacteria	o__Desulfarculales	f__Desulfarculaceae	g__Desulfatiglans		47	50	41	51	37	80	65	44	45	54	80	41	53	86	46	78	63	62	67	74	70	53	81	72	33	46	60	40	k__Bacteria	p__Proteobacteria	c__Deltaproteobacteria	o__Desulfarculales	f__Desulfarculaceae	g__Desulfatiglans
OTU_285	k__Bacteria	p__Proteobacteria	c__Gammaproteobacteria	o__Betaproteobacteriales	f__Burkholderiaceae			28	35	30	40	29	41	43	41	37	38	39	33	50	37	48	33	29	42	45	31	51	39	41	33	15	31	38	36	k__Bacteria	p__Proteobacteria	c__Gammaproteobacteria	o__Betaproteobacteriales	f__Burkholderiaceae
OTU_286	k__Bacteria	p__Proteobacteria	c__Gammaproteobacteria	o__Betaproteobacteriales	f__Methylophilaceae	g__Methylotenera	s__freshwater_sediment_metagenome	21	13	16	71	18	56	13	43	11	17	13	27	22	8	23	93	23	109	48	87	26	55	71	81	316	319	98	187	k__Bacteria	p__Proteobacteria	c__Gammaproteobacteria	o__Betaproteobacteriales	f__Methylophilaceae	g__Methylotenera	s__freshwater_sediment_metagenome
OTU_287	k__Bacteria	p__Proteobacteria	c__Gammaproteobacteria	o__Alteromonadales	f__Shewanellaceae	g__Shewanella		1	0	2	173	0	2	0	1	2	1	6	2	14	0	4	232	0	55	52	81	0	66	47	75	0	0	61	521	k__Bacteria	p__Proteobacteria	c__Gammaproteobacteria	o__Alteromonadales	f__Shewanellaceae	g__Shewanella
OTU_288	k__Bacteria	p__Spirochaetes	c__Spirochaetia	o__Spirochaetales	f__Spirochaetaceae	g__uncultured	s__uncultured_Spirochaetes_bacterium	35	28	26	53	40	45	46	37	28	51	30	38	27	49	25	59	36	33	36	52	26	36	23	34	32	21	35	61	k__Bacteria	p__Spirochaetes	c__Spirochaetia	o__Spirochaetales	f__Spirochaetaceae	g__uncultured	s__uncultured_Spirochaetes_bacterium
OTU_289	k__Bacteria	p__Proteobacteria	c__Gammaproteobacteria	o__Gammaproteobacteria_Incertae_Sedis	f__Unknown_Family	g__uncultured		73	82	69	65	58	65	68	64	57	95	78	88	84	119	63	61	56	61	54	50	64	61	53	52	29	19	94	57	k__Bacteria	p__Proteobacteria	c__Gammaproteobacteria	o__Gammaproteobacteria_Incertae_Sedis	f__Unknown_Family	g__uncultured
OTU_290	k__Bacteria	p__Bacteroidetes	c__Bacteroidia	o__Sphingobacteriales	f__Lentimicrobiaceae	g__metagenome	s__metagenome	21	42	55	41	30	41	56	48	69	34	40	25	49	56	63	54	62	45	58	71	63	49	63	79	89	70	57	56	k__Bacteria	p__Bacteroidetes	c__Bacteroidia	o__Sphingobacteriales	f__Lentimicrobiaceae	g__metagenome	s__metagenome
OTU_291	k__Bacteria	p__Acidobacteria	c__Acidobacteriia	o__Solibacterales	f__Solibacteraceae_(Subgroup_3)	g__Bryobacter		47	56	62	60	39	63	68	47	28	64	55	63	53	69	53	96	62	34	41	42	30	42	51	67	12	17	45	40	k__Bacteria	p__Acidobacteria	c__Acidobacteriia	o__Solibacterales	f__Solibacteraceae_(Subgroup_3)	g__Bryobacter
OTU_292	k__Bacteria	p__Proteobacteria	c__Gammaproteobacteria	o__Betaproteobacteriales				25	34	36	32	43	41	36	29	54	28	35	38	27	39	42	20	33	40	42	33	39	37	32	41	6	8	34	18	k__Bacteria	p__Proteobacteria	c__Gammaproteobacteria	o__Betaproteobacteriales
OTU_293	k__Bacteria	p__Proteobacteria	c__Gammaproteobacteria	o__Cellvibrionales	f__Spongiibacteraceae	g__BD1-7_clade		52	92	54	60	71	66	51	67	67	78	50	75	59	61	66	60	68	51	39	38	42	48	46	59	7	15	27	54	k__Bacteria	p__Proteobacteria	c__Gammaproteobacteria	o__Cellvibrionales	f__Spongiibacteraceae	g__BD1-7_clade
OTU_294	k__Bacteria	p__Proteobacteria	c__Deltaproteobacteria					45	81	46	60	83	59	54	44	50	61	44	59	59	38	52	48	51	45	44	29	31	48	32	54	3	5	31	36	k__Bacteria	p__Proteobacteria	c__Deltaproteobacteria
OTU_295	k__Bacteria	p__Proteobacteria	c__Alphaproteobacteria	o__Sphingomonadales	f__Sphingomonadaceae	g__Sphingomonas		13	15	7	17	20	42	31	58	38	42	34	41	31	35	27	25	22	22	25	43	13	29	22	43	10	27	17	15	k__Bacteria	p__Proteobacteria	c__Alphaproteobacteria	o__Sphingomonadales	f__Sphingomonadaceae	g__Sphingomonas
OTU_296	k__Bacteria	p__Proteobacteria	c__Deltaproteobacteria	o__Sva0485	f__	g__	s__	49	46	20	48	27	36	52	36	25	42	51	54	37	68	45	42	47	57	78	65	65	63	60	55	13	19	36	45	k__Bacteria	p__Proteobacteria	c__Deltaproteobacteria	o__Sva0485	f__	g__	s__
OTU_297	k__Bacteria	p__Bacteroidetes	c__Bacteroidia	o__Bacteroidales	f__Bacteroidetes_vadinHA17			22	15	37	42	26	24	21	33	25	28	22	22	18	33	39	58	34	46	55	71	52	48	61	48	365	350	89	102	k__Bacteria	p__Bacteroidetes	c__Bacteroidia	o__Bacteroidales	f__Bacteroidetes_vadinHA17
OTU_298	k__Bacteria	p__Firmicutes	c__Clostridia	o__Clostridiales	f__Lachnospiraceae	g__[Eubacterium]_fissicatena_group	s__	0	0	0	0	0	0	0	0	0	0	0	0	0	0	0	0	0	0	0	0	359	0	0	0	286	271	0	0	k__Bacteria	p__Firmicutes	c__Clostridia	o__Clostridiales	f__Lachnospiraceae	g__[Eubacterium]_fissicatena_group	s__
OTU_299	k__Bacteria	p__Actinobacteria	c__Actinobacteria	o__Frankiales	f__Cryptosporangiaceae	g__Fodinicola		51	37	33	27	42	27	25	46	28	30	41	35	32	22	24	23	51	23	29	30	22	36	26	37	5	12	31	19	k__Bacteria	p__Actinobacteria	c__Actinobacteria	o__Frankiales	f__Cryptosporangiaceae	g__Fodinicola
OTU_300	k__Bacteria	p__Proteobacteria	c__Deltaproteobacteria	o__Syntrophobacterales	f__Syntrophobacteraceae	g__Syntrophobacter	s__uncultured_soil_bacterium	111	124	101	130	109	100	89	80	78	111	81	86	105	105	77	113	95	102	96	95	78	119	84	121	78	93	83	98	k__Bacteria	p__Proteobacteria	c__Deltaproteobacteria	o__Syntrophobacterales	f__Syntrophobacteraceae	g__Syntrophobacter	s__uncultured_soil_bacterium
OTU_301	k__Bacteria	p__Bacteroidetes	c__Bacteroidia	o__Bacteroidales	f__Prevotellaceae	g__Alloprevotella		0	0	0	0	0	0	0	0	0	0	0	0	0	0	0	0	0	0	0	0	444	0	0	0	786	541	0	0	k__Bacteria	p__Bacteroidetes	c__Bacteroidia	o__Bacteroidales	f__Prevotellaceae	g__Alloprevotella
OTU_302	k__Bacteria	p__Bacteroidetes	c__Bacteroidia	o__Cytophagales	f__Microscillaceae	g__OLB12		33	19	73	69	35	44	111	78	43	39	44	28	56	34	112	76	76	39	150	85	35	89	98	86	149	123	106	129	k__Bacteria	p__Bacteroidetes	c__Bacteroidia	o__Cytophagales	f__Microscillaceae	g__OLB12
OTU_303	k__Bacteria	p__Proteobacteria	c__Gammaproteobacteria	o__Enterobacteriales	f__Enterobacteriaceae	g__Klebsiella		0	0	1	0	0	0	0	2	20	348	2	1	1	1	0	1	0	0	0	0	138	300	0	0	62	101	0	0	k__Bacteria	p__Proteobacteria	c__Gammaproteobacteria	o__Enterobacteriales	f__Enterobacteriaceae	g__Klebsiella
OTU_304	k__Bacteria	p__Synergistetes	c__Synergistia	o__Synergistales	f__Synergistaceae	g__Lactivibrio	s__	0	0	0	0	0	0	0	0	0	0	0	0	0	0	0	0	0	0	0	0	796	0	0	0	3	1	0	0	k__Bacteria	p__Synergistetes	c__Synergistia	o__Synergistales	f__Synergistaceae	g__Lactivibrio	s__
OTU_305	k__Bacteria	p__Proteobacteria	c__Gammaproteobacteria	o__MBMPE27	f__	g__	s__	64	83	85	56	64	90	72	61	78	73	67	53	69	101	96	70	85	52	39	21	68	38	44	38	31	35	51	47	k__Bacteria	p__Proteobacteria	c__Gammaproteobacteria	o__MBMPE27	f__	g__	s__
OTU_306	k__Bacteria	p__Proteobacteria	c__Gammaproteobacteria	o__Methylococcales	f__Methylomonaceae			22	6	35	35	13	26	39	7	39	28	45	26	32	34	42	49	27	22	21	8	46	21	23	12	17	19	42	22	k__Bacteria	p__Proteobacteria	c__Gammaproteobacteria	o__Methylococcales	f__Methylomonaceae
OTU_307	k__Bacteria	p__Acidobacteria	c__Subgroup_6					44	46	59	35	31	40	48	63	44	57	45	44	68	36	90	53	59	34	51	62	36	37	36	39	31	36	32	31	k__Bacteria	p__Acidobacteria	c__Subgroup_6
OTU_308	k__Bacteria	p__Proteobacteria	c__Alphaproteobacteria	o__Sphingomonadales	f__Sphingomonadaceae			64	82	36	76	55	58	44	55	51	97	64	98	90	70	44	97	48	27	27	31	44	63	43	93	12	11	26	60	k__Bacteria	p__Proteobacteria	c__Alphaproteobacteria	o__Sphingomonadales	f__Sphingomonadaceae
OTU_309	k__Bacteria	p__Proteobacteria	c__Gammaproteobacteria	o__Betaproteobacteriales	f__SC-I-84			27	38	37	42	47	41	43	35	41	46	28	24	33	32	37	35	25	44	53	43	29	41	57	40	8	18	36	29	k__Bacteria	p__Proteobacteria	c__Gammaproteobacteria	o__Betaproteobacteriales	f__SC-I-84
OTU_310	k__Bacteria	p__Proteobacteria	c__Deltaproteobacteria	o__Myxococcales				72	166	79	99	133	68	143	94	96	123	111	78	80	172	78	171	126	80	81	65	52	72	75	95	33	21	71	72	k__Bacteria	p__Proteobacteria	c__Deltaproteobacteria	o__Myxococcales
OTU_311	k__Bacteria	p__Chloroflexi	c__Anaerolineae	o__Anaerolineales	f__Anaerolineaceae	g__uncultured		33	27	35	28	67	53	59	44	54	43	36	60	50	34	64	52	68	7	7	15	55	6	10	23	23	18	23	10	k__Bacteria	p__Chloroflexi	c__Anaerolineae	o__Anaerolineales	f__Anaerolineaceae	g__uncultured
OTU_312	k__Bacteria	p__Nitrospirae	c__Thermodesulfovibrionia	o__uncultured	f__uncultured_prokaryote	g__uncultured_prokaryote	s__uncultured_prokaryote	79	70	57	70	28	53	58	74	53	42	59	43	82	81	56	78	52	44	49	40	71	34	56	40	21	27	27	38	k__Bacteria	p__Nitrospirae	c__Thermodesulfovibrionia	o__uncultured	f__uncultured_prokaryote	g__uncultured_prokaryote	s__uncultured_prokaryote
OTU_313	k__Bacteria	p__Firmicutes	c__Bacilli	o__Lactobacillales	f__Carnobacteriaceae	g__Trichococcus		1	3	5	1	4	4	3	7	1	7	6	2	11	4	2	1	6	3	1	4	1003	1	3	1	6	2	0	9	k__Bacteria	p__Firmicutes	c__Bacilli	o__Lactobacillales	f__Carnobacteriaceae	g__Trichococcus
OTU_314	k__Bacteria	p__Verrucomicrobia	c__Verrucomicrobiae	o__Pedosphaerales	f__Pedosphaeraceae	g__ADurb.Bin063-1	s__uncultured_prokaryote	44	39	52	36	67	49	21	21	25	28	47	52	38	27	41	38	51	43	35	34	72	37	29	30	84	96	37	30	k__Bacteria	p__Verrucomicrobia	c__Verrucomicrobiae	o__Pedosphaerales	f__Pedosphaeraceae	g__ADurb.Bin063-1	s__uncultured_prokaryote
OTU_315	k__Bacteria	p__Proteobacteria	c__Deltaproteobacteria	o__Sva0485				61	50	62	54	38	51	59	31	36	43	48	61	45	57	58	65	46	40	39	32	86	54	44	53	38	41	37	53	k__Bacteria	p__Proteobacteria	c__Deltaproteobacteria	o__Sva0485
OTU_316	k__Bacteria	p__Proteobacteria	c__Gammaproteobacteria	o__Betaproteobacteriales	f__Nitrosomonadaceae	g__MND1		34	18	20	60	30	43	16	43	18	22	25	44	17	31	23	39	21	56	20	41	21	43	43	54	28	28	39	38	k__Bacteria	p__Proteobacteria	c__Gammaproteobacteria	o__Betaproteobacteriales	f__Nitrosomonadaceae	g__MND1
OTU_317	k__Bacteria	p__Bacteroidetes	c__Bacteroidia	o__Chitinophagales	f__Saprospiraceae	g__Membranicola	s__	1	0	0	0	0	0	115	199	136	0	0	0	0	1	0	0	0	0	67	192	0	0	0	0	0	0	0	0	k__Bacteria	p__Bacteroidetes	c__Bacteroidia	o__Chitinophagales	f__Saprospiraceae	g__Membranicola	s__
OTU_318	k__Bacteria	p__Actinobacteria	c__Acidimicrobiia	o__Microtrichales	f__uncultured	g__wastewater_metagenome	s__wastewater_metagenome	29	50	17	18	35	36	30	25	39	41	44	27	16	39	19	29	30	33	20	22	6	28	21	36	7	4	20	17	k__Bacteria	p__Actinobacteria	c__Acidimicrobiia	o__Microtrichales	f__uncultured	g__wastewater_metagenome	s__wastewater_metagenome
OTU_319	k__Bacteria	p__Proteobacteria	c__Gammaproteobacteria	o__Betaproteobacteriales	f__SC-I-84	g__	s__	185	273	192	198	357	230	198	212	230	240	198	210	202	270	186	198	214	179	244	208	208	194	170	212	144	158	161	162	k__Bacteria	p__Proteobacteria	c__Gammaproteobacteria	o__Betaproteobacteriales	f__SC-I-84	g__	s__
OTU_320	k__Bacteria	p__Bacteroidetes	c__Bacteroidia	o__Sphingobacteriales	f__Lentimicrobiaceae			43	26	23	36	32	42	32	50	33	39	58	29	35	37	38	39	46	48	42	46	38	37	57	45	67	76	53	46	k__Bacteria	p__Bacteroidetes	c__Bacteroidia	o__Sphingobacteriales	f__Lentimicrobiaceae
OTU_321	k__Bacteria	p__Proteobacteria	c__Gammaproteobacteria	o__Methylococcales	f__Methylococcaceae	g__Methyloparacoccus	s__	47	32	40	44	34	53	44	34	50	60	56	62	38	31	40	43	52	63	44	55	56	39	53	46	35	50	51	43	k__Bacteria	p__Proteobacteria	c__Gammaproteobacteria	o__Methylococcales	f__Methylococcaceae	g__Methyloparacoccus	s__
OTU_322	k__Bacteria	p__Proteobacteria	c__Deltaproteobacteria	o__Desulfobacterales	f__Desulfobacteraceae			60	68	62	71	67	46	52	68	67	59	49	44	57	69	81	50	45	19	11	17	71	22	18	18	32	42	31	21	k__Bacteria	p__Proteobacteria	c__Deltaproteobacteria	o__Desulfobacterales	f__Desulfobacteraceae
OTU_323	k__Bacteria	p__Acidobacteria	c__Holophagae	o__Subgroup_7				62	59	79	56	104	67	63	59	73	54	70	67	69	63	86	69	47	66	59	54	44	58	57	69	12	20	53	45	k__Bacteria	p__Acidobacteria	c__Holophagae	o__Subgroup_7
OTU_324	k__Bacteria	p__Proteobacteria	c__Deltaproteobacteria					14	26	37	33	47	37	53	26	35	51	34	37	31	46	42	34	49	45	48	31	31	31	31	33	16	10	29	26	k__Bacteria	p__Proteobacteria	c__Deltaproteobacteria
OTU_325	k__Bacteria	p__Actinobacteria	c__Actinobacteria	o__Propionibacteriales	f__Nocardioidaceae	g__Marmoricola	s__	63	54	36	70	73	39	45	64	59	60	60	65	68	40	45	53	72	35	54	50	9	50	35	61	21	19	40	40	k__Bacteria	p__Actinobacteria	c__Actinobacteria	o__Propionibacteriales	f__Nocardioidaceae	g__Marmoricola	s__
OTU_326	k__Bacteria	p__Chloroflexi	c__Anaerolineae	o__uncultured	f__	g__	s__	39	43	43	39	44	35	23	35	34	22	31	51	29	31	27	25	45	32	41	35	28	41	31	23	22	20	42	22	k__Bacteria	p__Chloroflexi	c__Anaerolineae	o__uncultured	f__	g__	s__
OTU_327	k__Bacteria	p__Proteobacteria	c__Deltaproteobacteria	o__Syntrophobacterales	f__Syntrophaceae	g__Desulfomonile	s__	65	61	69	60	75	49	63	34	66	56	61	46	82	78	42	64	75	11	9	9	75	16	16	20	42	29	21	17	k__Bacteria	p__Proteobacteria	c__Deltaproteobacteria	o__Syntrophobacterales	f__Syntrophaceae	g__Desulfomonile	s__
OTU_328	k__Bacteria	p__Chloroflexi	c__Dehalococcoidia	o__GIF9				35	28	29	68	7	14	23	29	1	17	22	12	10	17	9	19	15	43	22	52	9	22	36	40	44	54	25	49	k__Bacteria	p__Chloroflexi	c__Dehalococcoidia	o__GIF9
OTU_329	k__Bacteria	p__Acidobacteria	c__Acidobacteriia	o__Solibacterales	f__Solibacteraceae_(Subgroup_3)			28	31	37	31	27	25	25	19	27	17	14	22	16	23	22	42	25	18	21	25	23	25	28	27	3	7	14	28	k__Bacteria	p__Acidobacteria	c__Acidobacteriia	o__Solibacterales	f__Solibacteraceae_(Subgroup_3)
OTU_330	k__Bacteria	p__Proteobacteria	c__Gammaproteobacteria	o__Methylococcales	f__Methylomonaceae	g__Methylomicrobium	s__	48	40	49	81	39	72	48	63	60	57	46	70	61	48	53	98	54	41	25	28	29	32	29	43	90	108	34	47	k__Bacteria	p__Proteobacteria	c__Gammaproteobacteria	o__Methylococcales	f__Methylomonaceae	g__Methylomicrobium	s__
OTU_331	k__Bacteria	p__Proteobacteria	c__Deltaproteobacteria	o__Bdellovibrionales	f__Bdellovibrionaceae	g__Bdellovibrio		27	28	22	43	9	46	16	16	18	45	27	24	21	22	24	25	14	58	24	30	15	30	39	35	3	0	22	21	k__Bacteria	p__Proteobacteria	c__Deltaproteobacteria	o__Bdellovibrionales	f__Bdellovibrionaceae	g__Bdellovibrio
OTU_332	k__Bacteria	p__Actinobacteria	c__Actinobacteria	o__Frankiales	f__Cryptosporangiaceae	g__Fodinicola	s__	54	51	57	37	72	69	56	92	58	58	64	79	59	62	64	60	69	58	56	87	18	54	48	52	14	10	70	52	k__Bacteria	p__Actinobacteria	c__Actinobacteria	o__Frankiales	f__Cryptosporangiaceae	g__Fodinicola	s__
OTU_333	k__Bacteria	p__Chloroflexi	c__Anaerolineae	o__Anaerolineales	f__Anaerolineaceae	g__uncultured		45	55	33	42	62	71	83	89	117	89	86	119	72	95	67	50	70	66	53	100	106	66	70	99	52	46	47	44	k__Bacteria	p__Chloroflexi	c__Anaerolineae	o__Anaerolineales	f__Anaerolineaceae	g__uncultured
OTU_334	k__Bacteria	p__Proteobacteria	c__Deltaproteobacteria	o__Sva0485				29	31	24	33	24	41	47	36	37	40	38	26	31	38	33	41	28	27	39	44	33	36	46	26	6	15	19	25	k__Bacteria	p__Proteobacteria	c__Deltaproteobacteria	o__Sva0485
OTU_335	k__Bacteria	p__Proteobacteria	c__Deltaproteobacteria	o__Syntrophobacterales	f__Syntrophaceae	g__uncultured	s__uncultured_delta_proteobacterium	107	88	110	100	75	88	80	63	89	70	69	44	87	114	80	77	93	22	15	18	100	17	15	33	60	54	33	21	k__Bacteria	p__Proteobacteria	c__Deltaproteobacteria	o__Syntrophobacterales	f__Syntrophaceae	g__uncultured	s__uncultured_delta_proteobacterium
OTU_336	k__Bacteria	p__Actinobacteria	c__Acidimicrobiia	o__Microtrichales	f__Iamiaceae	g__Iamia	s__uncultured_Acidimicrobidae_bacterium	32	33	28	20	44	13	36	39	25	22	17	46	21	45	29	30	46	23	19	18	6	31	10	23	8	7	22	21	k__Bacteria	p__Actinobacteria	c__Acidimicrobiia	o__Microtrichales	f__Iamiaceae	g__Iamia	s__uncultured_Acidimicrobidae_bacterium
OTU_337	k__Bacteria	p__Proteobacteria	c__Alphaproteobacteria	o__Dongiales	f__Dongiaceae	g__Dongia	s__	26	37	27	17	28	25	25	20	20	27	39	31	20	41	39	32	32	31	10	20	21	20	17	34	14	7	18	26	k__Bacteria	p__Proteobacteria	c__Alphaproteobacteria	o__Dongiales	f__Dongiaceae	g__Dongia	s__
OTU_338	k__Bacteria	p__Acidobacteria	c__Subgroup_22					22	21	76	30	42	53	68	54	29	21	30	37	19	23	59	15	42	57	80	94	24	33	40	35	10	6	55	31	k__Bacteria	p__Acidobacteria	c__Subgroup_22
OTU_339	k__Bacteria	p__Chloroflexi	c__Anaerolineae	o__Anaerolineales	f__Anaerolineaceae	g__uncultured	s__uncultured_Chloroflexi_bacterium	32	30	19	24	29	21	19	28	47	22	38	41	31	27	26	22	32	7	9	8	56	7	11	19	15	23	15	2	k__Bacteria	p__Chloroflexi	c__Anaerolineae	o__Anaerolineales	f__Anaerolineaceae	g__uncultured	s__uncultured_Chloroflexi_bacterium
OTU_340	k__Archaea	p__Euryarchaeota	c__Methanomicrobia	o__Methanomicrobiales	f__Methanoregulaceae	g__Methanoregula		176	249	177	245	96	60	119	102	53	220	150	109	116	185	176	170	134	111	211	273	360	309	297	209	758	988	252	415	k__Archaea	p__Euryarchaeota	c__Methanomicrobia	o__Methanomicrobiales	f__Methanoregulaceae	g__Methanoregula
OTU_341	k__Bacteria	p__Firmicutes	c__Bacilli	o__Lactobacillales	f__Leuconostocaceae	g__Leuconostoc	s__Leuconostoc_mesenteroides	0	0	0	0	0	0	0	0	0	0	0	0	0	0	0	0	0	0	0	0	240	0	0	0	493	90	0	0	k__Bacteria	p__Firmicutes	c__Bacilli	o__Lactobacillales	f__Leuconostocaceae	g__Leuconostoc	s__Leuconostoc_mesenteroides
OTU_342	k__Bacteria	p__Proteobacteria	c__Deltaproteobacteria	o__Sva0485				17	33	15	15	16	25	39	32	16	27	33	22	20	28	17	26	23	39	48	47	26	40	48	16	13	14	23	16	k__Bacteria	p__Proteobacteria	c__Deltaproteobacteria	o__Sva0485
OTU_343	k__Bacteria	p__Bacteroidetes	c__Bacteroidia	o__Bacteroidales	f__Prolixibacteraceae	g__uncultured	s__uncultured_soil_bacterium	17	19	23	37	15	27	36	35	32	28	28	16	24	32	43	37	42	45	49	50	23	37	41	30	91	48	35	43	k__Bacteria	p__Bacteroidetes	c__Bacteroidia	o__Bacteroidales	f__Prolixibacteraceae	g__uncultured	s__uncultured_soil_bacterium
OTU_344	k__Bacteria	p__Proteobacteria	c__Deltaproteobacteria	o__NB1-j	f__	g__	s__	20	35	37	40	55	34	35	36	36	49	29	29	20	40	22	50	41	34	23	43	14	36	42	31	15	33	30	54	k__Bacteria	p__Proteobacteria	c__Deltaproteobacteria	o__NB1-j	f__	g__	s__
OTU_345	k__Bacteria	p__Proteobacteria	c__Gammaproteobacteria	o__Betaproteobacteriales	f__SC-I-84			207	284	191	172	292	199	158	186	193	240	193	206	203	215	187	190	176	167	176	191	264	207	194	182	86	91	171	126	k__Bacteria	p__Proteobacteria	c__Gammaproteobacteria	o__Betaproteobacteriales	f__SC-I-84
OTU_346	k__Bacteria	p__Acidobacteria	c__Subgroup_6					32	51	33	48	47	45	38	55	42	58	45	40	37	52	39	40	36	30	35	34	26	53	49	37	18	15	38	42	k__Bacteria	p__Acidobacteria	c__Subgroup_6
OTU_347	k__Bacteria	p__Proteobacteria	c__Alphaproteobacteria	o__Azospirillales	f__uncultured	g__	s__	25	20	22	19	37	12	15	20	22	26	19	26	27	20	22	19	38	15	30	28	18	24	14	33	16	20	36	29	k__Bacteria	p__Proteobacteria	c__Alphaproteobacteria	o__Azospirillales	f__uncultured	g__	s__
OTU_348	k__Bacteria	p__Proteobacteria	c__Gammaproteobacteria	o__Betaproteobacteriales	f__A21b	g__uncultured_beta_proteobacterium	s__uncultured_beta_proteobacterium	30	44	25	40	26	37	21	25	30	41	28	27	30	40	26	40	24	20	19	26	36	29	28	33	13	11	22	14	k__Bacteria	p__Proteobacteria	c__Gammaproteobacteria	o__Betaproteobacteriales	f__A21b	g__uncultured_beta_proteobacterium	s__uncultured_beta_proteobacterium
OTU_349	k__Bacteria	p__Bacteroidetes	c__Ignavibacteria	o__Ignavibacteriales	f__Ignavibacteriaceae	g__Ignavibacterium	s__	32	40	24	33	13	18	22	21	31	29	23	22	21	26	27	26	16	30	33	29	36	38	31	25	10	14	39	19	k__Bacteria	p__Bacteroidetes	c__Ignavibacteria	o__Ignavibacteriales	f__Ignavibacteriaceae	g__Ignavibacterium	s__
OTU_350	k__Bacteria	p__Latescibacteria	c__	o__	f__	g__	s__	37	26	40	47	51	11	9	16	26	19	31	23	12	12	38	29	23	14	33	19	8	20	30	21	3	8	25	16	k__Bacteria	p__Latescibacteria	c__	o__	f__	g__	s__
OTU_351	k__Bacteria	p__Proteobacteria	c__Gammaproteobacteria	o__Xanthomonadales	f__Rhodanobacteraceae	g__uncultured	s__	20	12	25	16	26	22	25	28	35	32	23	26	24	15	26	17	24	21	32	33	15	16	21	38	19	19	28	20	k__Bacteria	p__Proteobacteria	c__Gammaproteobacteria	o__Xanthomonadales	f__Rhodanobacteraceae	g__uncultured	s__
OTU_352	k__Bacteria	p__Acidobacteria	c__Subgroup_6	o__	f__	g__	s__	44	36	82	52	66	28	43	31	61	46	43	42	33	39	78	50	43	25	44	38	39	40	61	45	13	23	54	28	k__Bacteria	p__Acidobacteria	c__Subgroup_6	o__	f__	g__	s__
OTU_353	k__Bacteria	p__Chloroflexi	c__Anaerolineae	o__Anaerolineales	f__Anaerolineaceae	g__uncultured		41	65	33	61	59	37	53	80	73	77	63	91	64	79	51	42	63	53	19	49	109	44	34	48	34	27	27	19	k__Bacteria	p__Chloroflexi	c__Anaerolineae	o__Anaerolineales	f__Anaerolineaceae	g__uncultured
OTU_354	k__Bacteria	p__Proteobacteria	c__Gammaproteobacteria	o__Betaproteobacteriales	f__Nitrosomonadaceae	g__MND1	s__	29	19	32	40	24	41	35	34	36	31	38	30	21	17	41	46	36	64	52	44	26	40	45	43	36	40	45	48	k__Bacteria	p__Proteobacteria	c__Gammaproteobacteria	o__Betaproteobacteriales	f__Nitrosomonadaceae	g__MND1	s__
OTU_355	k__Bacteria	p__Proteobacteria	c__Alphaproteobacteria	o__Acetobacterales	f__Acetobacteraceae	g__uncultured		28	26	29	51	28	33	12	24	26	25	28	19	32	12	23	56	31	26	7	20	17	17	16	6	2	11	24	22	k__Bacteria	p__Proteobacteria	c__Alphaproteobacteria	o__Acetobacterales	f__Acetobacteraceae	g__uncultured
OTU_356	k__Bacteria	p__Proteobacteria	c__Alphaproteobacteria	o__Rhodospirillales	f__Rhodopirillaceae	g__Defluviicoccus	s__uncultured_Defluviicoccus_sp.	37	46	25	49	58	36	51	55	44	54	49	40	38	29	30	44	57	60	33	46	19	47	39	40	9	10	53	46	k__Bacteria	p__Proteobacteria	c__Alphaproteobacteria	o__Rhodospirillales	f__Rhodopirillaceae	g__Defluviicoccus	s__uncultured_Defluviicoccus_sp.
OTU_357	k__Bacteria	p__Firmicutes	c__Clostridia	o__Clostridiales	f__Ruminococcaceae	g__UBA1819	s__uncultured_organism	0	0	0	0	0	0	0	0	2	0	0	0	0	0	0	0	0	0	0	0	258	0	0	0	212	187	0	0	k__Bacteria	p__Firmicutes	c__Clostridia	o__Clostridiales	f__Ruminococcaceae	g__UBA1819	s__uncultured_organism
OTU_358	k__Bacteria	p__Proteobacteria	c__Deltaproteobacteria	o__NB1-j	f__	g__	s__	28	38	41	39	46	26	11	22	31	30	20	20	26	30	29	27	37	33	21	41	24	32	29	35	7	10	26	16	k__Bacteria	p__Proteobacteria	c__Deltaproteobacteria	o__NB1-j	f__	g__	s__
OTU_359	k__Bacteria	p__Proteobacteria	c__Gammaproteobacteria	o__Betaproteobacteriales	f__SC-I-84			63	104	81	58	88	66	59	75	69	60	58	69	49	89	51	43	57	81	61	104	71	85	96	75	29	36	65	44	k__Bacteria	p__Proteobacteria	c__Gammaproteobacteria	o__Betaproteobacteriales	f__SC-I-84
OTU_360	k__Bacteria	p__Proteobacteria	c__Gammaproteobacteria	o__Acidiferrobacterales	f__Acidiferrobacteraceae	g__Sulfurifustis	s__	11	16	7	16	18	45	40	53	27	32	45	30	40	24	35	54	35	47	41	40	38	39	32	45	43	40	49	46	k__Bacteria	p__Proteobacteria	c__Gammaproteobacteria	o__Acidiferrobacterales	f__Acidiferrobacteraceae	g__Sulfurifustis	s__
OTU_361	k__Bacteria	p__Bacteroidetes	c__Bacteroidia	o__Bacteroidales	f__SB-5			21	15	26	30	27	35	34	50	38	37	27	33	24	29	26	32	38	68	41	54	29	40	33	55	83	48	38	47	k__Bacteria	p__Bacteroidetes	c__Bacteroidia	o__Bacteroidales	f__SB-5
OTU_362	k__Bacteria	p__Actinobacteria	c__Actinobacteria	o__Micrococcales	f__Micrococcaceae	g__Pseudarthrobacter		33	40	39	41	37	44	48	29	40	44	36	32	62	33	41	42	39	30	20	28	12	50	34	19	21	15	38	28	k__Bacteria	p__Actinobacteria	c__Actinobacteria	o__Micrococcales	f__Micrococcaceae	g__Pseudarthrobacter
OTU_363	k__Bacteria	p__Proteobacteria	c__Gammaproteobacteria	o__Xanthomonadales	f__Xanthomonadaceae	g__Arenimonas	s__uncultured_soil_bacterium	13	8	15	26	12	19	34	33	15	27	24	22	24	26	27	32	17	17	34	49	27	26	17	31	36	29	29	38	k__Bacteria	p__Proteobacteria	c__Gammaproteobacteria	o__Xanthomonadales	f__Xanthomonadaceae	g__Arenimonas	s__uncultured_soil_bacterium
OTU_364	k__Bacteria	p__Verrucomicrobia	c__Verrucomicrobiae	o__Pedosphaerales	f__Pedosphaeraceae	g__ADurb.Bin063-1		32	40	22	12	28	23	28	22	22	24	22	44	16	31	20	25	23	19	20	11	79	20	17	29	32	22	4	9	k__Bacteria	p__Verrucomicrobia	c__Verrucomicrobiae	o__Pedosphaerales	f__Pedosphaeraceae	g__ADurb.Bin063-1
OTU_365	k__Bacteria	p__Verrucomicrobia	c__Verrucomicrobiae	o__Pedosphaerales	f__Pedosphaeraceae	g__ADurb.Bin063-1	s__	392	368	323	201	418	305	228	182	314	194	249	354	267	273	250	210	337	231	166	196	685	184	164	173	336	297	87	125	k__Bacteria	p__Verrucomicrobia	c__Verrucomicrobiae	o__Pedosphaerales	f__Pedosphaeraceae	g__ADurb.Bin063-1	s__
OTU_366	k__Bacteria	p__Proteobacteria	c__Gammaproteobacteria	o__KI89A_clade				23	24	21	37	24	28	49	23	14	27	34	28	32	34	29	22	14	46	44	41	15	26	32	43	11	10	28	34	k__Bacteria	p__Proteobacteria	c__Gammaproteobacteria	o__KI89A_clade
OTU_367	k__Bacteria	p__Proteobacteria	c__Alphaproteobacteria	o__Rhizobiales	f__Hyphomicrobiaceae	g__Pedomicrobium		48	43	50	56	73	79	68	50	64	78	39	57	62	59	61	83	65	62	61	60	25	80	54	89	29	20	52	53	k__Bacteria	p__Proteobacteria	c__Alphaproteobacteria	o__Rhizobiales	f__Hyphomicrobiaceae	g__Pedomicrobium
OTU_368	k__Bacteria	p__Proteobacteria	c__Gammaproteobacteria	o__Arenicellales	f__Arenicellaceae	g__uncultured	s__uncultured_prokaryote	38	13	43	27	57	38	33	30	25	46	40	26	32	42	44	36	36	26	34	25	50	39	34	34	38	35	37	27	k__Bacteria	p__Proteobacteria	c__Gammaproteobacteria	o__Arenicellales	f__Arenicellaceae	g__uncultured	s__uncultured_prokaryote
OTU_369	k__Bacteria	p__Firmicutes	c__Bacilli	o__Bacillales	f__Bacillaceae	g__Bacillus		0	8	0	2	1	3	1	1	2	4	0	1	0	3	0	2	0	1	8	2	248	2	2	6	197	253	3	0	k__Bacteria	p__Firmicutes	c__Bacilli	o__Bacillales	f__Bacillaceae	g__Bacillus
OTU_370	k__Archaea	p__Euryarchaeota	c__Thermoplasmata	o__Marine_Benthic_Group_D_and_DHVEG-1	f__uncultured_Thermoplasmata_archaeon	g__uncultured_Thermoplasmata_archaeon	s__uncultured_Thermoplasmata_archaeon	5	1	2	9	0	0	0	0	2	0	0	0	5	0	4	7	0	2	8	6	21	1	9	6	893	929	112	179	k__Archaea	p__Euryarchaeota	c__Thermoplasmata	o__Marine_Benthic_Group_D_and_DHVEG-1	f__uncultured_Thermoplasmata_archaeon	g__uncultured_Thermoplasmata_archaeon	s__uncultured_Thermoplasmata_archaeon
OTU_371	k__Bacteria	p__Firmicutes	c__Clostridia	o__Clostridiales	f__Clostridiaceae_1	g__Clostridium_sensu_stricto_1	s__Clostridium_perfringens	7	4	0	6	2	2	4	6	10	9	7	6	11	5	13	8	2	2	5	1	284	8	4	2	188	191	4	10	k__Bacteria	p__Firmicutes	c__Clostridia	o__Clostridiales	f__Clostridiaceae_1	g__Clostridium_sensu_stricto_1	s__Clostridium_perfringens
OTU_372	k__Bacteria	p__Latescibacteria	c__Latescibacteria	o__Latescibacterales	f__Latescibacteraceae	g__	s__	51	56	62	78	64	47	53	50	36	55	47	31	26	39	54	50	52	75	76	71	37	72	90	85	28	30	32	77	k__Bacteria	p__Latescibacteria	c__Latescibacteria	o__Latescibacterales	f__Latescibacteraceae	g__	s__
OTU_373	k__Archaea	p__Euryarchaeota	c__Methanobacteria	o__Methanobacteriales	f__Methanobacteriaceae	g__Methanobacterium		18	34	18	25	5	9	7	4	12	26	19	16	12	12	17	31	13	5	20	11	50	29	28	20	53	33	19	17	k__Archaea	p__Euryarchaeota	c__Methanobacteria	o__Methanobacteriales	f__Methanobacteriaceae	g__Methanobacterium
OTU_374	k__Bacteria	p__Proteobacteria	c__Gammaproteobacteria	o__CCM19a	f__	g__	s__	24	22	27	52	12	14	27	15	18	21	38	24	10	21	10	29	30	31	38	39	23	29	22	34	31	45	37	42	k__Bacteria	p__Proteobacteria	c__Gammaproteobacteria	o__CCM19a	f__	g__	s__
OTU_375	k__Bacteria	p__Verrucomicrobia	c__Verrucomicrobiae	o__Pedosphaerales	f__Pedosphaeraceae			18	15	21	19	30	13	21	29	19	23	16	33	26	33	23	21	25	25	8	24	39	19	21	27	19	26	10	14	k__Bacteria	p__Verrucomicrobia	c__Verrucomicrobiae	o__Pedosphaerales	f__Pedosphaeraceae
OTU_376	k__Bacteria	p__Chloroflexi	c__Anaerolineae	o__Anaerolineales	f__Anaerolineaceae	g__uncultured	s__uncultured_Chloroflexi_bacterium	37	41	24	29	29	47	46	52	59	64	46	76	46	69	43	48	42	40	42	48	83	44	37	54	33	33	31	18	k__Bacteria	p__Chloroflexi	c__Anaerolineae	o__Anaerolineales	f__Anaerolineaceae	g__uncultured	s__uncultured_Chloroflexi_bacterium
OTU_377	k__Bacteria	p__Acidobacteria	c__Subgroup_19	o__	f__	g__	s__	20	23	36	27	47	35	51	34	30	34	43	27	27	25	27	30	48	26	37	28	28	39	31	21	27	45	59	45	k__Bacteria	p__Acidobacteria	c__Subgroup_19	o__	f__	g__	s__
OTU_378	k__Bacteria	p__Acidobacteria	c__Subgroup_17					23	30	12	41	26	35	14	12	26	30	31	27	18	35	22	45	19	29	12	25	16	27	38	38	11	20	27	35	k__Bacteria	p__Acidobacteria	c__Subgroup_17
OTU_379	k__Bacteria							26	37	21	28	23	41	30	30	39	33	34	43	35	40	27	26	40	32	19	17	50	31	31	20	37	39	18	16	k__Bacteria
OTU_380	k__Bacteria	p__Acidobacteria	c__Thermoanaerobaculia	o__Thermoanaerobaculales	f__Thermoanaerobaculaceae	g__Subgroup_10		24	17	22	19	44	14	30	21	33	24	27	14	39	15	35	22	37	21	22	18	9	14	17	22	9	5	9	17	k__Bacteria	p__Acidobacteria	c__Thermoanaerobaculia	o__Thermoanaerobaculales	f__Thermoanaerobaculaceae	g__Subgroup_10
OTU_381	k__Bacteria	p__Proteobacteria	c__Gammaproteobacteria	o__Methylococcales	f__Methylomonaceae	g__Crenothrix	s__	49	35	60	84	49	70	57	33	44	53	60	62	65	41	59	80	70	47	26	30	53	33	32	49	73	103	35	51	k__Bacteria	p__Proteobacteria	c__Gammaproteobacteria	o__Methylococcales	f__Methylomonaceae	g__Crenothrix	s__
OTU_382	k__Bacteria	p__Proteobacteria	c__Deltaproteobacteria	o__RCP2-54	f__uncultured_prokaryote	g__uncultured_prokaryote	s__uncultured_prokaryote	59	51	79	52	72	56	69	62	63	66	64	40	57	62	55	70	68	61	65	78	53	92	61	62	50	40	84	80	k__Bacteria	p__Proteobacteria	c__Deltaproteobacteria	o__RCP2-54	f__uncultured_prokaryote	g__uncultured_prokaryote	s__uncultured_prokaryote
OTU_383	k__Bacteria	p__Chloroflexi	c__Anaerolineae	o__Anaerolineales	f__Anaerolineaceae	g__Anaerolinea		17	15	16	22	30	28	16	24	27	10	18	32	25	29	20	23	22	29	23	26	26	18	18	26	24	20	16	17	k__Bacteria	p__Chloroflexi	c__Anaerolineae	o__Anaerolineales	f__Anaerolineaceae	g__Anaerolinea
OTU_384	k__Bacteria	p__Actinobacteria	c__Acidimicrobiia	o__IMCC26256	f__metagenome	g__metagenome	s__metagenome	28	26	19	25	30	26	36	23	29	36	49	43	26	34	37	21	27	43	31	38	13	22	27	43	11	12	21	23	k__Bacteria	p__Actinobacteria	c__Acidimicrobiia	o__IMCC26256	f__metagenome	g__metagenome	s__metagenome
OTU_385	k__Bacteria	p__Chloroflexi	c__Anaerolineae	o__Anaerolineales	f__Anaerolineaceae	g__uncultured		20	46	25	8	27	29	26	25	33	24	27	57	38	39	18	26	26	20	9	17	35	17	25	35	20	21	5	8	k__Bacteria	p__Chloroflexi	c__Anaerolineae	o__Anaerolineales	f__Anaerolineaceae	g__uncultured
OTU_386	k__Bacteria	p__Proteobacteria	c__Gammaproteobacteria	o__Betaproteobacteriales	f__Nitrosomonadaceae	g__Ellin6067	s__	67	77	95	78	84	92	83	91	49	57	45	71	61	86	87	88	71	90	68	72	93	61	41	65	78	100	78	58	k__Bacteria	p__Proteobacteria	c__Gammaproteobacteria	o__Betaproteobacteriales	f__Nitrosomonadaceae	g__Ellin6067	s__
OTU_387	k__Bacteria	p__Proteobacteria	c__Deltaproteobacteria	o__Sva0485				20	24	15	25	20	20	27	22	17	28	29	14	21	10	18	26	18	31	34	38	20	24	37	23	26	30	33	31	k__Bacteria	p__Proteobacteria	c__Deltaproteobacteria	o__Sva0485
OTU_388	k__Bacteria	p__Bacteroidetes	c__Bacteroidia	o__Bacteroidales	f__Tannerellaceae	g__Parabacteroides		0	9	0	0	0	1	0	0	3	0	0	0	0	20	0	0	0	0	0	0	194	0	0	0	224	261	0	0	k__Bacteria	p__Bacteroidetes	c__Bacteroidia	o__Bacteroidales	f__Tannerellaceae	g__Parabacteroides
OTU_389	k__Bacteria	p__Nitrospirae	c__Nitrospira	o__Nitrospirales	f__Nitrospiraceae	g__Nitrospira		40	83	38	87	36	44	33	31	28	27	50	49	28	37	33	57	41	89	48	56	35	60	84	121	67	71	66	140	k__Bacteria	p__Nitrospirae	c__Nitrospira	o__Nitrospirales	f__Nitrospiraceae	g__Nitrospira
OTU_390	k__Bacteria	p__Proteobacteria	c__Deltaproteobacteria	o__MBNT15	f__	g__	s__	26	43	45	48	42	24	46	29	27	38	34	30	30	20	37	19	40	25	33	19	31	32	26	29	12	14	33	25	k__Bacteria	p__Proteobacteria	c__Deltaproteobacteria	o__MBNT15	f__	g__	s__
OTU_391	k__Bacteria	p__Acidobacteria	c__Subgroup_6					39	53	56	36	64	44	29	33	47	51	32	40	42	63	44	31	69	10	12	18	48	25	15	18	17	11	34	17	k__Bacteria	p__Acidobacteria	c__Subgroup_6
OTU_392	k__Bacteria	p__Proteobacteria	c__Alphaproteobacteria	o__Caulobacterales	f__Hyphomonadaceae	g__Hirschia	s__metagenome	35	37	31	58	35	65	47	44	49	47	47	52	61	43	36	73	54	30	21	31	25	33	28	26	30	15	29	58	k__Bacteria	p__Proteobacteria	c__Alphaproteobacteria	o__Caulobacterales	f__Hyphomonadaceae	g__Hirschia	s__metagenome
OTU_393	k__Bacteria	p__Proteobacteria	c__Deltaproteobacteria	o__Sva0485				48	57	30	70	23	65	57	73	52	59	76	57	61	49	45	101	56	63	64	57	65	84	74	72	43	55	51	67	k__Bacteria	p__Proteobacteria	c__Deltaproteobacteria	o__Sva0485
OTU_394	k__Bacteria	p__Acidobacteria	c__Thermoanaerobaculia	o__Thermoanaerobaculales	f__Thermoanaerobaculaceae	g__Subgroup_10	s__bacterium_enrichment_culture_clone_Anammox_2	27	30	24	28	21	34	37	28	34	18	29	17	29	28	31	31	29	21	29	35	13	24	30	19	13	5	24	20	k__Bacteria	p__Acidobacteria	c__Thermoanaerobaculia	o__Thermoanaerobaculales	f__Thermoanaerobaculaceae	g__Subgroup_10	s__bacterium_enrichment_culture_clone_Anammox_2
OTU_395	k__Bacteria	p__Bacteroidetes	c__Bacteroidia	o__Cytophagales	f__Microscillaceae	g__OLB12	s__	21	10	17	32	11	21	31	27	22	22	10	16	27	14	38	41	24	30	49	42	28	15	31	34	102	105	38	90	k__Bacteria	p__Bacteroidetes	c__Bacteroidia	o__Cytophagales	f__Microscillaceae	g__OLB12	s__
OTU_396	k__Bacteria	p__Acidobacteria	c__Subgroup_17	o__	f__	g__	s__	17	38	24	17	60	30	23	8	33	33	30	16	27	40	27	34	42	5	3	7	24	7	20	11	9	8	11	13	k__Bacteria	p__Acidobacteria	c__Subgroup_17	o__	f__	g__	s__
OTU_397	k__Bacteria	p__Nitrospinae	c__P9X2b3D02	o__uncultured_prokaryote	f__uncultured_prokaryote	g__uncultured_prokaryote	s__uncultured_prokaryote	69	84	74	66	95	69	72	62	57	67	71	66	71	60	52	70	70	54	67	61	80	74	75	67	42	52	75	64	k__Bacteria	p__Nitrospinae	c__P9X2b3D02	o__uncultured_prokaryote	f__uncultured_prokaryote	g__uncultured_prokaryote	s__uncultured_prokaryote
OTU_398	k__Bacteria	p__Proteobacteria	c__Gammaproteobacteria	o__Betaproteobacteriales	f__Hydrogenophilaceae	g__uncultured		20	12	20	24	28	19	14	18	7	14	10	13	11	18	19	22	7	33	48	35	14	23	23	24	71	63	36	42	k__Bacteria	p__Proteobacteria	c__Gammaproteobacteria	o__Betaproteobacteriales	f__Hydrogenophilaceae	g__uncultured
OTU_399	k__Bacteria	p__Latescibacteria						25	24	44	27	53	15	41	23	23	21	27	19	24	28	29	34	19	25	29	26	3	25	23	31	5	3	23	14	k__Bacteria	p__Latescibacteria
OTU_400	k__Bacteria	p__Latescibacteria	c___mle1-16	o___mle1-16	f___mle1-16	g___mle1-16	s___mle1-16	28	42	29	27	47	22	37	17	20	35	29	19	16	28	33	23	36	15	21	14	6	30	35	33	7	5	30	11	k__Bacteria	p__Latescibacteria	c___mle1-16	o___mle1-16	f___mle1-16	g___mle1-16	s___mle1-16
OTU_401	k__Bacteria	p__Bacteroidetes	c__Bacteroidia	o__Chitinophagales	f__Saprospiraceae	g__uncultured		22	10	37	29	22	32	27	22	24	18	29	14	15	11	60	24	32	18	42	26	28	40	17	24	10	19	20	24	k__Bacteria	p__Bacteroidetes	c__Bacteroidia	o__Chitinophagales	f__Saprospiraceae	g__uncultured
OTU_402	k__Bacteria	p__Proteobacteria	c__Deltaproteobacteria	o__Deltaproteobacteria_Incertae_Sedis	f__Syntrophorhabdaceae	g__Syntrophorhabdus		30	37	27	42	39	26	58	20	17	27	35	33	45	24	44	53	48	15	18	11	25	20	15	25	14	21	12	12	k__Bacteria	p__Proteobacteria	c__Deltaproteobacteria	o__Deltaproteobacteria_Incertae_Sedis	f__Syntrophorhabdaceae	g__Syntrophorhabdus
OTU_403	k__Bacteria	p__Proteobacteria	c__Alphaproteobacteria	o__Sphingomonadales	f__Sphingomonadaceae	g__Sphingobium	s__	80	30	47	26	14	30	40	23	43	27	35	33	60	37	36	39	24	23	27	28	42	36	25	22	4	3	24	24	k__Bacteria	p__Proteobacteria	c__Alphaproteobacteria	o__Sphingomonadales	f__Sphingomonadaceae	g__Sphingobium	s__
OTU_404	k__Bacteria	p__Actinobacteria	c__Thermoleophilia	o__Gaiellales	f__uncultured			52	69	41	51	72	46	63	42	44	48	47	56	48	70	41	50	70	36	41	40	18	38	41	34	22	31	23	32	k__Bacteria	p__Actinobacteria	c__Thermoleophilia	o__Gaiellales	f__uncultured
OTU_405	k__Bacteria	p__Acidobacteria	c__Subgroup_17					14	25	28	23	58	23	29	25	31	30	26	18	30	32	41	33	36	13	7	3	20	5	7	13	13	24	9	11	k__Bacteria	p__Acidobacteria	c__Subgroup_17
OTU_406	k__Bacteria	p__Proteobacteria	c__Deltaproteobacteria	o__Syntrophobacterales	f__Syntrophobacteraceae	g__Desulforhabdus	s__	31	39	40	32	19	41	39	19	26	36	42	32	23	52	26	44	31	38	30	30	30	31	31	35	14	24	31	24	k__Bacteria	p__Proteobacteria	c__Deltaproteobacteria	o__Syntrophobacterales	f__Syntrophobacteraceae	g__Desulforhabdus	s__
OTU_407	k__Bacteria	p__Chloroflexi	c__Anaerolineae	o__uncultured	f__uncultured_Chloroflexi_bacterium	g__uncultured_Chloroflexi_bacterium	s__uncultured_Chloroflexi_bacterium	18	22	26	30	37	14	21	24	17	18	30	27	15	14	19	28	29	16	21	14	12	11	8	18	15	12	32	14	k__Bacteria	p__Chloroflexi	c__Anaerolineae	o__uncultured	f__uncultured_Chloroflexi_bacterium	g__uncultured_Chloroflexi_bacterium	s__uncultured_Chloroflexi_bacterium
OTU_408	k__Bacteria	p__Proteobacteria	c__Gammaproteobacteria	o__Gammaproteobacteria_Incertae_Sedis	f__Unknown_Family	g__uncultured		33	25	16	39	24	29	44	36	26	36	39	32	36	34	35	57	41	26	26	33	31	39	27	50	30	36	30	35	k__Bacteria	p__Proteobacteria	c__Gammaproteobacteria	o__Gammaproteobacteria_Incertae_Sedis	f__Unknown_Family	g__uncultured
OTU_409	k__Bacteria	p__Proteobacteria	c__Deltaproteobacteria	o__NB1-j				44	82	62	87	79	46	46	43	58	72	67	68	52	79	59	77	45	88	59	59	37	58	68	64	22	30	54	81	k__Bacteria	p__Proteobacteria	c__Deltaproteobacteria	o__NB1-j
OTU_410	k__Bacteria	p__Proteobacteria	c__Alphaproteobacteria	o__Sphingomonadales	f__Sphingomonadaceae			18	15	5	22	24	22	8	23	14	21	26	27	14	13	8	24	24	24	14	20	8	20	19	27	4	3	7	15	k__Bacteria	p__Proteobacteria	c__Alphaproteobacteria	o__Sphingomonadales	f__Sphingomonadaceae
OTU_411	k__Bacteria	p__Latescibacteria	c__uncultured_prokaryote	o__uncultured_prokaryote	f__uncultured_prokaryote	g__uncultured_prokaryote	s__uncultured_prokaryote	26	39	33	57	27	52	13	21	29	28	23	24	21	30	21	27	23	34	25	25	8	24	27	25	1	11	24	22	k__Bacteria	p__Latescibacteria	c__uncultured_prokaryote	o__uncultured_prokaryote	f__uncultured_prokaryote	g__uncultured_prokaryote	s__uncultured_prokaryote
OTU_412	k__Bacteria	p__Chloroflexi	c__KD4-96	o__	f__	g__	s__	22	40	12	15	30	15	20	19	29	21	30	12	16	33	24	23	20	17	23	19	26	11	24	17	16	4	33	21	k__Bacteria	p__Chloroflexi	c__KD4-96	o__	f__	g__	s__
OTU_413	k__Bacteria	p__Proteobacteria	c__Deltaproteobacteria	o__Myxococcales	f__uncultured	g__uncultured_delta_proteobacterium	s__uncultured_delta_proteobacterium	16	10	27	32	27	35	23	21	9	12	14	11	11	12	17	21	18	50	22	32	20	16	26	24	1	2	18	11	k__Bacteria	p__Proteobacteria	c__Deltaproteobacteria	o__Myxococcales	f__uncultured	g__uncultured_delta_proteobacterium	s__uncultured_delta_proteobacterium
OTU_414	k__Bacteria	p__Gemmatimonadetes	c__Gemmatimonadetes	o__Gemmatimonadales	f__Gemmatimonadaceae	g__	s__	30	29	44	44	20	54	28	55	16	22	18	19	28	22	25	23	46	77	60	64	9	37	38	42	28	27	39	55	k__Bacteria	p__Gemmatimonadetes	c__Gemmatimonadetes	o__Gemmatimonadales	f__Gemmatimonadaceae	g__	s__
OTU_415	k__Bacteria	p__Proteobacteria	c__Alphaproteobacteria	o__Paracaedibacterales	f__Paracaedibacteraceae	g__Candidatus_Paracaedibacter	s__	14	28	21	27	10	10	24	4	16	24	26	12	9	20	15	21	5	19	34	19	45	39	26	28	4	7	28	23	k__Bacteria	p__Proteobacteria	c__Alphaproteobacteria	o__Paracaedibacterales	f__Paracaedibacteraceae	g__Candidatus_Paracaedibacter	s__
OTU_416	k__Archaea	p__Euryarchaeota	c__Methanomicrobia	o__Methanosarcinales	f__Methanosaetaceae	g__Methanosaeta		334	276	220	135	144	52	83	77	72	206	79	100	151	162	133	89	103	109	223	155	475	279	232	177	2298	1724	592	421	k__Archaea	p__Euryarchaeota	c__Methanomicrobia	o__Methanosarcinales	f__Methanosaetaceae	g__Methanosaeta
OTU_417	k__Bacteria	p__Proteobacteria	c__Deltaproteobacteria	o__Syntrophobacterales	f__Syntrophobacteraceae	g__uncultured		31	23	20	35	21	24	28	18	7	28	16	26	22	39	19	38	14	43	25	29	25	20	20	43	25	59	24	22	k__Bacteria	p__Proteobacteria	c__Deltaproteobacteria	o__Syntrophobacterales	f__Syntrophobacteraceae	g__uncultured
OTU_418	k__Bacteria	p__Proteobacteria	c__Alphaproteobacteria	o__uncultured	f__	g__	s__	12	22	8	23	16	27	34	29	12	19	25	26	17	13	24	30	17	34	15	18	13	27	28	21	7	8	17	25	k__Bacteria	p__Proteobacteria	c__Alphaproteobacteria	o__uncultured	f__	g__	s__
OTU_419	k__Bacteria	p__Acidobacteria	c__Subgroup_6	o__	f__	g__	s__	45	41	42	37	56	30	46	34	30	30	32	28	57	24	29	32	35	32	49	49	28	33	34	36	34	16	22	26	k__Bacteria	p__Acidobacteria	c__Subgroup_6	o__	f__	g__	s__
OTU_420	k__Bacteria	p__Latescibacteria	c__uncultured_Latescibacteria_bacterium	o__uncultured_Latescibacteria_bacterium	f__uncultured_Latescibacteria_bacterium	g__uncultured_Latescibacteria_bacterium	s__uncultured_Latescibacteria_bacterium	17	13	18	24	17	23	16	30	17	10	16	16	14	19	8	28	8	29	15	28	20	7	28	19	2	4	17	19	k__Bacteria	p__Latescibacteria	c__uncultured_Latescibacteria_bacterium	o__uncultured_Latescibacteria_bacterium	f__uncultured_Latescibacteria_bacterium	g__uncultured_Latescibacteria_bacterium	s__uncultured_Latescibacteria_bacterium
OTU_421	k__Bacteria	p__Bacteroidetes	c__Bacteroidia	o__Bacteroidales	f__Bacteroidetes_BD2-2	g__	s__	7	13	11	25	19	39	29	60	33	30	28	39	26	25	29	35	25	46	37	51	43	28	17	31	113	86	48	63	k__Bacteria	p__Bacteroidetes	c__Bacteroidia	o__Bacteroidales	f__Bacteroidetes_BD2-2	g__	s__
OTU_422	k__Bacteria	p__Spirochaetes	c__Spirochaetia	o__Spirochaetales	f__Spirochaetaceae	g__Spirochaeta_2		2	3	11	50	0	1	0	1	2	4	0	0	7	3	11	68	0	13	22	19	9	34	23	18	226	197	101	261	k__Bacteria	p__Spirochaetes	c__Spirochaetia	o__Spirochaetales	f__Spirochaetaceae	g__Spirochaeta_2
OTU_423	k__Bacteria	p__Acidobacteria	c__Holophagae	o__Subgroup_7	f__uncultured_soil_bacterium	g__uncultured_soil_bacterium	s__uncultured_soil_bacterium	82	67	65	83	109	73	93	56	55	83	66	79	58	53	66	79	85	74	71	55	43	61	59	72	44	36	62	58	k__Bacteria	p__Acidobacteria	c__Holophagae	o__Subgroup_7	f__uncultured_soil_bacterium	g__uncultured_soil_bacterium	s__uncultured_soil_bacterium
OTU_424	k__Bacteria	p__Proteobacteria	c__Deltaproteobacteria	o__Sva0485	f__	g__	s__	192	197	201	178	167	147	241	158	171	218	210	169	193	209	190	188	173	189	239	213	252	237	239	207	69	89	206	157	k__Bacteria	p__Proteobacteria	c__Deltaproteobacteria	o__Sva0485	f__	g__	s__
OTU_425	k__Bacteria	p__Actinobacteria	c__Actinobacteria	o__PeM15				13	25	19	16	30	16	10	34	17	14	28	30	18	29	26	31	28	32	15	27	16	22	16	30	17	8	24	27	k__Bacteria	p__Actinobacteria	c__Actinobacteria	o__PeM15
OTU_426	k__Bacteria							21	25	35	32	45	33	41	22	22	31	25	18	24	31	25	27	24	18	34	24	21	18	20	25	16	19	23	25	k__Bacteria
OTU_427	k__Bacteria	p__Acidobacteria	c__Subgroup_6	o__uncultured_prokaryote	f__uncultured_prokaryote	g__uncultured_prokaryote	s__uncultured_prokaryote	9	20	18	23	23	32	16	28	25	34	12	16	23	23	8	19	18	11	15	23	8	13	15	20	10	9	12	8	k__Bacteria	p__Acidobacteria	c__Subgroup_6	o__uncultured_prokaryote	f__uncultured_prokaryote	g__uncultured_prokaryote	s__uncultured_prokaryote
OTU_428	k__Bacteria	p__Latescibacteria	c__Latescibacteria	o__Latescibacterales	f__Latescibacteraceae	g__	s__	23	12	11	13	37	10	11	22	13	27	13	17	19	15	17	23	23	12	22	21	6	20	31	21	6	8	26	21	k__Bacteria	p__Latescibacteria	c__Latescibacteria	o__Latescibacterales	f__Latescibacteraceae	g__	s__
OTU_429	k__Bacteria	p__Proteobacteria	c__Gammaproteobacteria	o__Betaproteobacteriales	f__Methylophilaceae	g__Methylotenera	s__	14	4	27	38	13	23	13	30	9	20	31	21	16	6	20	52	10	37	33	28	16	31	29	34	84	125	27	55	k__Bacteria	p__Proteobacteria	c__Gammaproteobacteria	o__Betaproteobacteriales	f__Methylophilaceae	g__Methylotenera	s__
OTU_430	k__Bacteria	p__Acidobacteria	c__Subgroup_18	o__	f__	g__	s__	70	66	63	68	61	44	54	55	43	45	62	33	48	70	50	53	77	30	50	37	56	33	29	33	68	71	41	47	k__Bacteria	p__Acidobacteria	c__Subgroup_18	o__	f__	g__	s__
OTU_431	k__Bacteria	p__Proteobacteria	c__Deltaproteobacteria	o__Oligoflexales	f__0319-6G20	g__	s__	29	43	49	45	34	49	41	45	19	68	29	47	26	33	24	24	24	55	42	60	10	56	35	69	5	0	32	30	k__Bacteria	p__Proteobacteria	c__Deltaproteobacteria	o__Oligoflexales	f__0319-6G20	g__	s__
OTU_432	k__Bacteria	p__Actinobacteria	c__Coriobacteriia	o__OPB41				20	22	23	14	37	26	36	25	22	21	20	13	34	25	19	18	26	13	21	16	9	23	31	8	5	22	15	17	k__Bacteria	p__Actinobacteria	c__Coriobacteriia	o__OPB41
OTU_433	k__Bacteria	p__Proteobacteria	c__Deltaproteobacteria	o__Myxococcales	f__Haliangiaceae	g__Haliangium	s__uncultured_prokaryote	23	26	11	21	28	19	16	16	19	30	18	37	28	22	14	22	14	13	7	9	1	28	12	40	0	0	7	10	k__Bacteria	p__Proteobacteria	c__Deltaproteobacteria	o__Myxococcales	f__Haliangiaceae	g__Haliangium	s__uncultured_prokaryote
OTU_434	k__Bacteria	p__Proteobacteria	c__Deltaproteobacteria	o__Deltaproteobacteria_Incertae_Sedis	f__Syntrophorhabdaceae	g__Syntrophorhabdus		19	21	31	40	24	22	24	15	12	15	24	25	10	27	36	47	23	24	8	12	30	14	13	8	22	15	13	14	k__Bacteria	p__Proteobacteria	c__Deltaproteobacteria	o__Deltaproteobacteria_Incertae_Sedis	f__Syntrophorhabdaceae	g__Syntrophorhabdus
OTU_435	k__Bacteria	p__Bacteroidetes	c__Bacteroidia	o__Bacteroidales	f__Rikenellaceae	g__Alistipes	s__	1	20	0	2	331	0	0	0	0	0	0	1	0	40	0	1	676	0	0	0	0	0	1	0	0	0	0	0	k__Bacteria	p__Bacteroidetes	c__Bacteroidia	o__Bacteroidales	f__Rikenellaceae	g__Alistipes	s__
OTU_436	k__Bacteria	p__Proteobacteria	c__Gammaproteobacteria	o__Competibacterales	f__Competibacteraceae	g__Candidatus_Competibacter		26	27	29	28	30	33	23	25	24	26	26	22	20	14	20	35	23	34	30	26	17	27	36	31	20	28	34	29	k__Bacteria	p__Proteobacteria	c__Gammaproteobacteria	o__Competibacterales	f__Competibacteraceae	g__Candidatus_Competibacter
OTU_437	k__Bacteria	p__Proteobacteria	c__Deltaproteobacteria	o__Desulfobacterales	f__Desulfobacteraceae	g__Sva0081_sediment_group	s__uncultured_Desulfobacteraceae_bacterium	87	128	86	86	63	64	57	50	84	104	75	69	90	105	81	86	58	19	20	9	119	18	16	11	18	44	32	32	k__Bacteria	p__Proteobacteria	c__Deltaproteobacteria	o__Desulfobacterales	f__Desulfobacteraceae	g__Sva0081_sediment_group	s__uncultured_Desulfobacteraceae_bacterium
OTU_438	k__Bacteria	p__Acidobacteria	c__Aminicenantia	o__Aminicenantales	f__	g__	s__	19	24	24	23	42	8	13	13	34	28	29	19	12	16	26	27	32	14	16	20	14	12	15	20	12	10	29	17	k__Bacteria	p__Acidobacteria	c__Aminicenantia	o__Aminicenantales	f__	g__	s__
OTU_439	k__Bacteria	p__Acidobacteria	c__Subgroup_22	o__uncultured_Acidobacterium_sp.	f__uncultured_Acidobacterium_sp.	g__uncultured_Acidobacterium_sp.	s__uncultured_Acidobacterium_sp.	20	14	19	12	18	19	14	7	13	24	8	18	16	16	13	21	13	31	36	14	15	22	15	16	4	13	21	24	k__Bacteria	p__Acidobacteria	c__Subgroup_22	o__uncultured_Acidobacterium_sp.	f__uncultured_Acidobacterium_sp.	g__uncultured_Acidobacterium_sp.	s__uncultured_Acidobacterium_sp.
OTU_440	k__Bacteria	p__Zixibacteria						32	40	43	35	40	35	30	19	23	23	26	28	36	31	21	27	18	25	14	29	17	15	20	16	15	23	31	18	k__Bacteria	p__Zixibacteria
OTU_441	k__Bacteria	p__Proteobacteria	c__Gammaproteobacteria	o__Cellvibrionales	f__Halieaceae	g__OM60(NOR5)_clade	s__	37	38	44	46	41	57	45	47	41	34	44	43	44	54	33	64	59	53	60	60	47	47	55	38	44	40	57	59	k__Bacteria	p__Proteobacteria	c__Gammaproteobacteria	o__Cellvibrionales	f__Halieaceae	g__OM60(NOR5)_clade	s__
OTU_442	k__Archaea	p__Nanoarchaeaeota	c__Woesearchaeia					0	0	0	0	0	0	0	0	0	0	0	0	0	0	0	0	0	0	0	0	1	0	0	0	12	497	0	1	k__Archaea	p__Nanoarchaeaeota	c__Woesearchaeia
OTU_443	k__Bacteria	p__Proteobacteria	c__Alphaproteobacteria					20	20	20	35	18	16	10	27	15	21	23	18	10	18	22	17	24	15	23	25	21	23	20	22	6	7	20	20	k__Bacteria	p__Proteobacteria	c__Alphaproteobacteria
OTU_444	k__Bacteria	p__Bacteroidetes	c__Bacteroidia	o__Bacteroidales	f__Bacteroidetes_vadinHA17	g__	s__	9	10	19	21	14	31	23	16	7	21	16	20	16	19	27	37	22	44	47	49	20	47	27	25	152	154	54	61	k__Bacteria	p__Bacteroidetes	c__Bacteroidia	o__Bacteroidales	f__Bacteroidetes_vadinHA17	g__	s__
OTU_445	k__Bacteria	p__Acidobacteria	c__Blastocatellia_(Subgroup_4)	o__DS-100				16	19	14	22	20	22	17	31	27	25	18	19	36	18	14	22	20	37	17	27	13	21	29	36	11	7	30	17	k__Bacteria	p__Acidobacteria	c__Blastocatellia_(Subgroup_4)	o__DS-100
OTU_446	k__Bacteria	p__Bacteroidetes	c__Bacteroidia	o__Bacteroidales	f__Prolixibacteraceae	g__BSV13	s__	18	10	17	22	10	30	32	31	33	17	25	16	27	23	33	51	48	27	71	36	40	35	41	27	90	94	56	67	k__Bacteria	p__Bacteroidetes	c__Bacteroidia	o__Bacteroidales	f__Prolixibacteraceae	g__BSV13	s__
OTU_447	k__Bacteria	p__Chloroflexi	c__Dehalococcoidia	o__FS117-23B-02	f__	g__	s__	0	0	11	78	0	1	0	0	0	0	0	1	3	1	11	76	0	17	38	30	27	20	24	33	145	206	78	237	k__Bacteria	p__Chloroflexi	c__Dehalococcoidia	o__FS117-23B-02	f__	g__	s__
OTU_448	k__Bacteria	p__Proteobacteria	c__Gammaproteobacteria	o__JG36-GS-52	f__	g__	s__	30	19	23	17	21	30	37	39	29	31	25	24	12	40	30	32	26	46	24	26	28	23	19	21	6	18	36	21	k__Bacteria	p__Proteobacteria	c__Gammaproteobacteria	o__JG36-GS-52	f__	g__	s__
OTU_449	k__Bacteria	p__Zixibacteria						19	14	24	26	9	27	21	14	8	16	17	21	12	18	24	16	16	41	12	17	13	22	23	15	7	8	20	9	k__Bacteria	p__Zixibacteria
OTU_450	k__Archaea	p__Euryarchaeota	c__Methanomicrobia	o__Methanomicrobiales	f__Methanoregulaceae	g__Methanolinea	s__uncultured_archaeon	36	28	20	27	7	7	11	19	5	19	9	3	6	16	15	25	18	26	27	20	12	24	31	21	56	60	21	53	k__Archaea	p__Euryarchaeota	c__Methanomicrobia	o__Methanomicrobiales	f__Methanoregulaceae	g__Methanolinea	s__uncultured_archaeon
OTU_451	k__Bacteria	p__Bacteroidetes	c__Ignavibacteria	o__OPB56				9	7	19	22	7	16	23	18	25	25	23	21	36	17	17	19	16	16	20	9	14	15	19	17	3	3	13	10	k__Bacteria	p__Bacteroidetes	c__Ignavibacteria	o__OPB56
OTU_452	k__Bacteria	p__Proteobacteria	c__Deltaproteobacteria	o__Myxococcales	f__Haliangiaceae	g__Haliangium	s__uncultured_prokaryote	11	20	13	29	16	21	21	33	22	45	25	27	16	39	18	23	18	11	17	15	3	30	19	41	1	4	24	34	k__Bacteria	p__Proteobacteria	c__Deltaproteobacteria	o__Myxococcales	f__Haliangiaceae	g__Haliangium	s__uncultured_prokaryote
OTU_453	k__Bacteria	p__Nitrospinae	c__P9X2b3D02					17	9	25	21	24	23	16	13	15	16	18	15	15	19	23	14	30	22	15	11	15	20	14	28	10	15	21	16	k__Bacteria	p__Nitrospinae	c__P9X2b3D02
OTU_454	k__Bacteria	p__Bacteroidetes	c__Bacteroidia	o__Chitinophagales	f__Saprospiraceae	g__uncultured	s__metagenome	18	25	1	16	4	13	6	22	16	22	39	77	32	44	20	57	20	5	8	10	7	23	24	39	6	9	4	11	k__Bacteria	p__Bacteroidetes	c__Bacteroidia	o__Chitinophagales	f__Saprospiraceae	g__uncultured	s__metagenome
OTU_455	k__Bacteria	p__Actinobacteria	c__Acidimicrobiia	o__Microtrichales	f__Ilumatobacteraceae			27	51	26	28	52	17	45	53	39	25	22	21	33	32	43	22	32	24	25	36	18	15	32	27	19	17	21	21	k__Bacteria	p__Actinobacteria	c__Acidimicrobiia	o__Microtrichales	f__Ilumatobacteraceae
OTU_456	k__Bacteria	p__Bacteroidetes	c__Bacteroidia	o__Sphingobacteriales	f__Lentimicrobiaceae			22	7	30	16	15	26	34	45	28	27	23	12	22	22	24	37	25	23	32	41	37	24	31	17	33	40	39	27	k__Bacteria	p__Bacteroidetes	c__Bacteroidia	o__Sphingobacteriales	f__Lentimicrobiaceae
OTU_457	k__Bacteria	p__Bacteroidetes	c__Ignavibacteria	o__Kryptoniales	f__BSV26			38	56	36	49	34	27	42	36	38	36	31	37	37	40	35	43	22	57	58	79	37	32	39	53	6	11	40	48	k__Bacteria	p__Bacteroidetes	c__Ignavibacteria	o__Kryptoniales	f__BSV26
OTU_458	k__Bacteria	p__Proteobacteria	c__Gammaproteobacteria	o__Betaproteobacteriales	f__Methylophilaceae			25	8	16	52	14	30	12	17	13	16	15	24	19	12	21	66	14	74	32	33	25	21	34	47	191	200	39	109	k__Bacteria	p__Proteobacteria	c__Gammaproteobacteria	o__Betaproteobacteriales	f__Methylophilaceae
OTU_459	k__Bacteria	p__Actinobacteria	c__Actinobacteria	o__Micrococcales	f__Intrasporangiaceae	g__Tetrasphaera	s__	16	25	22	18	41	24	264	27	23	20	19	29	26	31	26	18	32	14	255	19	17	21	19	20	11	12	15	13	k__Bacteria	p__Actinobacteria	c__Actinobacteria	o__Micrococcales	f__Intrasporangiaceae	g__Tetrasphaera	s__
OTU_460	k__Bacteria	p__Proteobacteria	c__Gammaproteobacteria	o__Xanthomonadales	f__Xanthomonadaceae	g__Thermomonas	s__	13	10	17	24	18	16	36	33	17	29	20	13	20	14	26	25	24	21	17	27	21	22	21	11	42	33	26	35	k__Bacteria	p__Proteobacteria	c__Gammaproteobacteria	o__Xanthomonadales	f__Xanthomonadaceae	g__Thermomonas	s__
OTU_461	k__Bacteria	p__Proteobacteria	c__Gammaproteobacteria	o__Betaproteobacteriales	f__Burkholderiaceae	g__Hydrogenophaga	s__	27	26	26	46	24	13	16	17	31	40	38	25	38	17	13	32	16	15	5	11	24	36	21	16	23	24	14	31	k__Bacteria	p__Proteobacteria	c__Gammaproteobacteria	o__Betaproteobacteriales	f__Burkholderiaceae	g__Hydrogenophaga	s__
OTU_462	k__Bacteria	p__Chloroflexi	c__Anaerolineae	o__Anaerolineales	f__Anaerolineaceae	g__RBG-16-58-14	s__	45	43	22	29	46	31	39	43	65	34	53	50	47	47	40	32	67	34	11	29	96	20	32	29	57	37	26	10	k__Bacteria	p__Chloroflexi	c__Anaerolineae	o__Anaerolineales	f__Anaerolineaceae	g__RBG-16-58-14	s__
OTU_463	k__Bacteria	p__Chloroflexi	c__Anaerolineae	o__Anaerolineales	f__Anaerolineaceae	g__uncultured		17	33	16	6	23	22	21	15	19	15	31	38	18	21	13	22	31	29	25	25	51	22	18	36	24	15	17	13	k__Bacteria	p__Chloroflexi	c__Anaerolineae	o__Anaerolineales	f__Anaerolineaceae	g__uncultured
OTU_464	k__Bacteria	p__Nitrospirae	c__Thermodesulfovibrionia	o__uncultured	f__	g__	s__	34	32	37	50	39	29	50	22	36	21	32	34	31	40	47	34	43	18	39	12	32	23	24	16	7	6	22	13	k__Bacteria	p__Nitrospirae	c__Thermodesulfovibrionia	o__uncultured	f__	g__	s__
OTU_465	k__Bacteria	p__Proteobacteria	c__Deltaproteobacteria	o__Deltaproteobacteria_Incertae_Sedis	f__Unknown_Family	g__Deferrisoma	s__	34	27	17	34	30	26	25	13	17	25	18	30	27	19	20	28	26	28	28	23	27	20	18	21	32	21	21	38	k__Bacteria	p__Proteobacteria	c__Deltaproteobacteria	o__Deltaproteobacteria_Incertae_Sedis	f__Unknown_Family	g__Deferrisoma	s__
OTU_466	k__Bacteria	p__Cyanobacteria	c__Oxyphotobacteria	o__Chloroplast	f__uncultured_diatom	g__uncultured_diatom	s__uncultured_diatom	10	2	7	28	8	24	5	29	2	8	20	18	0	11	19	31	29	57	13	48	11	21	28	40	213	250	31	36	k__Bacteria	p__Cyanobacteria	c__Oxyphotobacteria	o__Chloroplast	f__uncultured_diatom	g__uncultured_diatom	s__uncultured_diatom
OTU_467	k__Bacteria	p__Proteobacteria	c__Alphaproteobacteria	o__Acetobacterales	f__Acetobacteraceae	g__Roseomonas		78	65	115	97	129	62	84	64	81	79	91	68	100	85	87	92	103	16	17	16	36	17	17	20	45	62	62	18	k__Bacteria	p__Proteobacteria	c__Alphaproteobacteria	o__Acetobacterales	f__Acetobacteraceae	g__Roseomonas
OTU_468	k__Bacteria	p__Firmicutes	c__Clostridia	o__Clostridiales	f__Ruminococcaceae	g__[Eubacterium]_coprostanoligenes_group	s__uncultured_organism	0	5	0	0	3	0	0	2	2	0	0	0	0	1	0	0	7	0	0	3	68	0	0	0	152	413	0	0	k__Bacteria	p__Firmicutes	c__Clostridia	o__Clostridiales	f__Ruminococcaceae	g__[Eubacterium]_coprostanoligenes_group	s__uncultured_organism
OTU_469	k__Bacteria	p__Bacteroidetes	c__Bacteroidia	o__Bacteroidales	f__Bacteroidetes_vadinHA17	g__	s__	0	2	3	10	0	5	1	1	4	2	5	6	3	4	3	18	1	11	23	14	31	8	14	19	172	152	40	51	k__Bacteria	p__Bacteroidetes	c__Bacteroidia	o__Bacteroidales	f__Bacteroidetes_vadinHA17	g__	s__
OTU_470	k__Bacteria	p__Actinobacteria	c__Acidimicrobiia	o__Microtrichales	f__Ilumatobacteraceae	g__CL500-29_marine_group	s__metagenome	19	20	26	17	41	26	25	34	21	21	19	17	20	25	24	18	24	17	24	20	10	21	24	23	15	9	24	16	k__Bacteria	p__Actinobacteria	c__Acidimicrobiia	o__Microtrichales	f__Ilumatobacteraceae	g__CL500-29_marine_group	s__metagenome
OTU_471	k__Bacteria	p__Firmicutes	c__Clostridia	o__Clostridiales	f__Lachnospiraceae			0	1	0	0	0	0	0	1	2	0	0	0	0	0	0	0	0	0	0	0	138	0	0	0	256	202	0	0	k__Bacteria	p__Firmicutes	c__Clostridia	o__Clostridiales	f__Lachnospiraceae
OTU_472	k__Bacteria	p__Latescibacteria						8	17	22	33	31	12	20	18	13	16	20	15	15	17	10	18	18	9	7	14	11	6	8	6	8	4	18	4	k__Bacteria	p__Latescibacteria
OTU_473	k__Bacteria	p__Acidobacteria	c__Thermoanaerobaculia	o__Thermoanaerobaculales	f__Thermoanaerobaculaceae	g__Thermoanaerobaculum	s__uncultured_Acidobacteria_bacterium	34	23	33	27	34	16	20	25	32	18	19	16	27	37	43	35	37	5	3	2	16	5	7	7	6	10	8	14	k__Bacteria	p__Acidobacteria	c__Thermoanaerobaculia	o__Thermoanaerobaculales	f__Thermoanaerobaculaceae	g__Thermoanaerobaculum	s__uncultured_Acidobacteria_bacterium
OTU_474	k__Bacteria	p__Acidobacteria	c__Thermoanaerobaculia	o__Thermoanaerobaculales	f__Thermoanaerobaculaceae	g__Thermoanaerobaculum	s__uncultured_prokaryote	54	47	37	42	70	52	49	41	39	44	32	39	26	36	35	41	51	33	34	48	25	45	47	49	16	11	39	23	k__Bacteria	p__Acidobacteria	c__Thermoanaerobaculia	o__Thermoanaerobaculales	f__Thermoanaerobaculaceae	g__Thermoanaerobaculum	s__uncultured_prokaryote
OTU_475	k__Bacteria	p__Chloroflexi	c__Anaerolineae	o__Ardenticatenales	f__uncultured			16	17	12	19	17	16	23	22	8	9	25	17	15	14	13	14	8	19	28	21	7	16	18	33	10	5	19	20	k__Bacteria	p__Chloroflexi	c__Anaerolineae	o__Ardenticatenales	f__uncultured
OTU_476	k__Bacteria	p__Actinobacteria	c__RBG-16-55-12	o__	f__	g__	s__	21	12	21	22	26	30	17	29	27	35	24	28	28	17	22	26	32	29	17	34	13	27	27	46	12	17	38	29	k__Bacteria	p__Actinobacteria	c__RBG-16-55-12	o__	f__	g__	s__
OTU_477	k__Bacteria	p__Chloroflexi	c__Anaerolineae	o__RBG-13-54-9				4	0	12	36	0	3	1	1	0	7	3	1	3	7	14	45	0	19	26	17	14	24	29	23	95	98	52	91	k__Bacteria	p__Chloroflexi	c__Anaerolineae	o__RBG-13-54-9
OTU_478	k__Bacteria	p__Gemmatimonadetes	c__Gemmatimonadetes	o__Gemmatimonadales	f__Gemmatimonadaceae	g__uncultured	s__uncultured_prokaryote	18	17	28	20	19	20	15	15	12	18	22	12	11	16	21	17	21	41	24	18	9	15	17	19	9	8	24	16	k__Bacteria	p__Gemmatimonadetes	c__Gemmatimonadetes	o__Gemmatimonadales	f__Gemmatimonadaceae	g__uncultured	s__uncultured_prokaryote
OTU_479	k__Bacteria	p__Proteobacteria	c__Deltaproteobacteria	o__Desulfuromonadales	f__MA-28-I98C	g__	s__	11	12	14	46	14	17	17	10	7	12	12	14	12	8	18	39	5	34	25	21	20	31	27	15	100	101	29	77	k__Bacteria	p__Proteobacteria	c__Deltaproteobacteria	o__Desulfuromonadales	f__MA-28-I98C	g__	s__
OTU_480	k__Bacteria	p__Firmicutes	c__Clostridia	o__Clostridiales	f__Ruminococcaceae	g__Faecalibacterium	s__	0	60	1	0	108	0	0	0	0	0	0	0	0	70	0	0	205	0	0	0	0	0	0	0	0	0	0	1	k__Bacteria	p__Firmicutes	c__Clostridia	o__Clostridiales	f__Ruminococcaceae	g__Faecalibacterium	s__
OTU_481	k__Bacteria	p__Proteobacteria	c__Gammaproteobacteria	o__Betaproteobacteriales	f__TRA3-20			76	73	75	98	41	91	65	64	80	76	88	60	65	58	58	93	46	112	78	95	60	95	78	82	55	53	81	71	k__Bacteria	p__Proteobacteria	c__Gammaproteobacteria	o__Betaproteobacteriales	f__TRA3-20
OTU_482	k__Bacteria	p__Proteobacteria	c__Gammaproteobacteria	o__Xanthomonadales	f__Xanthomonadaceae	g__uncultured	s__uncultured_compost_bacterium	0	0	0	0	0	0	0	180	56	1	0	3	0	0	0	0	0	0	0	155	0	0	0	0	0	0	0	0	k__Bacteria	p__Proteobacteria	c__Gammaproteobacteria	o__Xanthomonadales	f__Xanthomonadaceae	g__uncultured	s__uncultured_compost_bacterium
OTU_483	k__Bacteria	p__Proteobacteria	c__Deltaproteobacteria	o__Syntrophobacterales	f__Syntrophobacteraceae	g__Syntrophobacter		44	44	35	38	59	39	42	41	40	39	49	63	43	63	46	54	41	62	59	58	61	53	42	51	37	53	33	66	k__Bacteria	p__Proteobacteria	c__Deltaproteobacteria	o__Syntrophobacterales	f__Syntrophobacteraceae	g__Syntrophobacter
OTU_484	k__Bacteria	p__Proteobacteria	c__Alphaproteobacteria	o__Reyranellales	f__Reyranellaceae	g__uncultured		29	47	12	43	20	29	20	18	28	29	25	46	39	42	17	29	29	9	10	2	16	17	10	22	11	9	14	10	k__Bacteria	p__Proteobacteria	c__Alphaproteobacteria	o__Reyranellales	f__Reyranellaceae	g__uncultured
OTU_485	k__Bacteria	p__Proteobacteria	c__Deltaproteobacteria	o__MBNT15	f__Deltaproteobacteria_bacterium_CSP1-8	g__Deltaproteobacteria_bacterium_CSP1-8	s__Deltaproteobacteria_bacterium_CSP1-8	50	52	28	48	59	46	45	42	38	59	51	50	33	62	43	62	56	22	37	18	43	36	37	26	36	46	21	28	k__Bacteria	p__Proteobacteria	c__Deltaproteobacteria	o__MBNT15	f__Deltaproteobacteria_bacterium_CSP1-8	g__Deltaproteobacteria_bacterium_CSP1-8	s__Deltaproteobacteria_bacterium_CSP1-8
OTU_486	k__Bacteria	p__Proteobacteria	c__Deltaproteobacteria	o__Desulfuromonadales	f__Geobacteraceae	g__Geobacter		34	22	29	11	19	9	19	18	14	15	24	23	28	16	17	19	10	12	16	12	19	12	15	11	15	8	18	18	k__Bacteria	p__Proteobacteria	c__Deltaproteobacteria	o__Desulfuromonadales	f__Geobacteraceae	g__Geobacter
OTU_487	k__Bacteria	p__Acidobacteria	c__Subgroup_22					33	40	31	29	41	14	39	31	32	27	27	23	30	33	30	32	38	31	52	39	38	35	36	20	5	6	28	25	k__Bacteria	p__Acidobacteria	c__Subgroup_22
OTU_488	k__Bacteria	p__Proteobacteria	c__Deltaproteobacteria	o__MBNT15				106	95	100	69	110	73	97	93	89	108	93	77	78	90	98	84	98	78	103	80	83	95	76	82	33	23	72	64	k__Bacteria	p__Proteobacteria	c__Deltaproteobacteria	o__MBNT15
OTU_489	k__Bacteria	p__Acidobacteria	c__Subgroup_18	o__	f__	g__	s__	43	24	30	45	35	31	21	12	22	28	39	28	36	40	27	36	31	23	29	29	22	26	31	34	22	20	30	23	k__Bacteria	p__Acidobacteria	c__Subgroup_18	o__	f__	g__	s__
OTU_490	k__Bacteria	p__Proteobacteria	c__Deltaproteobacteria	o__Syntrophobacterales	f__Syntrophobacteraceae	g__Syntrophobacter		26	42	39	35	72	37	32	29	12	42	29	20	21	32	13	46	45	64	35	34	50	39	35	41	36	63	48	54	k__Bacteria	p__Proteobacteria	c__Deltaproteobacteria	o__Syntrophobacterales	f__Syntrophobacteraceae	g__Syntrophobacter
OTU_491	k__Bacteria	p__Proteobacteria	c__Deltaproteobacteria	o__Syntrophobacterales	f__Syntrophobacteraceae			23	47	19	17	42	27	27	29	24	34	27	33	30	38	22	21	28	32	21	29	20	41	22	37	9	23	30	27	k__Bacteria	p__Proteobacteria	c__Deltaproteobacteria	o__Syntrophobacterales	f__Syntrophobacteraceae
OTU_492	k__Bacteria	p__Proteobacteria	c__Deltaproteobacteria	o__Myxococcales	f__Archangiaceae	g__Anaeromyxobacter	s__	11	22	11	13	26	8	13	8	14	9	20	15	18	9	14	20	25	17	14	15	15	5	16	9	26	20	22	22	k__Bacteria	p__Proteobacteria	c__Deltaproteobacteria	o__Myxococcales	f__Archangiaceae	g__Anaeromyxobacter	s__
OTU_493	k__Bacteria	p__Proteobacteria	c__Deltaproteobacteria	o__Desulfarculales	f__Desulfarculaceae	g__Desulfatiglans		12	11	20	14	18	20	27	14	15	13	12	27	20	15	19	14	26	22	20	16	6	21	24	9	19	15	14	14	k__Bacteria	p__Proteobacteria	c__Deltaproteobacteria	o__Desulfarculales	f__Desulfarculaceae	g__Desulfatiglans
OTU_494	k__Bacteria	p__Firmicutes	c__Clostridia	o__Clostridiales	f__Lachnospiraceae	g__Tyzzerella	s__	0	0	0	0	170	0	0	0	1	0	0	0	0	2	0	0	261	0	0	0	25	0	0	0	41	32	0	0	k__Bacteria	p__Firmicutes	c__Clostridia	o__Clostridiales	f__Lachnospiraceae	g__Tyzzerella	s__
OTU_495	k__Bacteria	p__Proteobacteria	c__Gammaproteobacteria	o__SZB30	f__	g__	s__	22	12	21	21	22	21	24	18	13	19	12	15	11	10	29	31	28	16	9	25	18	12	16	17	14	8	18	9	k__Bacteria	p__Proteobacteria	c__Gammaproteobacteria	o__SZB30	f__	g__	s__
OTU_496	k__Bacteria	p__Chloroflexi	c__Anaerolineae	o__Anaerolineales	f__Anaerolineaceae	g__uncultured		35	49	31	23	36	32	31	40	77	70	51	66	61	67	50	39	61	27	12	14	67	25	17	35	36	20	15	17	k__Bacteria	p__Chloroflexi	c__Anaerolineae	o__Anaerolineales	f__Anaerolineaceae	g__uncultured
OTU_497	k__Bacteria	p__Actinobacteria	c__Acidimicrobiia	o__Microtrichales				14	16	7	11	14	3	13	9	14	12	15	11	19	13	18	14	13	18	23	16	3	7	14	20	4	4	18	11	k__Bacteria	p__Actinobacteria	c__Acidimicrobiia	o__Microtrichales
OTU_498	k__Bacteria	p__Acidobacteria	c__Acidobacteriia	o__Solibacterales	f__Solibacteraceae_(Subgroup_3)			23	17	16	29	26	33	16	17	26	15	23	20	27	14	24	31	34	20	20	10	12	13	16	19	7	22	17	23	k__Bacteria	p__Acidobacteria	c__Acidobacteriia	o__Solibacterales	f__Solibacteraceae_(Subgroup_3)
OTU_499	k__Bacteria	p__Spirochaetes	c__Leptospirae	o__Leptospirales	f__Leptospiraceae	g__RBG-16-49-21		16	5	11	10	13	24	13	20	7	3	12	7	10	16	8	16	19	40	18	34	9	11	30	21	7	25	20	35	k__Bacteria	p__Spirochaetes	c__Leptospirae	o__Leptospirales	f__Leptospiraceae	g__RBG-16-49-21
OTU_500	k__Bacteria	p__Proteobacteria	c__Deltaproteobacteria	o__Syntrophobacterales	f__Syntrophobacteraceae			32	56	26	47	59	55	43	35	43	59	74	55	50	56	45	66	57	58	57	29	41	42	47	44	29	40	40	36	k__Bacteria	p__Proteobacteria	c__Deltaproteobacteria	o__Syntrophobacterales	f__Syntrophobacteraceae
OTU_501	k__Bacteria	p__Proteobacteria	c__Deltaproteobacteria	o__Sva0485	f__uncultured_proteobacterium	g__uncultured_proteobacterium	s__uncultured_proteobacterium	20	50	20	40	38	30	33	19	27	33	35	36	25	39	16	55	34	25	41	22	48	33	31	35	11	22	25	30	k__Bacteria	p__Proteobacteria	c__Deltaproteobacteria	o__Sva0485	f__uncultured_proteobacterium	g__uncultured_proteobacterium	s__uncultured_proteobacterium
OTU_502	k__Bacteria	p__Bacteroidetes	c__Bacteroidia	o__Chitinophagales	f__Chitinophagaceae	g__uncultured	s__Terrimonas_sp._16-45A	16	9	13	17	9	21	15	17	21	15	19	23	14	18	27	25	18	19	9	32	15	10	25	9	40	35	29	33	k__Bacteria	p__Bacteroidetes	c__Bacteroidia	o__Chitinophagales	f__Chitinophagaceae	g__uncultured	s__Terrimonas_sp._16-45A
OTU_503	k__Bacteria	p__Proteobacteria	c__Gammaproteobacteria	o__Cellvibrionales	f__Halieaceae	g__OM60(NOR5)_clade	s__	27	37	15	32	11	19	17	13	12	19	16	24	19	39	22	22	29	36	11	21	13	17	19	16	7	6	23	12	k__Bacteria	p__Proteobacteria	c__Gammaproteobacteria	o__Cellvibrionales	f__Halieaceae	g__OM60(NOR5)_clade	s__
OTU_504	k__Bacteria	p__Chloroflexi	c__Dehalococcoidia	o__GIF3	f__	g__	s__	0	0	4	15	0	0	0	0	0	1	2	0	0	0	7	16	0	5	7	7	21	16	5	17	101	109	34	87	k__Bacteria	p__Chloroflexi	c__Dehalococcoidia	o__GIF3	f__	g__	s__
OTU_505	k__Bacteria	p__Proteobacteria	c__Deltaproteobacteria	o__RCP2-54	f__uncultured_prokaryote	g__uncultured_prokaryote	s__uncultured_prokaryote	75	61	52	70	82	54	63	36	54	51	53	41	53	55	55	69	69	57	44	28	30	51	60	31	1	21	45	35	k__Bacteria	p__Proteobacteria	c__Deltaproteobacteria	o__RCP2-54	f__uncultured_prokaryote	g__uncultured_prokaryote	s__uncultured_prokaryote
OTU_506	k__Bacteria	p__Proteobacteria	c__Deltaproteobacteria					9	23	13	20	8	11	7	8	10	11	19	16	15	10	15	27	7	30	25	11	17	29	25	20	71	47	34	50	k__Bacteria	p__Proteobacteria	c__Deltaproteobacteria
OTU_507	k__Bacteria	p__Proteobacteria	c__Gammaproteobacteria					22	26	19	30	8	28	19	32	35	28	26	31	23	22	21	37	25	24	17	19	34	13	26	26	9	10	25	15	k__Bacteria	p__Proteobacteria	c__Gammaproteobacteria
OTU_508	k__Bacteria	p__Bacteroidetes	c__Bacteroidia	o__Bacteroidales	f__Bacteroidetes_vadinHA17			3	3	12	21	10	8	29	24	17	28	17	11	23	7	25	11	17	16	45	17	24	19	33	21	13	22	22	11	k__Bacteria	p__Bacteroidetes	c__Bacteroidia	o__Bacteroidales	f__Bacteroidetes_vadinHA17
OTU_509	k__Bacteria	p__Chloroflexi	c__Anaerolineae	o__Caldilineales	f__Caldilineaceae	g__uncultured	s__metagenome	16	31	30	21	26	32	34	44	27	34	27	9	29	30	31	20	36	45	35	39	22	16	29	9	21	9	22	11	k__Bacteria	p__Chloroflexi	c__Anaerolineae	o__Caldilineales	f__Caldilineaceae	g__uncultured	s__metagenome
OTU_510	k__Bacteria	p__Proteobacteria	c__Alphaproteobacteria	o__Acetobacterales	f__Acetobacteraceae	g__Roseomonas	s__bacterium_EM0302	22	15	13	22	21	16	10	10	15	8	8	18	16	20	21	15	22	4	2	7	8	10	3	11	14	12	12	12	k__Bacteria	p__Proteobacteria	c__Alphaproteobacteria	o__Acetobacterales	f__Acetobacteraceae	g__Roseomonas	s__bacterium_EM0302
OTU_511	k__Bacteria	p__Proteobacteria	c__Gammaproteobacteria	o__Betaproteobacteriales	f__B1-7BS	g__	s__	36	28	39	31	34	28	22	24	32	34	34	17	31	22	45	37	21	50	37	31	33	20	29	20	53	66	20	45	k__Bacteria	p__Proteobacteria	c__Gammaproteobacteria	o__Betaproteobacteriales	f__B1-7BS	g__	s__
OTU_512	k__Bacteria	p__Chloroflexi	c__Anaerolineae	o__Anaerolineales	f__Anaerolineaceae	g__uncultured		4	18	17	13	18	18	10	16	22	27	9	22	20	21	18	12	23	11	4	14	25	10	13	17	22	13	9	5	k__Bacteria	p__Chloroflexi	c__Anaerolineae	o__Anaerolineales	f__Anaerolineaceae	g__uncultured
OTU_513	k__Bacteria							31	48	49	42	20	25	42	29	30	33	34	22	31	33	27	35	40	6	16	5	7	4	13	6	4	6	12	9	k__Bacteria
OTU_514	k__Bacteria							3	4	6	15	8	37	11	34	13	22	8	6	6	9	0	16	6	47	12	67	8	9	17	10	0	2	11	14	k__Bacteria
OTU_515	k__Bacteria	p__Actinobacteria	c__RBG-16-55-12	o__uncultured_actinomycete	f__uncultured_actinomycete	g__uncultured_actinomycete	s__uncultured_actinomycete	74	70	54	51	79	76	46	51	77	51	60	75	83	79	65	57	78	26	28	22	30	24	23	9	15	23	27	29	k__Bacteria	p__Actinobacteria	c__RBG-16-55-12	o__uncultured_actinomycete	f__uncultured_actinomycete	g__uncultured_actinomycete	s__uncultured_actinomycete
OTU_516	k__Bacteria	p__Acidobacteria	c__Holophagae	o__Subgroup_7				25	43	17	29	24	9	7	6	14	33	22	21	27	35	7	28	14	9	7	5	13	12	5	11	2	3	3	13	k__Bacteria	p__Acidobacteria	c__Holophagae	o__Subgroup_7
OTU_517	k__Bacteria	p__Proteobacteria	c__Alphaproteobacteria	o__Dongiales	f__Dongiaceae	g__Dongia	s__	37	22	27	41	34	24	30	28	33	35	32	30	25	27	24	33	20	33	42	27	48	35	35	34	38	48	50	47	k__Bacteria	p__Proteobacteria	c__Alphaproteobacteria	o__Dongiales	f__Dongiaceae	g__Dongia	s__
OTU_518	k__Bacteria	p__Proteobacteria	c__Alphaproteobacteria	o__Rhizobiales	f__Stappiaceae	g__Pannonibacter	s__	0	0	0	0	0	0	187	0	0	0	2	0	0	0	0	0	0	0	143	0	0	0	1	0	0	0	0	0	k__Bacteria	p__Proteobacteria	c__Alphaproteobacteria	o__Rhizobiales	f__Stappiaceae	g__Pannonibacter	s__
OTU_519	k__Bacteria	p__Acidobacteria	c__Thermoanaerobaculia	o__Thermoanaerobaculales	f__Thermoanaerobaculaceae	g__Thermoanaerobaculum	s__uncultured_prokaryote	17	25	31	23	40	4	14	5	18	19	22	10	30	20	16	16	17	9	10	11	23	4	6	8	3	3	14	15	k__Bacteria	p__Acidobacteria	c__Thermoanaerobaculia	o__Thermoanaerobaculales	f__Thermoanaerobaculaceae	g__Thermoanaerobaculum	s__uncultured_prokaryote
OTU_520	k__Bacteria	p__Bacteroidetes	c__Bacteroidia	o__Bacteroidales	f__SB-5			6	19	11	28	11	13	7	23	9	9	10	11	18	13	8	21	9	28	29	50	17	23	24	35	141	120	51	70	k__Bacteria	p__Bacteroidetes	c__Bacteroidia	o__Bacteroidales	f__SB-5
OTU_521	k__Bacteria	p__Acidobacteria	c__Subgroup_17	o__	f__	g__	s__	14	25	18	28	50	24	20	15	15	16	17	24	18	29	16	17	24	4	4	4	17	3	1	7	16	1	5	6	k__Bacteria	p__Acidobacteria	c__Subgroup_17	o__	f__	g__	s__
OTU_522	k__Bacteria	p__Firmicutes	c__Clostridia	o__Clostridiales	f__Clostridiaceae_1	g__Clostridium_sensu_stricto_1	s__	37	23	81	35	28	48	109	44	45	55	35	40	64	47	120	52	54	29	83	28	51	31	32	24	61	36	115	29	k__Bacteria	p__Firmicutes	c__Clostridia	o__Clostridiales	f__Clostridiaceae_1	g__Clostridium_sensu_stricto_1	s__
OTU_523	k__Bacteria	p__Proteobacteria	c__Deltaproteobacteria	o__Sva0485				15	9	15	13	14	6	24	23	16	24	22	21	14	15	18	18	12	11	32	22	13	7	14	17	5	5	19	22	k__Bacteria	p__Proteobacteria	c__Deltaproteobacteria	o__Sva0485
OTU_524	k__Bacteria	p__Acidobacteria	c__Thermoanaerobaculia	o__Thermoanaerobaculales	f__Thermoanaerobaculaceae	g__Thermoanaerobaculum		20	19	25	27	21	9	29	23	20	25	14	12	13	23	27	15	14	14	17	11	10	16	20	21	3	6	18	16	k__Bacteria	p__Acidobacteria	c__Thermoanaerobaculia	o__Thermoanaerobaculales	f__Thermoanaerobaculaceae	g__Thermoanaerobaculum
OTU_525	k__Bacteria	p__Proteobacteria	c__Deltaproteobacteria	o__NB1-j	f__uncultured_Desulfuromonadales_bacterium	g__uncultured_Desulfuromonadales_bacterium	s__uncultured_Desulfuromonadales_bacterium	24	15	14	20	33	13	28	14	13	10	18	15	15	19	21	13	24	10	16	19	6	13	9	24	12	12	14	10	k__Bacteria	p__Proteobacteria	c__Deltaproteobacteria	o__NB1-j	f__uncultured_Desulfuromonadales_bacterium	g__uncultured_Desulfuromonadales_bacterium	s__uncultured_Desulfuromonadales_bacterium
OTU_526	k__Bacteria	p__Bacteroidetes	c__Bacteroidia	o__Bacteroidales	f__Muribaculaceae			0	0	0	0	0	0	0	0	0	0	0	0	0	0	0	0	0	0	0	0	156	0	0	0	278	250	0	0	k__Bacteria	p__Bacteroidetes	c__Bacteroidia	o__Bacteroidales	f__Muribaculaceae
OTU_527	k__Bacteria	p__Bacteroidetes	c__Bacteroidia	o__Sphingobacteriales	f__Lentimicrobiaceae			10	15	19	13	13	18	18	37	10	17	19	10	21	15	12	21	21	15	18	34	19	23	19	12	20	38	21	31	k__Bacteria	p__Bacteroidetes	c__Bacteroidia	o__Sphingobacteriales	f__Lentimicrobiaceae
OTU_528	k__Bacteria	p__Firmicutes	c__Clostridia	o__Clostridiales	f__Clostridiaceae_1	g__Clostridium_sensu_stricto_9	s__	18	18	28	36	6	10	22	19	11	22	16	6	15	10	8	25	14	22	31	31	40	31	25	23	4	5	25	22	k__Bacteria	p__Firmicutes	c__Clostridia	o__Clostridiales	f__Clostridiaceae_1	g__Clostridium_sensu_stricto_9	s__
OTU_529	k__Bacteria	p__Proteobacteria	c__Deltaproteobacteria	o__Oligoflexales	f__0319-6G20			24	11	21	12	14	23	19	5	6	16	21	13	23	20	21	17	21	18	19	10	35	27	30	13	1	0	19	12	k__Bacteria	p__Proteobacteria	c__Deltaproteobacteria	o__Oligoflexales	f__0319-6G20
OTU_530	k__Bacteria	p__Nitrospirae	c__Nitrospira	o__Nitrospirales	f__Nitrospiraceae	g__Nitrospira		34	84	25	55	32	36	19	50	22	64	49	52	26	57	17	71	36	53	10	34	3	27	21	31	12	22	23	30	k__Bacteria	p__Nitrospirae	c__Nitrospira	o__Nitrospirales	f__Nitrospiraceae	g__Nitrospira
OTU_531	k__Bacteria	p__Bacteroidetes	c__Bacteroidia	o__Chitinophagales	f__Chitinophagaceae	g__Ferruginibacter		9	8	7	4	2	22	16	30	25	23	25	14	16	25	19	31	18	19	20	37	19	19	22	30	17	39	25	22	k__Bacteria	p__Bacteroidetes	c__Bacteroidia	o__Chitinophagales	f__Chitinophagaceae	g__Ferruginibacter
OTU_532	k__Bacteria	p__Proteobacteria	c__Deltaproteobacteria	o__Sva0485				20	29	24	32	19	20	20	16	15	11	23	25	23	38	11	24	16	28	14	35	11	18	24	23	10	30	21	24	k__Bacteria	p__Proteobacteria	c__Deltaproteobacteria	o__Sva0485
OTU_533	k__Bacteria	p__Firmicutes	c__Negativicutes	o__Selenomonadales	f__Acidaminococcaceae	g__Phascolarctobacterium	s__gut_metagenome	0	11	0	0	117	2	0	0	0	0	0	0	0	27	0	0	216	0	0	0	0	0	0	0	0	0	0	0	k__Bacteria	p__Firmicutes	c__Negativicutes	o__Selenomonadales	f__Acidaminococcaceae	g__Phascolarctobacterium	s__gut_metagenome
OTU_534	k__Bacteria	p__Chloroflexi	c__Anaerolineae	o__Anaerolineales	f__Anaerolineaceae	g__uncultured		16	21	3	5	12	21	30	21	13	25	14	23	22	20	12	13	16	37	14	7	36	13	15	14	6	12	5	8	k__Bacteria	p__Chloroflexi	c__Anaerolineae	o__Anaerolineales	f__Anaerolineaceae	g__uncultured
OTU_535	k__Bacteria	p__Proteobacteria	c__Deltaproteobacteria	o__Myxococcales	f__Blfdi19			41	26	28	29	10	25	28	22	7	25	23	40	31	19	24	37	9	23	45	45	12	32	28	73	6	1	33	26	k__Bacteria	p__Proteobacteria	c__Deltaproteobacteria	o__Myxococcales	f__Blfdi19
OTU_536	k__Bacteria	p__Chloroflexi	c__Anaerolineae	o__Anaerolineales	f__Anaerolineaceae	g__Anaerolinea		47	39	34	35	41	27	21	22	47	27	48	26	34	28	22	35	49	46	22	42	43	26	26	43	27	31	31	13	k__Bacteria	p__Chloroflexi	c__Anaerolineae	o__Anaerolineales	f__Anaerolineaceae	g__Anaerolinea
OTU_537	k__Bacteria	p__Chloroflexi	c__Anaerolineae	o__Anaerolineales	f__Anaerolineaceae	g__Anaerolinea		15	9	7	6	12	16	17	18	21	9	14	19	15	14	6	8	14	19	15	13	19	17	12	14	17	17	24	11	k__Bacteria	p__Chloroflexi	c__Anaerolineae	o__Anaerolineales	f__Anaerolineaceae	g__Anaerolinea
OTU_538	k__Bacteria	p__Acidobacteria	c__Subgroup_17	o__uncultured_Acidobacteria_bacterium	f__uncultured_Acidobacteria_bacterium	g__uncultured_Acidobacteria_bacterium	s__uncultured_Acidobacteria_bacterium	29	15	15	15	29	22	19	12	26	22	22	22	33	30	11	23	30	9	10	5	15	10	7	2	9	7	13	5	k__Bacteria	p__Acidobacteria	c__Subgroup_17	o__uncultured_Acidobacteria_bacterium	f__uncultured_Acidobacteria_bacterium	g__uncultured_Acidobacteria_bacterium	s__uncultured_Acidobacteria_bacterium
OTU_539	k__Bacteria	p__Tenericutes	c__Mollicutes	o__Mycoplasmatales	f__Mycoplasmataceae	g__Ureaplasma	s__	0	0	0	0	0	0	0	0	0	0	0	0	0	0	0	0	0	0	0	0	396	0	0	0	24	2	0	0	k__Bacteria	p__Tenericutes	c__Mollicutes	o__Mycoplasmatales	f__Mycoplasmataceae	g__Ureaplasma	s__
OTU_540	k__Bacteria	p__Actinobacteria	c__MB-A2-108	o__	f__	g__	s__	19	26	20	14	40	14	19	12	17	11	27	12	25	28	25	28	26	19	10	17	9	22	10	21	6	4	26	10	k__Bacteria	p__Actinobacteria	c__MB-A2-108	o__	f__	g__	s__
OTU_541	k__Bacteria	p__Proteobacteria	c__Deltaproteobacteria	o__Sva0485				20	10	1	12	16	16	19	19	14	8	15	21	22	17	18	23	16	15	23	23	15	14	22	20	9	14	13	16	k__Bacteria	p__Proteobacteria	c__Deltaproteobacteria	o__Sva0485
OTU_542	k__Bacteria	p__Verrucomicrobia	c__Verrucomicrobiae	o__Pedosphaerales	f__Pedosphaeraceae	g__ADurb.Bin063-1	s__	55	63	61	32	62	51	71	49	29	51	43	63	52	54	55	35	73	61	43	71	129	50	31	37	60	59	21	29	k__Bacteria	p__Verrucomicrobia	c__Verrucomicrobiae	o__Pedosphaerales	f__Pedosphaeraceae	g__ADurb.Bin063-1	s__
OTU_543	k__Bacteria	p__Acidobacteria	c__Subgroup_19	o__	f__	g__	s__	29	47	53	30	40	28	37	28	31	30	19	29	26	22	46	28	53	26	29	18	17	24	20	27	9	12	26	19	k__Bacteria	p__Acidobacteria	c__Subgroup_19	o__	f__	g__	s__
OTU_544	k__Archaea	p__Crenarchaeota	c__Bathyarchaeia	o__uncultured_methanogenic_archaeon	f__uncultured_methanogenic_archaeon	g__uncultured_methanogenic_archaeon	s__uncultured_methanogenic_archaeon	2	1	0	6	0	1	0	0	0	3	1	1	3	3	1	8	0	1	2	6	39	8	10	4	674	703	91	132	k__Archaea	p__Crenarchaeota	c__Bathyarchaeia	o__uncultured_methanogenic_archaeon	f__uncultured_methanogenic_archaeon	g__uncultured_methanogenic_archaeon	s__uncultured_methanogenic_archaeon
OTU_545	k__Archaea	p__Euryarchaeota	c__Thermoplasmata	o__uncultured	f__uncultured_archaeon	g__uncultured_archaeon	s__uncultured_archaeon	0	0	1	2	0	0	0	0	0	0	0	0	0	0	2	3	0	0	0	0	5	0	0	2	177	111	16	45	k__Archaea	p__Euryarchaeota	c__Thermoplasmata	o__uncultured	f__uncultured_archaeon	g__uncultured_archaeon	s__uncultured_archaeon
OTU_546	k__Bacteria	p__Bacteroidetes	c__Ignavibacteria	o__SJA-28	f__	g__	s__	13	6	15	14	11	16	21	20	20	29	11	14	28	22	17	26	28	21	27	17	29	31	23	18	2	4	23	16	k__Bacteria	p__Bacteroidetes	c__Ignavibacteria	o__SJA-28	f__	g__	s__
OTU_547	k__Bacteria	p__Bacteroidetes	c__Bacteroidia	o__Sphingobacteriales	f__Lentimicrobiaceae			21	19	16	26	13	14	15	15	25	12	9	14	14	28	21	20	20	10	10	11	17	18	21	14	0	6	25	20	k__Bacteria	p__Bacteroidetes	c__Bacteroidia	o__Sphingobacteriales	f__Lentimicrobiaceae
OTU_548	k__Bacteria	p__Proteobacteria	c__Deltaproteobacteria	o__Deltaproteobacteria_Incertae_Sedis	f__Unknown_Family	g__Deferrisoma	s__uncultured_delta_proteobacterium	19	16	19	18	20	20	13	9	17	10	13	13	17	19	7	7	10	11	21	13	19	13	21	9	33	22	17	26	k__Bacteria	p__Proteobacteria	c__Deltaproteobacteria	o__Deltaproteobacteria_Incertae_Sedis	f__Unknown_Family	g__Deferrisoma	s__uncultured_delta_proteobacterium
OTU_549	k__Bacteria	p__Proteobacteria	c__Alphaproteobacteria	o__Rhizobiales	f__Xanthobacteraceae	g__uncultured		145	138	123	156	161	178	133	151	195	236	173	199	164	156	118	196	168	184	204	222	85	202	187	203	101	76	162	142	k__Bacteria	p__Proteobacteria	c__Alphaproteobacteria	o__Rhizobiales	f__Xanthobacteraceae	g__uncultured
OTU_550	k__Bacteria	p__Proteobacteria	c__Deltaproteobacteria	o__Syntrophobacterales	f__Syntrophaceae	g__Syntrophus		87	91	93	107	101	121	99	83	96	108	97	95	98	97	90	152	119	84	115	95	147	103	95	72	171	163	134	107	k__Bacteria	p__Proteobacteria	c__Deltaproteobacteria	o__Syntrophobacterales	f__Syntrophaceae	g__Syntrophus
OTU_551	k__Bacteria	p__Acidobacteria	c__c5LKS83	o__	f__	g__	s__	23	12	31	14	25	14	15	16	15	14	15	20	13	22	25	17	22	2	15	17	18	7	14	11	22	9	14	5	k__Bacteria	p__Acidobacteria	c__c5LKS83	o__	f__	g__	s__
OTU_552	k__Bacteria	p__Actinobacteria	c__Actinobacteria	o__Micrococcales	f__Micrococcaceae	g__Enteractinococcus		0	0	0	0	0	0	0	0	0	0	0	0	0	0	0	0	0	0	0	0	112	0	0	0	223	108	0	0	k__Bacteria	p__Actinobacteria	c__Actinobacteria	o__Micrococcales	f__Micrococcaceae	g__Enteractinococcus
OTU_553	k__Bacteria	p__Proteobacteria	c__Gammaproteobacteria	o__SZB7	f__uncultured_Halochromatium_sp.	g__uncultured_Halochromatium_sp.	s__uncultured_Halochromatium_sp.	38	25	20	60	37	26	14	22	9	35	14	16	30	40	15	45	38	55	24	33	22	33	31	38	79	64	27	54	k__Bacteria	p__Proteobacteria	c__Gammaproteobacteria	o__SZB7	f__uncultured_Halochromatium_sp.	g__uncultured_Halochromatium_sp.	s__uncultured_Halochromatium_sp.
OTU_554	k__Bacteria	p__Firmicutes	c__Clostridia	o__Clostridiales	f__Clostridiaceae_1	g__Clostridium_sensu_stricto_1	s__Clostridium_gasigenes	18	7	31	17	7	29	35	27	31	36	40	19	39	32	49	32	19	7	14	10	39	10	18	15	6	3	40	10	k__Bacteria	p__Firmicutes	c__Clostridia	o__Clostridiales	f__Clostridiaceae_1	g__Clostridium_sensu_stricto_1	s__Clostridium_gasigenes
OTU_555	k__Bacteria	p__Proteobacteria	c__Gammaproteobacteria	o__Competibacterales	f__Competibacteraceae	g__Candidatus_Competibacter	s__	45	28	35	33	43	27	40	21	21	33	49	58	35	35	38	44	35	41	57	44	17	30	59	59	39	42	61	25	k__Bacteria	p__Proteobacteria	c__Gammaproteobacteria	o__Competibacterales	f__Competibacteraceae	g__Candidatus_Competibacter	s__
OTU_556	k__Bacteria	p__Firmicutes	c__Clostridia	o__Clostridiales	f__Lachnospiraceae	g__Anaerostipes		0	3	0	1	141	0	0	0	1	0	0	0	0	1	1	1	247	0	1	0	1	0	0	0	0	0	1	1	k__Bacteria	p__Firmicutes	c__Clostridia	o__Clostridiales	f__Lachnospiraceae	g__Anaerostipes
OTU_557	k__Bacteria	p__Latescibacteria	c__	o__	f__	g__	s__	18	30	37	30	32	11	26	8	26	19	46	22	17	26	25	24	29	24	29	28	21	31	33	30	9	5	24	16	k__Bacteria	p__Latescibacteria	c__	o__	f__	g__	s__
OTU_558	k__Bacteria	p__Proteobacteria	c__Deltaproteobacteria	o__Desulfuromonadales	f__Geobacteraceae	g__Geobacter	s__	13	26	10	23	18	21	27	22	15	17	38	21	26	32	21	22	27	17	30	23	29	17	16	19	14	8	23	12	k__Bacteria	p__Proteobacteria	c__Deltaproteobacteria	o__Desulfuromonadales	f__Geobacteraceae	g__Geobacter	s__
OTU_559	k__Bacteria	p__Chloroflexi	c__Anaerolineae	o__Anaerolineales	f__Anaerolineaceae	g__Levilinea	s___SJA-58	0	0	0	0	0	0	0	0	0	0	0	0	0	0	0	0	0	0	0	0	352	0	0	0	2	2	0	0	k__Bacteria	p__Chloroflexi	c__Anaerolineae	o__Anaerolineales	f__Anaerolineaceae	g__Levilinea	s___SJA-58
OTU_560	k__Bacteria	p__Chloroflexi	c__Anaerolineae	o__Anaerolineales	f__Anaerolineaceae	g__uncultured		12	12	5	5	23	20	5	18	7	17	15	25	12	7	11	16	18	11	13	19	16	12	7	16	47	22	8	9	k__Bacteria	p__Chloroflexi	c__Anaerolineae	o__Anaerolineales	f__Anaerolineaceae	g__uncultured
OTU_561	k__Bacteria	p__Proteobacteria	c__Gammaproteobacteria	o__Methylococcales	f__Methylococcaceae			9	14	5	14	14	14	15	16	6	23	30	20	12	11	14	15	11	21	7	13	8	9	8	15	9	4	13	21	k__Bacteria	p__Proteobacteria	c__Gammaproteobacteria	o__Methylococcales	f__Methylococcaceae
OTU_562	k__Bacteria	p__Chloroflexi	c__Anaerolineae	o__Anaerolineales	f__Anaerolineaceae	g__uncultured		17	10	9	9	9	14	11	15	16	16	12	36	13	13	4	11	10	14	11	25	24	7	16	18	10	5	12	4	k__Bacteria	p__Chloroflexi	c__Anaerolineae	o__Anaerolineales	f__Anaerolineaceae	g__uncultured
OTU_563	k__Bacteria	p__Proteobacteria	c__Alphaproteobacteria	o__Rhodobacterales	f__Rhodobacteraceae	g__Ketogulonicigenium		2	3	9	22	10	19	19	25	13	20	13	14	14	6	8	21	11	15	6	22	5	18	9	10	13	13	23	18	k__Bacteria	p__Proteobacteria	c__Alphaproteobacteria	o__Rhodobacterales	f__Rhodobacteraceae	g__Ketogulonicigenium
OTU_564	k__Bacteria	p__Actinobacteria	c__Thermoleophilia	o__Gaiellales	f__uncultured			27	52	40	48	54	33	38	37	44	38	43	45	39	43	46	25	54	29	32	34	20	33	32	36	22	4	30	17	k__Bacteria	p__Actinobacteria	c__Thermoleophilia	o__Gaiellales	f__uncultured
OTU_565	k__Bacteria	p__Proteobacteria	c__Deltaproteobacteria	o__Deltaproteobacteria_Incertae_Sedis	f__Syntrophorhabdaceae	g__Syntrophorhabdus	s__	14	11	9	15	7	13	6	11	6	10	9	9	2	17	18	16	10	12	15	22	11	14	25	9	15	12	14	18	k__Bacteria	p__Proteobacteria	c__Deltaproteobacteria	o__Deltaproteobacteria_Incertae_Sedis	f__Syntrophorhabdaceae	g__Syntrophorhabdus	s__
OTU_566	k__Bacteria	p__Firmicutes	c__Erysipelotrichia	o__Erysipelotrichales	f__Erysipelotrichaceae	g__[Clostridium]_innocuum_group	s__	0	0	0	0	0	0	0	0	0	0	0	0	0	0	0	0	0	0	0	0	252	0	0	0	122	104	0	0	k__Bacteria	p__Firmicutes	c__Erysipelotrichia	o__Erysipelotrichales	f__Erysipelotrichaceae	g__[Clostridium]_innocuum_group	s__
OTU_567	k__Bacteria	p__Latescibacteria	c__Latescibacteria	o__Latescibacterales	f__Latescibacteraceae			9	24	17	35	23	17	11	21	6	10	14	7	12	21	14	17	17	31	18	39	6	20	17	21	18	17	31	25	k__Bacteria	p__Latescibacteria	c__Latescibacteria	o__Latescibacterales	f__Latescibacteraceae
OTU_568	k__Bacteria	p__Proteobacteria	c__Deltaproteobacteria	o__Desulfuromonadales	f__Geobacteraceae	g__Geobacter		30	22	17	19	19	24	19	24	33	35	14	22	17	17	10	25	20	13	24	24	11	13	14	15	11	6	21	27	k__Bacteria	p__Proteobacteria	c__Deltaproteobacteria	o__Desulfuromonadales	f__Geobacteraceae	g__Geobacter
OTU_569	k__Bacteria	p__Proteobacteria	c__Deltaproteobacteria	o__Myxococcales	f__P3OB-42	g__uncultured_soil_bacterium	s__uncultured_soil_bacterium	18	17	7	13	16	7	18	10	11	10	14	17	7	18	16	16	10	23	15	9	11	12	20	13	11	19	25	15	k__Bacteria	p__Proteobacteria	c__Deltaproteobacteria	o__Myxococcales	f__P3OB-42	g__uncultured_soil_bacterium	s__uncultured_soil_bacterium
OTU_570	k__Bacteria	p__Proteobacteria	c__Gammaproteobacteria	o__Betaproteobacteriales	f__Nitrosomonadaceae	g__mle1-7	s__uncultured_soil_bacterium	12	22	16	20	15	28	14	16	24	22	15	20	17	16	14	35	26	44	36	43	17	24	25	54	13	32	34	23	k__Bacteria	p__Proteobacteria	c__Gammaproteobacteria	o__Betaproteobacteriales	f__Nitrosomonadaceae	g__mle1-7	s__uncultured_soil_bacterium
OTU_571	k__Bacteria	p__Proteobacteria	c__Deltaproteobacteria	o__Syntrophobacterales	f__Syntrophaceae	g__Desulfobacca	s__	24	40	20	21	23	17	20	22	27	36	26	18	18	29	29	20	19	2	2	4	24	10	4	5	2	5	8	12	k__Bacteria	p__Proteobacteria	c__Deltaproteobacteria	o__Syntrophobacterales	f__Syntrophaceae	g__Desulfobacca	s__
OTU_572	k__Bacteria	p__Chloroflexi	c__Anaerolineae	o__SJA-15				98	78	78	112	108	104	87	99	128	131	129	125	130	113	92	118	126	118	105	90	40	92	105	132	26	40	72	72	k__Bacteria	p__Chloroflexi	c__Anaerolineae	o__SJA-15
OTU_573	k__Bacteria	p__Proteobacteria	c__Alphaproteobacteria	o__Reyranellales	f__Reyranellaceae	g__Reyranella		7	18	7	3	16	7	11	13	14	14	17	9	8	13	15	10	10	6	20	18	8	12	15	6	1	7	12	19	k__Bacteria	p__Proteobacteria	c__Alphaproteobacteria	o__Reyranellales	f__Reyranellaceae	g__Reyranella
OTU_574	k__Bacteria	p__Proteobacteria	c__Gammaproteobacteria	o__Competibacterales	f__Competibacteraceae	g__Candidatus_Competibacter		35	8	21	38	16	28	7	26	19	8	20	13	18	11	19	35	39	99	29	47	9	27	24	62	69	42	43	51	k__Bacteria	p__Proteobacteria	c__Gammaproteobacteria	o__Competibacterales	f__Competibacteraceae	g__Candidatus_Competibacter
OTU_575	k__Bacteria	p__Proteobacteria	c__Deltaproteobacteria	o__Syntrophobacterales	f__Syntrophaceae	g__Desulfobacca	s__	44	76	66	53	53	40	45	47	69	50	48	41	46	86	55	69	62	14	8	15	56	10	20	10	14	24	23	7	k__Bacteria	p__Proteobacteria	c__Deltaproteobacteria	o__Syntrophobacterales	f__Syntrophaceae	g__Desulfobacca	s__
OTU_576	k__Bacteria	p__Proteobacteria	c__Deltaproteobacteria	o__Syntrophobacterales	f__Syntrophobacteraceae	g__uncultured	s__	32	31	20	24	28	36	24	18	22	35	31	43	27	44	29	27	35	11	9	6	35	14	10	0	18	25	16	4	k__Bacteria	p__Proteobacteria	c__Deltaproteobacteria	o__Syntrophobacterales	f__Syntrophobacteraceae	g__uncultured	s__
OTU_577	k__Bacteria	p__Acidobacteria	c__Blastocatellia_(Subgroup_4)	o__Blastocatellales	f__Blastocatellaceae			18	24	22	40	18	33	16	39	39	38	22	39	32	36	22	33	17	34	26	53	18	31	42	46	14	14	28	30	k__Bacteria	p__Acidobacteria	c__Blastocatellia_(Subgroup_4)	o__Blastocatellales	f__Blastocatellaceae
OTU_578	k__Bacteria	p__Proteobacteria	c__Deltaproteobacteria	o__Syntrophobacterales	f__Syntrophaceae	g__Desulfomonile		55	79	51	56	58	42	38	39	54	49	67	41	82	85	40	57	67	22	10	9	52	16	16	10	25	36	27	13	k__Bacteria	p__Proteobacteria	c__Deltaproteobacteria	o__Syntrophobacterales	f__Syntrophaceae	g__Desulfomonile
OTU_579	k__Bacteria	p__Rokubacteria	c__NC10	o__Methylomirabilales	f__Methylomirabilaceae	g__Z114MB74	s__	37	29	34	33	58	26	32	31	29	41	30	21	35	36	28	42	39	16	27	16	18	38	30	37	6	5	21	10	k__Bacteria	p__Rokubacteria	c__NC10	o__Methylomirabilales	f__Methylomirabilaceae	g__Z114MB74	s__
OTU_580	k__Bacteria	p__Actinobacteria	c__WCHB1-81	o__	f__	g__	s__	14	20	11	21	12	14	21	11	11	27	14	22	24	25	19	32	16	30	19	25	8	12	27	20	8	9	17	12	k__Bacteria	p__Actinobacteria	c__WCHB1-81	o__	f__	g__	s__
OTU_581	k__Bacteria	p__Firmicutes	c__Clostridia	o__Clostridiales	f__Lachnospiraceae	g__CHKCI001	s__	0	119	0	0	0	0	0	0	0	0	0	0	0	197	0	0	0	0	0	0	0	0	0	0	0	0	0	0	k__Bacteria	p__Firmicutes	c__Clostridia	o__Clostridiales	f__Lachnospiraceae	g__CHKCI001	s__
OTU_582	k__Bacteria	p__Proteobacteria	c__Alphaproteobacteria	o__Rhizobiales	f__Pleomorphomonadaceae	g__Chthonobacter		19	20	12	10	19	32	21	11	21	17	28	20	20	23	22	15	24	17	22	16	10	18	22	31	6	3	11	16	k__Bacteria	p__Proteobacteria	c__Alphaproteobacteria	o__Rhizobiales	f__Pleomorphomonadaceae	g__Chthonobacter
OTU_583	k__Bacteria	p__Proteobacteria	c__Gammaproteobacteria	o__Betaproteobacteriales	f__Rhodocyclaceae	g__Sulfuritalea	s__	31	21	21	69	15	38	24	34	13	20	27	21	17	10	27	70	22	94	40	65	24	62	41	62	224	473	89	152	k__Bacteria	p__Proteobacteria	c__Gammaproteobacteria	o__Betaproteobacteriales	f__Rhodocyclaceae	g__Sulfuritalea	s__
OTU_584	k__Bacteria	p__Bacteroidetes	c__Bacteroidia	o__Bacteroidales	f__Tannerellaceae	g__Parabacteroides	s__	0	0	0	0	0	0	0	0	0	0	0	0	0	0	0	0	0	0	0	0	110	0	0	0	387	378	0	0	k__Bacteria	p__Bacteroidetes	c__Bacteroidia	o__Bacteroidales	f__Tannerellaceae	g__Parabacteroides	s__
OTU_585	k__Bacteria	p__Bacteroidetes	c__Bacteroidia	o__Sphingobacteriales	f__AKYH767	g__	s__	13	9	3	5	4	14	23	20	25	31	21	33	27	16	33	18	12	13	22	17	11	25	18	44	7	4	17	18	k__Bacteria	p__Bacteroidetes	c__Bacteroidia	o__Sphingobacteriales	f__AKYH767	g__	s__
OTU_586	k__Bacteria	p__Proteobacteria	c__Deltaproteobacteria	o__Desulfobacterales	f__Desulfobulbaceae	g__Desulfobulbus	s__uncultured_Desulfobulbus_sp.	41	32	45	50	22	62	21	27	32	39	44	30	30	35	26	61	37	57	24	46	47	46	57	40	78	91	53	68	k__Bacteria	p__Proteobacteria	c__Deltaproteobacteria	o__Desulfobacterales	f__Desulfobulbaceae	g__Desulfobulbus	s__uncultured_Desulfobulbus_sp.
OTU_587	k__Bacteria	p__Proteobacteria	c__Deltaproteobacteria	o__Sva0485	f__uncultured_delta_proteobacterium	g__uncultured_delta_proteobacterium	s__uncultured_delta_proteobacterium	17	6	16	20	14	16	18	10	19	25	31	18	37	18	33	20	16	26	41	20	24	28	13	13	11	11	24	25	k__Bacteria	p__Proteobacteria	c__Deltaproteobacteria	o__Sva0485	f__uncultured_delta_proteobacterium	g__uncultured_delta_proteobacterium	s__uncultured_delta_proteobacterium
OTU_588	k__Bacteria	p__Acidobacteria	c__Subgroup_6					13	16	11	30	14	11	10	11	14	21	15	10	11	16	11	25	7	7	10	25	8	19	23	12	3	3	17	17	k__Bacteria	p__Acidobacteria	c__Subgroup_6
OTU_589	k__Bacteria	p__Chloroflexi	c__Anaerolineae	o__Anaerolineales	f__Anaerolineaceae	g__uncultured		10	9	6	14	14	13	12	11	12	12	18	24	16	6	18	21	16	15	7	10	31	14	10	4	22	17	9	4	k__Bacteria	p__Chloroflexi	c__Anaerolineae	o__Anaerolineales	f__Anaerolineaceae	g__uncultured
OTU_590	k__Bacteria	p__Proteobacteria	c__Deltaproteobacteria	o__Desulfobacterales	f__Desulfobacteraceae	g__Sva0081_sediment_group	s__	53	69	48	62	54	46	37	37	32	29	42	45	57	54	53	45	54	16	6	14	59	13	13	14	22	29	15	19	k__Bacteria	p__Proteobacteria	c__Deltaproteobacteria	o__Desulfobacterales	f__Desulfobacteraceae	g__Sva0081_sediment_group	s__
OTU_591	k__Bacteria	p__Calditrichaeota	c__Calditrichia	o__Calditrichales	f__Calditrichaceae	g__uncultured_prokaryote	s__uncultured_prokaryote	3	7	3	25	6	6	4	9	0	3	13	2	5	6	7	27	9	11	14	11	9	12	22	14	81	87	57	66	k__Bacteria	p__Calditrichaeota	c__Calditrichia	o__Calditrichales	f__Calditrichaceae	g__uncultured_prokaryote	s__uncultured_prokaryote
OTU_592	k__Bacteria	p__Verrucomicrobia	c__Verrucomicrobiae	o__Verrucomicrobiales	f__Rubritaleaceae	g__Luteolibacter	s__	18	24	34	17	35	13	23	36	20	24	24	30	23	21	24	21	20	21	14	31	13	24	19	33	7	13	15	21	k__Bacteria	p__Verrucomicrobia	c__Verrucomicrobiae	o__Verrucomicrobiales	f__Rubritaleaceae	g__Luteolibacter	s__
OTU_593	k__Bacteria	p__Chloroflexi	c__Dehalococcoidia	o__GIF9	f__	g__	s__	14	9	14	40	12	8	5	16	5	8	11	9	4	12	19	32	2	25	12	34	5	13	36	20	103	81	25	62	k__Bacteria	p__Chloroflexi	c__Dehalococcoidia	o__GIF9	f__	g__	s__
OTU_594	k__Bacteria	p__Bacteroidetes	c__Bacteroidia	o__Sphingobacteriales	f__Lentimicrobiaceae			15	13	14	27	12	22	31	24	39	12	31	23	26	13	21	17	30	26	32	37	20	11	27	25	46	35	14	28	k__Bacteria	p__Bacteroidetes	c__Bacteroidia	o__Sphingobacteriales	f__Lentimicrobiaceae
OTU_595	k__Bacteria							36	17	41	21	50	22	23	14	22	31	29	25	15	23	22	17	13	21	21	14	17	27	24	25	3	10	13	23	k__Bacteria
OTU_596	k__Bacteria	p__Bacteroidetes	c__Ignavibacteria	o__OPB56				3	4	6	26	13	37	8	18	9	15	18	13	8	13	14	17	14	24	2	10	6	10	11	29	0	0	7	5	k__Bacteria	p__Bacteroidetes	c__Ignavibacteria	o__OPB56
OTU_597	k__Bacteria	p__Actinobacteria	c__Actinobacteria	o__Micrococcales				0	0	0	1	0	0	172	22	7	0	0	0	0	0	0	2	0	0	146	20	0	1	1	0	0	0	0	0	k__Bacteria	p__Actinobacteria	c__Actinobacteria	o__Micrococcales
OTU_598	k__Bacteria	p__Proteobacteria	c__Gammaproteobacteria	o__Methylococcales	f__Methylomonaceae	g__Methylomicrobium	s__uncultured_prokaryote	28	12	17	27	21	32	21	23	17	24	31	13	12	18	22	29	27	19	14	8	32	4	9	3	49	52	12	21	k__Bacteria	p__Proteobacteria	c__Gammaproteobacteria	o__Methylococcales	f__Methylomonaceae	g__Methylomicrobium	s__uncultured_prokaryote
OTU_599	k__Bacteria	p__Actinobacteria	c__Thermoleophilia	o__Gaiellales	f__Gaiellaceae	g__Gaiella		31	47	19	42	37	49	50	44	46	55	37	47	48	60	37	44	38	30	33	42	14	47	33	36	5	7	16	22	k__Bacteria	p__Actinobacteria	c__Thermoleophilia	o__Gaiellales	f__Gaiellaceae	g__Gaiella
OTU_600	k__Bacteria	p__Acidobacteria	c__Subgroup_22	o__uncultured_prokaryote	f__uncultured_prokaryote	g__uncultured_prokaryote	s__uncultured_prokaryote	22	14	24	24	32	12	7	16	6	13	9	11	12	10	9	6	12	20	14	18	14	16	6	21	17	4	31	9	k__Bacteria	p__Acidobacteria	c__Subgroup_22	o__uncultured_prokaryote	f__uncultured_prokaryote	g__uncultured_prokaryote	s__uncultured_prokaryote
OTU_601	k__Bacteria	p__Bacteroidetes	c__Bacteroidia	o__Sphingobacteriales	f__AKYH767			21	10	15	15	9	12	20	25	31	13	23	21	12	10	22	25	18	22	14	21	12	33	19	22	12	22	22	22	k__Bacteria	p__Bacteroidetes	c__Bacteroidia	o__Sphingobacteriales	f__AKYH767
OTU_602	k__Bacteria	p__Bacteroidetes	c__Ignavibacteria	o__SJA-28	f__	g__	s__	12	6	9	9	4	3	14	17	16	14	16	5	9	17	7	23	14	7	20	6	27	10	25	24	7	4	10	5	k__Bacteria	p__Bacteroidetes	c__Ignavibacteria	o__SJA-28	f__	g__	s__
OTU_603	k__Bacteria	p__Proteobacteria	c__Deltaproteobacteria					29	36	22	19	13	25	15	19	18	27	15	20	25	24	33	24	21	14	14	4	42	18	11	20	11	18	15	19	k__Bacteria	p__Proteobacteria	c__Deltaproteobacteria
OTU_604	k__Bacteria	p__Proteobacteria	c__Alphaproteobacteria	o__uncultured				33	43	36	38	43	31	24	33	36	30	33	43	35	36	37	41	28	19	9	13	27	16	10	18	8	13	18	25	k__Bacteria	p__Proteobacteria	c__Alphaproteobacteria	o__uncultured
OTU_605	k__Bacteria	p__Proteobacteria	c__Deltaproteobacteria	o__Sva0485	f__uncultured_organism	g__uncultured_organism	s__uncultured_organism	7	12	13	24	18	20	21	16	12	18	20	18	17	19	10	15	17	17	29	25	6	14	13	28	10	8	20	23	k__Bacteria	p__Proteobacteria	c__Deltaproteobacteria	o__Sva0485	f__uncultured_organism	g__uncultured_organism	s__uncultured_organism
OTU_606	k__Bacteria	p__Acidobacteria	c__Subgroup_18					49	31	47	45	61	52	43	33	25	40	37	49	41	37	34	53	72	36	34	46	39	43	42	27	37	41	24	38	k__Bacteria	p__Acidobacteria	c__Subgroup_18
OTU_607	k__Bacteria	p__Proteobacteria	c__Deltaproteobacteria	o__NB1-j	f__	g__	s__	28	35	33	26	52	22	24	37	30	36	29	21	20	19	43	24	27	36	47	62	23	20	41	37	33	17	29	41	k__Bacteria	p__Proteobacteria	c__Deltaproteobacteria	o__NB1-j	f__	g__	s__
OTU_608	k__Bacteria	p__Proteobacteria	c__Deltaproteobacteria	o__Desulfuromonadales	f__Geobacteraceae	g__Geobacter		6	11	10	16	14	12	14	14	27	17	16	11	15	11	16	9	13	11	20	11	19	15	19	9	8	17	16	13	k__Bacteria	p__Proteobacteria	c__Deltaproteobacteria	o__Desulfuromonadales	f__Geobacteraceae	g__Geobacter
OTU_609	k__Bacteria	p__Proteobacteria	c__Gammaproteobacteria	o__Betaproteobacteriales	f__Nitrosomonadaceae	g__uncultured	s__uncultured_prokaryote	33	14	20	15	7	7	13	6	10	18	7	5	19	8	17	13	7	18	23	14	12	15	22	11	15	19	18	30	k__Bacteria	p__Proteobacteria	c__Gammaproteobacteria	o__Betaproteobacteriales	f__Nitrosomonadaceae	g__uncultured	s__uncultured_prokaryote
OTU_610	k__Bacteria	p__Proteobacteria	c__Alphaproteobacteria	o__Rhodobacterales	f__Rhodobacteraceae	g__Defluviimonas	s__	8	10	4	18	13	13	8	9	13	21	14	21	13	2	15	32	15	2	9	11	4	8	11	11	4	17	13	14	k__Bacteria	p__Proteobacteria	c__Alphaproteobacteria	o__Rhodobacterales	f__Rhodobacteraceae	g__Defluviimonas	s__
OTU_611	k__Bacteria	p__Proteobacteria	c__Deltaproteobacteria	o__NB1-j				55	51	48	43	72	46	63	56	77	71	62	64	55	75	70	73	51	52	59	54	39	74	45	49	33	34	41	55	k__Bacteria	p__Proteobacteria	c__Deltaproteobacteria	o__NB1-j
OTU_612	k__Bacteria	p__Bacteroidetes	c__Ignavibacteria	o__OPB56	f__	g__	s__	10	21	14	11	11	15	21	8	7	11	18	7	13	13	5	22	26	11	5	5	4	18	6	13	2	2	12	14	k__Bacteria	p__Bacteroidetes	c__Ignavibacteria	o__OPB56	f__	g__	s__
OTU_613	k__Bacteria	p__Proteobacteria	c__Gammaproteobacteria	o__Xanthomonadales	f__Xanthomonadaceae	g__Luteimonas	s__	0	0	0	0	0	0	172	0	0	0	0	0	0	0	1	0	0	0	145	0	0	1	0	0	0	0	1	0	k__Bacteria	p__Proteobacteria	c__Gammaproteobacteria	o__Xanthomonadales	f__Xanthomonadaceae	g__Luteimonas	s__
OTU_614	k__Bacteria	p__Chloroflexi	c__Anaerolineae	o__1-20	f__	g__	s__	26	27	28	51	46	33	39	27	42	28	31	20	38	42	33	24	41	20	40	22	15	25	23	28	13	20	31	27	k__Bacteria	p__Chloroflexi	c__Anaerolineae	o__1-20	f__	g__	s__
OTU_615	k__Bacteria	p__Acidobacteria	c__Thermoanaerobaculia	o__Thermoanaerobaculales	f__Thermoanaerobaculaceae	g__Thermoanaerobaculum	s__uncultured_prokaryote	16	39	25	33	32	24	11	16	26	12	13	15	19	18	21	14	17	21	20	37	16	20	22	13	7	8	16	17	k__Bacteria	p__Acidobacteria	c__Thermoanaerobaculia	o__Thermoanaerobaculales	f__Thermoanaerobaculaceae	g__Thermoanaerobaculum	s__uncultured_prokaryote
OTU_616	k__Bacteria	p__Actinobacteria	c__Thermoleophilia	o__Gaiellales	f__Gaiellaceae	g__Gaiella	s__	50	62	21	44	62	38	55	61	55	67	48	50	47	57	32	41	48	49	44	50	20	33	48	57	28	17	37	40	k__Bacteria	p__Actinobacteria	c__Thermoleophilia	o__Gaiellales	f__Gaiellaceae	g__Gaiella	s__
OTU_617	k__Bacteria	p__Proteobacteria	c__Deltaproteobacteria					26	34	37	28	31	25	40	15	17	15	37	17	20	18	32	33	20	16	22	18	30	25	26	14	6	6	24	18	k__Bacteria	p__Proteobacteria	c__Deltaproteobacteria
OTU_618	k__Bacteria	p__Chloroflexi	c__Anaerolineae	o__Anaerolineales	f__Anaerolineaceae	g__Anaerolineaceae_UCG-001	s__	0	0	0	0	0	0	0	0	0	0	0	0	0	0	0	0	0	0	0	0	279	0	0	0	0	2	0	0	k__Bacteria	p__Chloroflexi	c__Anaerolineae	o__Anaerolineales	f__Anaerolineaceae	g__Anaerolineaceae_UCG-001	s__
OTU_619	k__Bacteria	p__Bacteroidetes	c__Bacteroidia	o__Chitinophagales	f__Chitinophagaceae	g__uncultured		6	21	22	122	13	2	0	9	2	2	6	1	2	0	9	21	2	5	3	10	4	0	10	13	0	0	10	16	k__Bacteria	p__Bacteroidetes	c__Bacteroidia	o__Chitinophagales	f__Chitinophagaceae	g__uncultured
OTU_620	k__Bacteria	p__Proteobacteria	c__Gammaproteobacteria	o__Diplorickettsiales	f__Diplorickettsiaceae	g__Aquicella		17	21	2	3	4	7	7	5	7	23	27	23	12	35	7	11	7	6	3	6	4	14	17	14	0	0	7	3	k__Bacteria	p__Proteobacteria	c__Gammaproteobacteria	o__Diplorickettsiales	f__Diplorickettsiaceae	g__Aquicella
OTU_621	k__Bacteria	p__Cyanobacteria	c__Sericytochromatia	o__uncultured_cyanobacterium	f__uncultured_cyanobacterium	g__uncultured_cyanobacterium	s__uncultured_cyanobacterium	6	20	7	22	11	36	12	15	8	16	12	5	10	12	9	9	4	51	15	28	6	17	22	14	1	0	6	16	k__Bacteria	p__Cyanobacteria	c__Sericytochromatia	o__uncultured_cyanobacterium	f__uncultured_cyanobacterium	g__uncultured_cyanobacterium	s__uncultured_cyanobacterium
OTU_622	k__Bacteria	p__Bacteroidetes	c__Bacteroidia	o__Sphingobacteriales	f__AKYH767	g__	s__	14	26	27	38	15	19	25	30	22	14	22	33	27	18	29	29	14	23	29	39	7	21	38	44	3	13	27	16	k__Bacteria	p__Bacteroidetes	c__Bacteroidia	o__Sphingobacteriales	f__AKYH767	g__	s__
OTU_623	k__Bacteria	p__Bacteroidetes	c__Bacteroidia	o__Cytophagales	f__MWH-CFBk5	g__uncultured_compost_bacterium	s__uncultured_compost_bacterium	0	0	0	0	0	0	105	53	22	0	0	0	0	0	0	0	2	0	96	36	0	0	0	0	0	0	0	0	k__Bacteria	p__Bacteroidetes	c__Bacteroidia	o__Cytophagales	f__MWH-CFBk5	g__uncultured_compost_bacterium	s__uncultured_compost_bacterium
OTU_624	k__Bacteria	p__Acidobacteria	c__Subgroup_17					16	20	18	19	31	8	11	7	14	7	9	14	17	17	17	21	23	3	2	4	13	2	1	4	13	18	7	6	k__Bacteria	p__Acidobacteria	c__Subgroup_17
OTU_625	k__Bacteria	p__Spirochaetes	c__Spirochaetia	o__Spirochaetales	f__Spirochaetaceae	g__Spirochaeta_2	s__uncultured_soil_bacterium	6	2	6	28	1	0	1	0	0	1	2	0	1	1	5	30	0	11	9	7	6	9	19	5	124	156	90	269	k__Bacteria	p__Spirochaetes	c__Spirochaetia	o__Spirochaetales	f__Spirochaetaceae	g__Spirochaeta_2	s__uncultured_soil_bacterium
OTU_626	k__Bacteria	p__Acidobacteria	c__Subgroup_6	o__	f__	g__	s__	12	19	27	23	31	20	19	5	23	16	16	18	16	18	16	16	21	5	4	8	10	5	9	3	8	13	17	5	k__Bacteria	p__Acidobacteria	c__Subgroup_6	o__	f__	g__	s__
OTU_627	k__Bacteria	p__Bacteroidetes	c__Bacteroidia	o__Bacteroidales	f__Bacteroidetes_BD2-2	g__uncultured_prokaryote	s__uncultured_prokaryote	10	5	5	16	10	18	24	12	16	14	10	6	7	7	18	20	27	47	21	25	13	14	16	21	34	64	16	27	k__Bacteria	p__Bacteroidetes	c__Bacteroidia	o__Bacteroidales	f__Bacteroidetes_BD2-2	g__uncultured_prokaryote	s__uncultured_prokaryote
OTU_628	k__Bacteria	p__Acidobacteria	c__Subgroup_6	o__	f__	g__	s__	23	14	14	16	23	10	10	16	28	14	15	15	19	9	21	11	22	7	14	10	20	15	16	7	3	4	21	6	k__Bacteria	p__Acidobacteria	c__Subgroup_6	o__	f__	g__	s__
OTU_629	k__Bacteria	p__Acidobacteria	c__Subgroup_21	o__	f__	g__	s__	12	16	18	13	16	8	18	11	9	10	2	15	9	11	11	4	7	14	19	11	17	11	9	12	8	8	9	9	k__Bacteria	p__Acidobacteria	c__Subgroup_21	o__	f__	g__	s__
OTU_630	k__Bacteria	p__Acidobacteria	c__Holophagae	o__Subgroup_7	f__uncultured_Acidobacterium_sp.	g__uncultured_Acidobacterium_sp.	s__uncultured_Acidobacterium_sp.	6	5	6	13	39	31	6	27	12	9	21	8	13	21	6	16	13	10	2	17	5	6	4	4	0	0	2	0	k__Bacteria	p__Acidobacteria	c__Holophagae	o__Subgroup_7	f__uncultured_Acidobacterium_sp.	g__uncultured_Acidobacterium_sp.	s__uncultured_Acidobacterium_sp.
OTU_631	k__Bacteria	p__Proteobacteria	c__Deltaproteobacteria	o__Deltaproteobacteria_Incertae_Sedis	f__Syntrophorhabdaceae	g__Syntrophorhabdus		33	27	22	43	32	31	31	23	21	38	29	26	37	28	35	32	42	17	17	25	23	19	14	14	10	11	13	23	k__Bacteria	p__Proteobacteria	c__Deltaproteobacteria	o__Deltaproteobacteria_Incertae_Sedis	f__Syntrophorhabdaceae	g__Syntrophorhabdus
OTU_632	k__Bacteria	p__Verrucomicrobia	c__Verrucomicrobiae	o__Pedosphaerales	f__Pedosphaeraceae			45	22	25	19	18	30	20	24	12	23	17	24	24	27	34	13	22	42	19	15	35	16	27	28	37	30	17	23	k__Bacteria	p__Verrucomicrobia	c__Verrucomicrobiae	o__Pedosphaerales	f__Pedosphaeraceae
OTU_633	k__Bacteria	p__Firmicutes	c__Bacilli	o__Lactobacillales	f__Lactobacillaceae	g__Lactobacillus	s__Lactobacillus_reuteri	0	0	2	0	0	0	0	0	0	0	0	0	0	0	1	0	0	0	0	0	92	0	0	0	96	286	0	0	k__Bacteria	p__Firmicutes	c__Bacilli	o__Lactobacillales	f__Lactobacillaceae	g__Lactobacillus	s__Lactobacillus_reuteri
OTU_634	k__Bacteria	p__Proteobacteria	c__Gammaproteobacteria	o__Steroidobacterales	f__Steroidobacteraceae			11	14	7	15	19	14	13	9	14	13	8	19	16	17	13	14	10	16	5	15	11	4	10	13	14	9	14	11	k__Bacteria	p__Proteobacteria	c__Gammaproteobacteria	o__Steroidobacterales	f__Steroidobacteraceae
OTU_635	k__Bacteria							9	5	14	6	9	12	17	11	19	16	13	4	6	12	8	8	8	8	12	19	13	14	21	3	6	6	11	12	k__Bacteria
OTU_636	k__Bacteria	p__Firmicutes	c__Bacilli	o__Bacillales	f__Bacillaceae	g__Bacillus	s__Bacillus_drentensis	28	24	25	29	36	47	44	42	62	58	61	37	55	42	70	53	56	61	51	50	28	46	50	74	14	8	26	28	k__Bacteria	p__Firmicutes	c__Bacilli	o__Bacillales	f__Bacillaceae	g__Bacillus	s__Bacillus_drentensis
OTU_637	k__Bacteria	p__Proteobacteria	c__Deltaproteobacteria	o__Sva0485	f__	g__	s__	21	14	10	17	11	21	10	20	8	10	18	17	13	20	7	13	10	17	15	25	9	10	15	25	4	18	12	15	k__Bacteria	p__Proteobacteria	c__Deltaproteobacteria	o__Sva0485	f__	g__	s__
OTU_638	k__Bacteria	p__Firmicutes	c__Clostridia	o__Clostridiales	f__Lachnospiraceae	g__Blautia	s__Lachnospiraceae_bacterium_28-4	0	0	0	0	0	0	0	0	0	0	0	0	0	0	0	0	0	0	0	0	144	0	0	0	200	182	0	0	k__Bacteria	p__Firmicutes	c__Clostridia	o__Clostridiales	f__Lachnospiraceae	g__Blautia	s__Lachnospiraceae_bacterium_28-4
OTU_639	k__Bacteria	p__Proteobacteria	c__Deltaproteobacteria	o__Deltaproteobacteria_Incertae_Sedis	f__Syntrophorhabdaceae	g__Syntrophorhabdus	s__	29	30	37	48	26	40	46	64	20	42	30	40	43	39	44	47	36	53	52	51	50	47	61	44	29	44	58	64	k__Bacteria	p__Proteobacteria	c__Deltaproteobacteria	o__Deltaproteobacteria_Incertae_Sedis	f__Syntrophorhabdaceae	g__Syntrophorhabdus	s__
OTU_640	k__Bacteria	p__Proteobacteria	c__Deltaproteobacteria	o__Bdellovibrionales	f__Bdellovibrionaceae	g__Bdellovibrio	s__uncultured_soil_bacterium	6	6	16	8	6	22	29	22	5	11	18	7	9	9	32	8	10	31	24	32	7	9	19	11	0	0	22	8	k__Bacteria	p__Proteobacteria	c__Deltaproteobacteria	o__Bdellovibrionales	f__Bdellovibrionaceae	g__Bdellovibrio	s__uncultured_soil_bacterium
OTU_641	k__Bacteria	p__Proteobacteria	c__Alphaproteobacteria	o__Caulobacterales	f__Caulobacteraceae	g__Brevundimonas	s__	0	0	0	0	1	0	1	57	0	0	0	3	1	0	0	3	0	12	9	124	3	13	5	8	7	1	10	7	k__Bacteria	p__Proteobacteria	c__Alphaproteobacteria	o__Caulobacterales	f__Caulobacteraceae	g__Brevundimonas	s__
OTU_642	k__Bacteria	p__Proteobacteria	c__Gammaproteobacteria	o__Betaproteobacteriales	f__SC-I-84			43	46	22	25	52	35	27	36	38	24	19	26	24	42	35	24	28	49	27	35	37	38	29	53	9	16	21	22	k__Bacteria	p__Proteobacteria	c__Gammaproteobacteria	o__Betaproteobacteriales	f__SC-I-84
OTU_643	k__Bacteria	p__Actinobacteria	c__MB-A2-108					20	32	12	15	17	12	15	16	15	29	20	21	22	27	13	22	15	8	20	22	15	15	10	18	11	7	12	9	k__Bacteria	p__Actinobacteria	c__MB-A2-108
OTU_644	k__Bacteria	p__Proteobacteria	c__Gammaproteobacteria	o__Betaproteobacteriales				9	12	14	11	12	14	18	13	13	16	18	12	9	16	4	12	15	21	20	10	15	16	8	21	6	2	11	5	k__Bacteria	p__Proteobacteria	c__Gammaproteobacteria	o__Betaproteobacteriales
OTU_645	k__Bacteria	p__Actinobacteria	c__Thermoleophilia	o__Gaiellales	f__Gaiellaceae	g__Gaiella		28	60	36	31	48	30	30	42	41	53	39	44	41	57	31	41	37	30	33	38	18	30	40	41	10	8	38	40	k__Bacteria	p__Actinobacteria	c__Thermoleophilia	o__Gaiellales	f__Gaiellaceae	g__Gaiella
OTU_646	k__Bacteria	p__Acidobacteria	c__Subgroup_22	o__uncultured_prokaryote	f__uncultured_prokaryote	g__uncultured_prokaryote	s__uncultured_prokaryote	38	30	37	65	25	27	21	25	16	23	23	24	48	28	38	19	33	28	30	28	20	33	27	19	27	21	39	27	k__Bacteria	p__Acidobacteria	c__Subgroup_22	o__uncultured_prokaryote	f__uncultured_prokaryote	g__uncultured_prokaryote	s__uncultured_prokaryote
OTU_647	k__Bacteria	p__Bacteroidetes	c__Bacteroidia	o__Bacteroidales	f__Rikenellaceae	g__Alistipes	s__	0	0	3	0	0	0	0	0	0	0	0	0	0	0	9	0	0	0	0	0	94	0	0	0	151	155	3	1	k__Bacteria	p__Bacteroidetes	c__Bacteroidia	o__Bacteroidales	f__Rikenellaceae	g__Alistipes	s__
OTU_648	k__Bacteria	p__Proteobacteria	c__Deltaproteobacteria	o__Desulfuromonadales	f__Geobacteraceae	g__Geobacter		12	14	15	10	8	9	3	12	11	6	7	20	7	10	12	17	8	9	5	3	18	14	6	13	21	15	9	11	k__Bacteria	p__Proteobacteria	c__Deltaproteobacteria	o__Desulfuromonadales	f__Geobacteraceae	g__Geobacter
OTU_649	k__Bacteria	p__Chloroflexi	c__Anaerolineae	o__uncultured	f__uncultured_Chloroflexi_bacterium	g__uncultured_Chloroflexi_bacterium	s__uncultured_Chloroflexi_bacterium	36	33	24	28	31	21	17	18	31	28	29	10	26	41	34	19	26	19	25	27	22	17	32	14	5	10	25	16	k__Bacteria	p__Chloroflexi	c__Anaerolineae	o__uncultured	f__uncultured_Chloroflexi_bacterium	g__uncultured_Chloroflexi_bacterium	s__uncultured_Chloroflexi_bacterium
OTU_650	k__Bacteria	p__Verrucomicrobia	c__Verrucomicrobiae	o__Pedosphaerales	f__Pedosphaeraceae			17	13	14	6	30	8	10	7	16	17	23	18	21	10	15	5	14	2	6	6	32	8	11	7	3	13	8	4	k__Bacteria	p__Verrucomicrobia	c__Verrucomicrobiae	o__Pedosphaerales	f__Pedosphaeraceae
OTU_651	k__Bacteria	p__Proteobacteria	c__Deltaproteobacteria	o__Syntrophobacterales	f__Syntrophobacteraceae			27	29	17	38	18	15	23	28	30	24	24	37	16	38	17	38	20	42	18	30	20	14	16	15	32	27	21	39	k__Bacteria	p__Proteobacteria	c__Deltaproteobacteria	o__Syntrophobacterales	f__Syntrophobacteraceae
OTU_652	k__Bacteria	p__Actinobacteria						22	23	11	14	19	10	19	22	27	31	23	16	13	25	19	17	15	10	29	17	13	26	16	19	4	4	16	12	k__Bacteria	p__Actinobacteria
OTU_653	k__Bacteria	p__Nitrospirae	c__Nitrospira	o__Nitrospirales	f__Nitrospiraceae	g__Nitrospira	s__wastewater_metagenome	20	27	20	16	12	11	5	8	3	10	10	15	13	14	11	6	4	15	11	10	5	17	22	16	8	13	15	13	k__Bacteria	p__Nitrospirae	c__Nitrospira	o__Nitrospirales	f__Nitrospiraceae	g__Nitrospira	s__wastewater_metagenome
OTU_654	k__Bacteria	p__Proteobacteria						4	4	8	18	10	12	9	6	4	9	15	10	9	16	12	16	11	13	8	8	14	10	7	11	7	6	20	10	k__Bacteria	p__Proteobacteria
OTU_655	k__Archaea	p__Euryarchaeota	c__Methanomicrobia	o__Methanosarcinales	f__Methanoperedenaceae	g__Candidatus_Methanoperedens		36	9	79	19	1	8	2	4	16	1	12	2	8	2	73	9	1	4	6	0	68	31	26	5	60	83	36	21	k__Archaea	p__Euryarchaeota	c__Methanomicrobia	o__Methanosarcinales	f__Methanoperedenaceae	g__Candidatus_Methanoperedens
OTU_656	k__Bacteria	p__Proteobacteria	c__Deltaproteobacteria	o__Desulfarculales	f__Desulfarculaceae	g__Desulfatiglans		16	13	7	24	23	18	27	30	18	43	26	31	20	22	16	39	23	24	23	32	27	26	40	38	28	37	17	27	k__Bacteria	p__Proteobacteria	c__Deltaproteobacteria	o__Desulfarculales	f__Desulfarculaceae	g__Desulfatiglans
OTU_657	k__Bacteria	p__Acidobacteria	c__Subgroup_22					10	18	11	18	29	9	7	16	3	5	11	10	14	10	11	18	15	13	22	12	8	20	5	9	3	4	17	9	k__Bacteria	p__Acidobacteria	c__Subgroup_22
OTU_658	k__Bacteria	p__Bacteroidetes	c__Bacteroidia	o__Flavobacteriales	f__Flavobacteriaceae	g__Actibacter	s__	3	4	6	4	5	7	14	33	22	19	7	9	11	13	18	17	9	13	3	10	14	7	6	4	8	17	7	16	k__Bacteria	p__Bacteroidetes	c__Bacteroidia	o__Flavobacteriales	f__Flavobacteriaceae	g__Actibacter	s__
OTU_659	k__Bacteria	p__Verrucomicrobia	c__Verrucomicrobiae	o__Verrucomicrobiales	f__Rubritaleaceae	g__Luteolibacter		54	60	48	30	78	15	30	58	40	24	27	28	33	42	33	15	43	17	16	28	42	9	15	6	38	50	10	24	k__Bacteria	p__Verrucomicrobia	c__Verrucomicrobiae	o__Verrucomicrobiales	f__Rubritaleaceae	g__Luteolibacter
OTU_660	k__Bacteria	p__Bacteroidetes	c__Bacteroidia	o__Bacteroidetes_VC2.1_Bac22	f__uncultured_soil_bacterium	g__uncultured_soil_bacterium	s__uncultured_soil_bacterium	9	11	10	7	7	13	16	11	13	4	6	11	3	5	8	7	10	5	25	26	8	16	12	15	22	5	12	18	k__Bacteria	p__Bacteroidetes	c__Bacteroidia	o__Bacteroidetes_VC2.1_Bac22	f__uncultured_soil_bacterium	g__uncultured_soil_bacterium	s__uncultured_soil_bacterium
OTU_661	k__Bacteria	p__Proteobacteria	c__Deltaproteobacteria	o__Syntrophobacterales	f__Syntrophobacteraceae	g__Syntrophobacter		37	49	35	64	35	43	38	39	40	47	35	47	40	45	32	53	43	54	42	66	40	57	35	49	38	44	49	53	k__Bacteria	p__Proteobacteria	c__Deltaproteobacteria	o__Syntrophobacterales	f__Syntrophobacteraceae	g__Syntrophobacter
OTU_662	k__Bacteria	p__Gemmatimonadetes	c__Gemmatimonadetes	o__Gemmatimonadales	f__Gemmatimonadaceae	g__uncultured	s__uncultured_prokaryote	8	14	11	8	8	15	4	9	4	5	7	2	3	4	6	14	6	26	13	14	6	7	15	14	11	11	19	27	k__Bacteria	p__Gemmatimonadetes	c__Gemmatimonadetes	o__Gemmatimonadales	f__Gemmatimonadaceae	g__uncultured	s__uncultured_prokaryote
OTU_663	k__Bacteria	p__Proteobacteria	c__Deltaproteobacteria	o__Syntrophobacterales	f__Syntrophaceae	g__Syntrophus		9	16	15	9	13	6	12	8	3	14	9	15	10	8	10	15	7	12	3	13	9	17	16	11	18	37	20	21	k__Bacteria	p__Proteobacteria	c__Deltaproteobacteria	o__Syntrophobacterales	f__Syntrophaceae	g__Syntrophus
OTU_664	k__Bacteria	p__Acidobacteria	c__Subgroup_19	o__	f__	g__	s__	26	14	27	41	37	47	35	28	28	30	29	36	18	24	48	28	24	48	40	39	13	28	34	44	31	32	46	33	k__Bacteria	p__Acidobacteria	c__Subgroup_19	o__	f__	g__	s__
OTU_665	k__Bacteria	p__Firmicutes	c__Bacilli	o__Lactobacillales	f__Enterococcaceae	g__Enterococcus	s__Enterococcus_faecalis	0	0	0	0	0	0	0	0	0	0	0	0	0	0	0	0	0	0	0	0	155	0	0	0	134	84	0	0	k__Bacteria	p__Firmicutes	c__Bacilli	o__Lactobacillales	f__Enterococcaceae	g__Enterococcus	s__Enterococcus_faecalis
OTU_666	k__Bacteria	p__Bacteroidetes	c__Bacteroidia	o__Chitinophagales	f__Chitinophagaceae	g__uncultured	s__Terrimonas_sp._16-45A	2	11	11	6	4	2	8	6	15	7	17	4	14	10	15	11	6	18	13	13	8	11	12	17	14	11	10	8	k__Bacteria	p__Bacteroidetes	c__Bacteroidia	o__Chitinophagales	f__Chitinophagaceae	g__uncultured	s__Terrimonas_sp._16-45A
OTU_667	k__Bacteria	p__Latescibacteria	c__Latescibacteria	o__Latescibacterales	f__Latescibacteraceae			9	13	19	33	19	4	8	14	6	22	10	9	6	9	12	5	9	16	17	18	13	19	16	15	10	21	13	25	k__Bacteria	p__Latescibacteria	c__Latescibacteria	o__Latescibacterales	f__Latescibacteraceae
OTU_668	k__Bacteria	p__Latescibacteria						22	16	54	37	39	28	24	19	43	29	15	21	24	17	57	35	26	18	20	28	31	27	17	19	6	6	18	29	k__Bacteria	p__Latescibacteria
OTU_669	k__Bacteria	p__Acidobacteria	c__Subgroup_6					17	10	16	10	15	16	8	11	9	10	9	11	6	10	11	9	16	9	14	15	12	13	15	4	14	5	9	13	k__Bacteria	p__Acidobacteria	c__Subgroup_6
OTU_670	k__Bacteria	p__Proteobacteria	c__Deltaproteobacteria	o__Syntrophobacterales	f__Syntrophaceae	g__uncultured		19	13	15	17	21	20	18	22	15	9	11	16	14	24	19	21	22	14	18	11	22	6	15	8	12	20	12	22	k__Bacteria	p__Proteobacteria	c__Deltaproteobacteria	o__Syntrophobacterales	f__Syntrophaceae	g__uncultured
OTU_671	k__Bacteria	p__Bacteroidetes	c__Bacteroidia	o__Bacteroidales	f__Bacteroidetes_vadinHA17	g__	s__	4	3	6	5	5	13	27	14	14	13	8	12	5	10	23	28	14	27	33	32	22	25	22	23	89	77	30	42	k__Bacteria	p__Bacteroidetes	c__Bacteroidia	o__Bacteroidales	f__Bacteroidetes_vadinHA17	g__	s__
OTU_672	k__Bacteria	p__Proteobacteria	c__Gammaproteobacteria	o__Betaproteobacteriales	f__Rhodocyclaceae	g__Propionivibrio	s__	17	12	17	37	8	23	18	20	5	7	7	16	16	10	9	28	11	32	20	12	16	18	20	27	85	103	34	55	k__Bacteria	p__Proteobacteria	c__Gammaproteobacteria	o__Betaproteobacteriales	f__Rhodocyclaceae	g__Propionivibrio	s__
OTU_673	k__Bacteria	p__Firmicutes	c__Bacilli	o__Bacillales	f__Staphylococcaceae	g__Jeotgalicoccus	s__	0	0	0	1	0	0	0	0	0	0	0	0	0	0	0	0	0	0	0	0	118	0	0	0	190	73	0	0	k__Bacteria	p__Firmicutes	c__Bacilli	o__Bacillales	f__Staphylococcaceae	g__Jeotgalicoccus	s__
OTU_674	k__Bacteria	p__Proteobacteria	c__Deltaproteobacteria	o__Sva0485				19	26	26	27	20	23	26	14	26	27	16	20	26	20	26	19	20	12	22	25	27	36	35	29	7	20	24	18	k__Bacteria	p__Proteobacteria	c__Deltaproteobacteria	o__Sva0485
OTU_675	k__Bacteria	p__Firmicutes	c__Clostridia	o__Clostridiales	f__Lachnospiraceae	g__Lachnospiraceae_NK4A136_group		0	0	0	0	0	0	0	0	0	0	0	0	0	0	0	0	0	0	0	0	43	0	0	0	233	23	0	0	k__Bacteria	p__Firmicutes	c__Clostridia	o__Clostridiales	f__Lachnospiraceae	g__Lachnospiraceae_NK4A136_group
OTU_676	k__Bacteria	p__Bacteroidetes	c__Ignavibacteria	o__Ignavibacteriales	f__UA-50	g__	s__	14	10	9	16	5	16	12	6	13	7	11	8	14	14	8	9	6	7	10	14	15	15	10	7	1	3	7	4	k__Bacteria	p__Bacteroidetes	c__Ignavibacteria	o__Ignavibacteriales	f__UA-50	g__	s__
OTU_677	k__Bacteria	p__Proteobacteria	c__Deltaproteobacteria	o__Syntrophobacterales	f__Syntrophobacteraceae			14	26	25	22	23	17	21	10	22	23	23	25	12	31	21	47	18	19	31	16	22	30	23	35	26	31	12	26	k__Bacteria	p__Proteobacteria	c__Deltaproteobacteria	o__Syntrophobacterales	f__Syntrophobacteraceae
OTU_678	k__Bacteria	p__Proteobacteria	c__Deltaproteobacteria	o__Sva0485				19	13	13	16	22	39	12	32	16	19	16	42	24	18	18	28	29	41	27	55	8	30	41	26	25	31	22	34	k__Bacteria	p__Proteobacteria	c__Deltaproteobacteria	o__Sva0485
OTU_679	k__Bacteria	p__Acidobacteria	c__Holophagae	o__Subgroup_7	f___SJA-36	g___SJA-36	s___SJA-36	4	6	14	9	20	13	9	11	14	11	7	10	11	24	11	11	7	16	20	20	10	21	13	8	1	3	14	14	k__Bacteria	p__Acidobacteria	c__Holophagae	o__Subgroup_7	f___SJA-36	g___SJA-36	s___SJA-36
OTU_680	k__Bacteria	p__BRC1						19	21	23	18	28	10	7	2	6	12	8	13	13	15	14	11	5	12	3	6	1	9	11	2	8	7	7	5	k__Bacteria	p__BRC1
OTU_681	k__Bacteria	p__Proteobacteria	c__Deltaproteobacteria	o__Desulfovibrionales	f__Desulfomicrobiaceae	g__Desulfomicrobium	s__	13	15	17	16	21	12	21	5	13	22	14	5	6	14	13	22	19	28	16	15	132	12	11	22	15	18	18	25	k__Bacteria	p__Proteobacteria	c__Deltaproteobacteria	o__Desulfovibrionales	f__Desulfomicrobiaceae	g__Desulfomicrobium	s__
OTU_682	k__Bacteria	p__Chloroflexi	c__KD4-96					13	6	14	6	22	20	14	8	17	14	14	9	11	9	12	10	9	18	22	9	11	16	12	9	15	7	13	10	k__Bacteria	p__Chloroflexi	c__KD4-96
OTU_683	k__Bacteria	p__Proteobacteria	c__Gammaproteobacteria	o__Pseudomonadales	f__Pseudomonadaceae	g__Pseudomonas		0	0	1	0	0	0	46	92	21	0	0	0	0	0	0	0	0	0	35	74	0	0	0	0	0	0	0	1	k__Bacteria	p__Proteobacteria	c__Gammaproteobacteria	o__Pseudomonadales	f__Pseudomonadaceae	g__Pseudomonas
OTU_684	k__Bacteria	p__Bacteroidetes	c__Bacteroidia	o__Flavobacteriales	f__Weeksellaceae	g__Moheibacter	s__	0	0	0	0	0	0	163	0	0	0	0	0	0	0	0	0	0	0	127	0	0	0	0	0	0	0	1	1	k__Bacteria	p__Bacteroidetes	c__Bacteroidia	o__Flavobacteriales	f__Weeksellaceae	g__Moheibacter	s__
OTU_685	k__Bacteria	p__Proteobacteria	c__Deltaproteobacteria	o__NKB15	f__	g__	s__	10	21	10	11	13	15	15	13	8	18	8	15	8	20	13	15	22	6	19	13	6	9	15	20	6	14	15	5	k__Bacteria	p__Proteobacteria	c__Deltaproteobacteria	o__NKB15	f__	g__	s__
OTU_686	k__Bacteria	p__Chloroflexi	c__Anaerolineae	o__Anaerolineales	f__Anaerolineaceae	g__uncultured		5	11	1	3	13	8	10	9	21	9	17	20	14	23	11	6	11	5	7	2	15	5	11	2	8	19	7	2	k__Bacteria	p__Chloroflexi	c__Anaerolineae	o__Anaerolineales	f__Anaerolineaceae	g__uncultured
OTU_687	k__Bacteria	p__Proteobacteria	c__Gammaproteobacteria	o__Coxiellales	f__Coxiellaceae	g__Coxiella		0	1	1	1	0	8	14	136	11	10	8	14	15	18	9	11	7	0	0	57	0	0	0	1	0	0	0	1	k__Bacteria	p__Proteobacteria	c__Gammaproteobacteria	o__Coxiellales	f__Coxiellaceae	g__Coxiella
OTU_688	k__Bacteria	p__Proteobacteria	c__Deltaproteobacteria	o__Myxococcales	f__Archangiaceae	g__Anaeromyxobacter	s__	9	11	17	20	16	18	17	22	13	13	11	13	5	19	9	15	12	11	25	16	16	7	11	12	36	28	27	11	k__Bacteria	p__Proteobacteria	c__Deltaproteobacteria	o__Myxococcales	f__Archangiaceae	g__Anaeromyxobacter	s__
OTU_689	k__Bacteria	p__Bacteroidetes	c__Ignavibacteria	o__Kryptoniales	f__BSV26			12	17	17	21	15	15	16	12	11	11	16	14	15	18	19	20	14	28	16	17	7	22	11	10	3	8	15	25	k__Bacteria	p__Bacteroidetes	c__Ignavibacteria	o__Kryptoniales	f__BSV26
OTU_690	k__Bacteria	p__Proteobacteria	c__Deltaproteobacteria	o__NB1-j	f__	g__	s__	27	21	22	17	23	22	23	18	26	15	14	10	20	20	15	18	12	27	10	18	7	16	27	13	8	18	25	13	k__Bacteria	p__Proteobacteria	c__Deltaproteobacteria	o__NB1-j	f__	g__	s__
OTU_691	k__Bacteria	p__Proteobacteria	c__Gammaproteobacteria	o__Methylococcales	f__Methylococcaceae	g__Methyloparacoccus		13	9	16	16	9	17	6	13	7	19	8	11	15	15	12	19	8	16	17	7	22	11	19	15	7	9	11	22	k__Bacteria	p__Proteobacteria	c__Gammaproteobacteria	o__Methylococcales	f__Methylococcaceae	g__Methyloparacoccus
OTU_692	k__Bacteria	p__Proteobacteria	c__Gammaproteobacteria	o__Diplorickettsiales	f__Diplorickettsiaceae	g__Aquicella		13	13	12	21	2	14	19	16	13	22	29	25	23	10	46	28	9	7	13	11	11	15	44	27	3	0	26	11	k__Bacteria	p__Proteobacteria	c__Gammaproteobacteria	o__Diplorickettsiales	f__Diplorickettsiaceae	g__Aquicella
OTU_693	k__Bacteria	p__Acidobacteria	c__Thermoanaerobaculia	o__Thermoanaerobaculales	f__Thermoanaerobaculaceae	g__Subgroup_10		22	34	35	44	19	42	49	42	22	18	32	34	29	34	23	22	37	41	40	36	17	30	26	38	5	8	40	17	k__Bacteria	p__Acidobacteria	c__Thermoanaerobaculia	o__Thermoanaerobaculales	f__Thermoanaerobaculaceae	g__Subgroup_10
OTU_694	k__Bacteria	p__Verrucomicrobia	c__Verrucomicrobiae	o__Pedosphaerales	f__Pedosphaeraceae	g__	s__	17	13	25	11	24	11	14	9	10	10	10	26	16	13	11	10	14	19	7	14	17	14	13	11	23	10	4	5	k__Bacteria	p__Verrucomicrobia	c__Verrucomicrobiae	o__Pedosphaerales	f__Pedosphaeraceae	g__	s__
OTU_695	k__Bacteria	p__Rokubacteria	c__NC10	o__Methylomirabilales	f__Methylomirabilaceae	g__Sh765B-TzT-35	s__	10	19	16	32	26	19	24	17	6	18	17	13	19	20	9	21	18	25	16	12	16	16	14	14	42	38	21	19	k__Bacteria	p__Rokubacteria	c__NC10	o__Methylomirabilales	f__Methylomirabilaceae	g__Sh765B-TzT-35	s__
OTU_696	k__Bacteria	p__Actinobacteria	c__Coriobacteriia	o__OPB41				17	16	11	17	20	11	15	18	13	20	13	18	10	19	12	12	23	19	12	24	8	8	8	14	6	8	13	5	k__Bacteria	p__Actinobacteria	c__Coriobacteriia	o__OPB41
OTU_697	k__Bacteria	p__Actinobacteria	c__Acidimicrobiia	o__Actinomarinales	f__uncultured	g__	s__	4	2	13	20	8	6	0	3	5	4	5	5	4	8	8	33	9	17	31	19	22	32	24	22	101	89	60	119	k__Bacteria	p__Actinobacteria	c__Acidimicrobiia	o__Actinomarinales	f__uncultured	g__	s__
OTU_698	k__Bacteria	p__Chloroflexi	c__Anaerolineae	o__Anaerolineales	f__Anaerolineaceae	g__uncultured		31	30	13	7	21	19	16	22	24	18	21	29	22	26	25	16	28	3	1	5	28	2	3	6	16	6	6	8	k__Bacteria	p__Chloroflexi	c__Anaerolineae	o__Anaerolineales	f__Anaerolineaceae	g__uncultured
OTU_699	k__Bacteria	p__Actinobacteria	c__Acidimicrobiia	o__Microtrichales	f__Ilumatobacteraceae	g__uncultured	s__uncultured_Ilumatobacter_sp.	0	2	0	1	0	0	121	1	5	0	0	0	1	0	0	0	0	0	122	3	0	1	0	0	0	0	0	0	k__Bacteria	p__Actinobacteria	c__Acidimicrobiia	o__Microtrichales	f__Ilumatobacteraceae	g__uncultured	s__uncultured_Ilumatobacter_sp.
OTU_700	k__Bacteria	p__Calditrichaeota	c__Calditrichia	o__Calditrichales	f__Calditrichaceae	g__uncultured_Deferribacteres_bacterium	s__uncultured_Deferribacteres_bacterium	10	18	13	29	8	9	11	14	11	12	4	23	13	9	10	15	14	11	12	16	4	8	12	11	7	10	12	11	k__Bacteria	p__Calditrichaeota	c__Calditrichia	o__Calditrichales	f__Calditrichaceae	g__uncultured_Deferribacteres_bacterium	s__uncultured_Deferribacteres_bacterium
OTU_701	k__Bacteria	p__Acidobacteria	c__Subgroup_22	o__uncultured_prokaryote	f__uncultured_prokaryote	g__uncultured_prokaryote	s__uncultured_prokaryote	20	19	18	29	14	17	15	17	10	16	11	16	14	14	21	15	14	27	33	22	8	18	13	22	7	3	15	16	k__Bacteria	p__Acidobacteria	c__Subgroup_22	o__uncultured_prokaryote	f__uncultured_prokaryote	g__uncultured_prokaryote	s__uncultured_prokaryote
OTU_702	k__Bacteria	p__Acidobacteria	c__Subgroup_22					14	23	34	21	24	15	16	21	12	11	22	15	28	12	16	10	17	13	18	11	19	16	4	12	10	4	17	6	k__Bacteria	p__Acidobacteria	c__Subgroup_22
OTU_703	k__Bacteria	p__Rokubacteria	c__NC10	o__Methylomirabilales	f__Methylomirabilaceae	g__wb1-A12	s__	23	20	24	21	31	32	21	31	16	38	30	23	13	30	28	36	32	39	25	30	26	26	27	35	22	12	38	28	k__Bacteria	p__Rokubacteria	c__NC10	o__Methylomirabilales	f__Methylomirabilaceae	g__wb1-A12	s__
OTU_704	k__Bacteria	p__Acidobacteria	c__Thermoanaerobaculia	o__Thermoanaerobaculales	f__Thermoanaerobaculaceae	g__TPD-58	s__	26	29	20	20	23	17	9	16	9	25	17	12	14	17	20	24	24	20	23	21	13	23	13	20	1	3	23	13	k__Bacteria	p__Acidobacteria	c__Thermoanaerobaculia	o__Thermoanaerobaculales	f__Thermoanaerobaculaceae	g__TPD-58	s__
OTU_705	k__Bacteria	p__Proteobacteria	c__Deltaproteobacteria	o__Desulfuromonadales	f__Geobacteraceae	g__Geobacter	s__	30	15	18	19	8	15	10	12	10	18	13	7	15	14	12	25	12	13	14	12	27	12	22	13	43	70	18	23	k__Bacteria	p__Proteobacteria	c__Deltaproteobacteria	o__Desulfuromonadales	f__Geobacteraceae	g__Geobacter	s__
OTU_706	k__Bacteria	p__Gemmatimonadetes	c__Gemmatimonadetes	o__Gemmatimonadales	f__Gemmatimonadaceae	g__uncultured		13	5	11	6	10	12	18	12	7	3	19	8	5	2	11	8	8	11	25	16	6	11	14	5	10	4	13	12	k__Bacteria	p__Gemmatimonadetes	c__Gemmatimonadetes	o__Gemmatimonadales	f__Gemmatimonadaceae	g__uncultured
OTU_707	k__Bacteria	p__Rokubacteria	c__NC10	o__Methylomirabilales	f__Methylomirabilaceae	g__Z114MB74	s__	11	8	9	14	19	5	32	15	15	28	23	6	19	10	18	20	16	15	14	13	21	13	15	3	6	12	21	17	k__Bacteria	p__Rokubacteria	c__NC10	o__Methylomirabilales	f__Methylomirabilaceae	g__Z114MB74	s__
OTU_708	k__Bacteria	p__Acidobacteria	c__Subgroup_22	o__uncultured_Acidobacterium_sp.	f__uncultured_Acidobacterium_sp.	g__uncultured_Acidobacterium_sp.	s__uncultured_Acidobacterium_sp.	14	43	21	30	21	19	28	27	28	26	19	19	14	32	40	35	29	24	31	36	16	42	38	32	18	27	41	41	k__Bacteria	p__Acidobacteria	c__Subgroup_22	o__uncultured_Acidobacterium_sp.	f__uncultured_Acidobacterium_sp.	g__uncultured_Acidobacterium_sp.	s__uncultured_Acidobacterium_sp.
OTU_709	k__Bacteria	p__Bacteroidetes	c__Bacteroidia	o__Bacteroidales	f__Bacteroidetes_vadinHA17			8	1	6	9	3	13	20	9	8	12	11	8	7	12	9	16	10	15	20	24	20	26	10	26	85	104	26	36	k__Bacteria	p__Bacteroidetes	c__Bacteroidia	o__Bacteroidales	f__Bacteroidetes_vadinHA17
OTU_710	k__Bacteria	p__Firmicutes	c__Clostridia	o__Clostridiales	f__Peptostreptococcaceae	g__Peptoclostridium	s__Peptoclostridium_acidaminophilum_DSM_3953	0	0	0	0	0	0	0	0	0	0	0	0	0	0	0	0	0	0	0	0	255	0	0	0	0	0	0	0	k__Bacteria	p__Firmicutes	c__Clostridia	o__Clostridiales	f__Peptostreptococcaceae	g__Peptoclostridium	s__Peptoclostridium_acidaminophilum_DSM_3953
OTU_711	k__Bacteria	p__Verrucomicrobia	c__Verrucomicrobiae	o__S-BQ2-57_soil_group				6	3	4	3	2	13	15	14	12	11	13	15	17	18	15	10	9	12	5	8	8	18	13	16	3	4	7	12	k__Bacteria	p__Verrucomicrobia	c__Verrucomicrobiae	o__S-BQ2-57_soil_group
OTU_712	k__Bacteria	p__Bacteroidetes	c__Bacteroidia	o__Bacteroidales	f__Bacteroidetes_vadinHA17			3	20	18	14	9	13	33	17	20	14	13	19	23	23	14	20	26	14	32	31	30	20	20	11	26	47	13	24	k__Bacteria	p__Bacteroidetes	c__Bacteroidia	o__Bacteroidales	f__Bacteroidetes_vadinHA17
OTU_713	k__Archaea	p__Euryarchaeota	c__Methanobacteria	o__Methanobacteriales	f__Methanobacteriaceae	g__Methanobacterium	s__Methanobacterium_flexile	8	0	6	8	4	4	8	2	2	9	7	3	1	9	7	7	1	5	16	6	15	11	11	10	40	24	8	7	k__Archaea	p__Euryarchaeota	c__Methanobacteria	o__Methanobacteriales	f__Methanobacteriaceae	g__Methanobacterium	s__Methanobacterium_flexile
OTU_714	k__Bacteria	p__Firmicutes	c__Clostridia	o__Clostridiales	f__Ruminococcaceae	g__Ruminiclostridium	s__	0	0	0	0	0	0	0	0	0	0	0	0	0	0	0	0	0	0	0	0	101	0	0	0	118	62	0	0	k__Bacteria	p__Firmicutes	c__Clostridia	o__Clostridiales	f__Ruminococcaceae	g__Ruminiclostridium	s__
OTU_715	k__Bacteria	p__Proteobacteria	c__Deltaproteobacteria	o__Desulfuromonadales	f__Geobacteraceae	g__Geobacter		10	14	7	9	15	11	8	6	10	3	8	6	16	16	7	13	10	11	2	13	26	4	10	9	19	13	11	6	k__Bacteria	p__Proteobacteria	c__Deltaproteobacteria	o__Desulfuromonadales	f__Geobacteraceae	g__Geobacter
OTU_716	k__Bacteria	p__Proteobacteria	c__Alphaproteobacteria	o__Tistrellales	f__Geminicoccaceae	g__uncultured	s__	15	12	15	9	16	18	17	20	19	32	20	22	13	19	15	21	12	19	17	17	10	30	24	15	8	7	32	27	k__Bacteria	p__Proteobacteria	c__Alphaproteobacteria	o__Tistrellales	f__Geminicoccaceae	g__uncultured	s__
OTU_717	k__Bacteria	p__Proteobacteria	c__Alphaproteobacteria	o__Rhizobiales	f__Rhizobiaceae	g__uncultured	s__metagenome	10	7	7	19	1	7	8	13	12	8	6	13	17	8	8	10	11	8	9	11	12	7	15	10	8	19	5	4	k__Bacteria	p__Proteobacteria	c__Alphaproteobacteria	o__Rhizobiales	f__Rhizobiaceae	g__uncultured	s__metagenome
OTU_718	k__Bacteria	p__Proteobacteria	c__Gammaproteobacteria	o__Betaproteobacteriales	f__SC-I-84			129	239	147	184	221	250	168	196	178	245	142	205	155	283	122	149	190	196	204	261	170	218	167	251	52	59	128	121	k__Bacteria	p__Proteobacteria	c__Gammaproteobacteria	o__Betaproteobacteriales	f__SC-I-84
OTU_719	k__Bacteria	p__Proteobacteria	c__Deltaproteobacteria	o__Bdellovibrionales	f__Bdellovibrionaceae	g__Bdellovibrio	s__metagenome	8	8	8	12	4	2	20	6	9	10	9	7	7	5	22	12	4	8	22	13	4	14	6	7	0	0	11	7	k__Bacteria	p__Proteobacteria	c__Deltaproteobacteria	o__Bdellovibrionales	f__Bdellovibrionaceae	g__Bdellovibrio	s__metagenome
OTU_720	k__Archaea	p__Nanoarchaeaeota	c__Woesearchaeia	o__Candidatus_Pacearchaeota_archaeon_RBG_19FT_COMBO_34_9	f__Candidatus_Pacearchaeota_archaeon_RBG_19FT_COMBO_34_9	g__Candidatus_Pacearchaeota_archaeon_RBG_19FT_COMBO_34_9	s__Candidatus_Pacearchaeota_archaeon_RBG_19FT_COMBO_34_9	0	0	0	0	0	0	0	0	0	0	0	0	0	0	0	0	0	0	0	0	0	0	0	0	9	437	0	2	k__Archaea	p__Nanoarchaeaeota	c__Woesearchaeia	o__Candidatus_Pacearchaeota_archaeon_RBG_19FT_COMBO_34_9	f__Candidatus_Pacearchaeota_archaeon_RBG_19FT_COMBO_34_9	g__Candidatus_Pacearchaeota_archaeon_RBG_19FT_COMBO_34_9	s__Candidatus_Pacearchaeota_archaeon_RBG_19FT_COMBO_34_9
OTU_721	k__Bacteria	p__Verrucomicrobia	c__Verrucomicrobiae	o__Pedosphaerales	f__Pedosphaeraceae	g__	s__	18	17	24	15	29	19	7	13	10	25	6	16	6	14	20	10	17	11	9	26	38	8	9	7	5	13	13	3	k__Bacteria	p__Verrucomicrobia	c__Verrucomicrobiae	o__Pedosphaerales	f__Pedosphaeraceae	g__	s__
OTU_722	k__Bacteria	p__Proteobacteria	c__Deltaproteobacteria	o__Syntrophobacterales	f__Syntrophobacteraceae	g__Syntrophobacter	s__uncultured_delta_proteobacterium	10	6	4	11	7	6	10	9	5	4	7	3	8	16	12	10	5	5	9	7	3	9	10	16	21	31	3	12	k__Bacteria	p__Proteobacteria	c__Deltaproteobacteria	o__Syntrophobacterales	f__Syntrophobacteraceae	g__Syntrophobacter	s__uncultured_delta_proteobacterium
OTU_723	k__Bacteria	p__Latescibacteria	c__	o__	f__	g__	s__	7	6	9	12	20	5	12	14	5	8	4	6	1	4	4	17	12	12	11	11	1	16	6	7	5	3	10	13	k__Bacteria	p__Latescibacteria	c__	o__	f__	g__	s__
OTU_724	k__Bacteria	p__Proteobacteria	c__Alphaproteobacteria	o__Rhizobiales	f__Hyphomicrobiaceae	g__Pedomicrobium	s__	21	7	8	6	12	13	15	12	6	6	13	15	6	1	5	20	8	14	25	13	7	11	12	4	7	3	14	8	k__Bacteria	p__Proteobacteria	c__Alphaproteobacteria	o__Rhizobiales	f__Hyphomicrobiaceae	g__Pedomicrobium	s__
OTU_725	k__Bacteria	p__Proteobacteria	c__Gammaproteobacteria	o__SZB30	f__	g__	s__	26	7	14	18	36	29	19	26	35	31	21	27	23	26	32	24	31	17	14	14	26	23	11	17	6	20	17	20	k__Bacteria	p__Proteobacteria	c__Gammaproteobacteria	o__SZB30	f__	g__	s__
OTU_726	k__Bacteria							23	17	27	23	20	11	24	11	14	7	17	9	30	10	12	14	19	6	5	2	12	3	2	5	2	3	17	5	k__Bacteria
OTU_727	k__Bacteria	p__Bacteroidetes	c__Ignavibacteria	o__Kryptoniales	f__BSV26	g__uncultured_Chlorobi_bacterium	s__uncultured_Chlorobi_bacterium	8	10	11	11	10	7	11	12	7	17	17	6	2	12	4	11	11	10	17	9	12	8	16	7	1	15	5	5	k__Bacteria	p__Bacteroidetes	c__Ignavibacteria	o__Kryptoniales	f__BSV26	g__uncultured_Chlorobi_bacterium	s__uncultured_Chlorobi_bacterium
OTU_728	k__Bacteria	p__Actinobacteria	c__Thermoleophilia	o__Gaiellales	f__uncultured	g__	s__	17	36	24	13	27	29	20	17	24	33	17	9	13	28	15	30	24	31	18	20	7	21	31	33	10	13	27	33	k__Bacteria	p__Actinobacteria	c__Thermoleophilia	o__Gaiellales	f__uncultured	g__	s__
OTU_729	k__Bacteria	p__Proteobacteria	c__Deltaproteobacteria	o__Bdellovibrionales	f__Bdellovibrionaceae	g__Bdellovibrio		12	11	14	4	7	15	11	4	8	15	12	15	13	8	17	10	12	14	7	5	12	8	7	3	1	0	13	8	k__Bacteria	p__Proteobacteria	c__Deltaproteobacteria	o__Bdellovibrionales	f__Bdellovibrionaceae	g__Bdellovibrio
OTU_730	k__Bacteria	p__Bacteroidetes	c__Bacteroidia	o__Chitinophagales	f__Chitinophagaceae	g__uncultured		12	6	12	5	10	15	9	9	5	31	13	13	11	13	13	6	15	18	15	15	12	24	14	10	12	6	13	11	k__Bacteria	p__Bacteroidetes	c__Bacteroidia	o__Chitinophagales	f__Chitinophagaceae	g__uncultured
OTU_731	k__Bacteria	p__Proteobacteria	c__Alphaproteobacteria	o__Sphingomonadales	f__Sphingomonadaceae	g__Sphingomonas		23	27	21	27	18	24	28	62	26	48	37	42	49	33	28	28	44	22	24	27	16	30	19	32	29	27	22	24	k__Bacteria	p__Proteobacteria	c__Alphaproteobacteria	o__Sphingomonadales	f__Sphingomonadaceae	g__Sphingomonas
OTU_732	k__Bacteria	p__Proteobacteria	c__Gammaproteobacteria	o__Betaproteobacteriales	f__Rhodocyclaceae	g__uncultured	s__	1	2	1	8	2	9	7	4	3	6	8	7	5	3	3	16	7	19	13	10	5	5	7	15	29	21	9	27	k__Bacteria	p__Proteobacteria	c__Gammaproteobacteria	o__Betaproteobacteriales	f__Rhodocyclaceae	g__uncultured	s__
OTU_733	k__Bacteria	p__Spirochaetes	c__Spirochaetia	o__Spirochaetales	f__Spirochaetaceae	g__Spirochaeta_2	s__uncultured_soil_bacterium	5	3	5	28	2	4	2	0	0	2	3	1	5	3	10	47	1	7	16	6	10	11	20	17	121	138	58	151	k__Bacteria	p__Spirochaetes	c__Spirochaetia	o__Spirochaetales	f__Spirochaetaceae	g__Spirochaeta_2	s__uncultured_soil_bacterium
OTU_734	k__Bacteria	p__Firmicutes	c__Clostridia	o__Clostridiales	f__Ruminococcaceae	g__Ruminiclostridium_9	s__	0	1	0	0	0	0	0	0	2	0	0	0	0	0	1	0	0	0	0	0	240	0	0	0	326	228	0	0	k__Bacteria	p__Firmicutes	c__Clostridia	o__Clostridiales	f__Ruminococcaceae	g__Ruminiclostridium_9	s__
OTU_735	k__Bacteria	p__Acidobacteria	c__Subgroup_22	o__	f__	g__	s__	17	32	23	31	54	18	24	21	19	19	25	20	32	24	11	33	38	13	31	9	21	22	22	14	5	8	17	17	k__Bacteria	p__Acidobacteria	c__Subgroup_22	o__	f__	g__	s__
OTU_736	k__Bacteria	p__Proteobacteria	c__Deltaproteobacteria	o__NKB15	f__	g__	s__	14	4	3	15	7	9	5	16	5	11	7	13	17	7	10	5	12	16	9	12	10	6	12	18	5	4	16	4	k__Bacteria	p__Proteobacteria	c__Deltaproteobacteria	o__NKB15	f__	g__	s__
OTU_737	k__Bacteria	p__Dependentiae	c__Babeliae	o__Babeliales	f__candidate_division_TM6_bacterium_GW2011_GWF2_37_49	g__candidate_division_TM6_bacterium_GW2011_GWF2_37_49	s__candidate_division_TM6_bacterium_GW2011_GWF2_37_49	7	13	7	24	6	15	9	11	13	13	12	18	11	15	13	22	6	14	24	13	3	4	14	13	6	7	8	16	k__Bacteria	p__Dependentiae	c__Babeliae	o__Babeliales	f__candidate_division_TM6_bacterium_GW2011_GWF2_37_49	g__candidate_division_TM6_bacterium_GW2011_GWF2_37_49	s__candidate_division_TM6_bacterium_GW2011_GWF2_37_49
OTU_738	k__Bacteria	p__Proteobacteria	c__Gammaproteobacteria	o__Xanthomonadales	f__Xanthomonadaceae	g__Arenimonas	s__uncultured_gamma_proteobacterium	8	5	8	18	9	7	14	13	5	7	15	12	6	8	10	15	8	10	23	8	4	9	14	8	34	29	14	23	k__Bacteria	p__Proteobacteria	c__Gammaproteobacteria	o__Xanthomonadales	f__Xanthomonadaceae	g__Arenimonas	s__uncultured_gamma_proteobacterium
OTU_739	k__Bacteria	p__Actinobacteria	c__Acidimicrobiia	o__Microtrichales	f__uncultured			13	14	10	6	10	17	16	11	18	19	12	14	16	19	11	9	21	10	16	22	4	17	14	7	6	15	11	10	k__Bacteria	p__Actinobacteria	c__Acidimicrobiia	o__Microtrichales	f__uncultured
OTU_740	k__Bacteria	p__Actinobacteria	c__Actinobacteria	o__Frankiales	f__Sporichthyaceae	g__uncultured	s__	12	12	9	8	15	14	13	20	7	17	2	19	20	7	11	16	15	9	9	8	0	12	6	6	4	2	6	8	k__Bacteria	p__Actinobacteria	c__Actinobacteria	o__Frankiales	f__Sporichthyaceae	g__uncultured	s__
OTU_741	k__Bacteria							9	5	8	12	11	9	4	12	13	8	10	11	17	7	20	17	11	9	8	7	5	3	9	8	5	3	6	7	k__Bacteria
OTU_742	k__Bacteria	p__Proteobacteria	c__Gammaproteobacteria	o__Betaproteobacteriales	f__Nitrosomonadaceae	g__mle1-7	s__	23	14	19	30	12	27	22	22	21	26	24	29	12	16	29	39	22	43	14	26	32	16	22	33	24	23	21	40	k__Bacteria	p__Proteobacteria	c__Gammaproteobacteria	o__Betaproteobacteriales	f__Nitrosomonadaceae	g__mle1-7	s__
OTU_743	k__Bacteria	p__Proteobacteria	c__Deltaproteobacteria	o__Sva0485	f__	g__	s__	9	21	15	8	17	20	14	20	7	25	16	21	19	15	16	28	12	18	19	13	15	25	16	22	11	8	9	30	k__Bacteria	p__Proteobacteria	c__Deltaproteobacteria	o__Sva0485	f__	g__	s__
OTU_744	k__Bacteria	p__Bacteroidetes	c__Bacteroidia	o__Flavobacteriales	f__Flavobacteriaceae	g__Aequorivita		0	0	0	0	0	0	0	130	40	0	0	0	0	0	0	0	0	0	0	124	0	0	0	0	0	0	0	0	k__Bacteria	p__Bacteroidetes	c__Bacteroidia	o__Flavobacteriales	f__Flavobacteriaceae	g__Aequorivita
OTU_745	k__Bacteria	p__Proteobacteria	c__Gammaproteobacteria	o__Betaproteobacteriales	f__Burkholderiaceae			132	85	104	166	86	108	112	98	100	137	122	150	138	97	82	166	107	91	84	65	145	123	138	115	54	43	104	99	k__Bacteria	p__Proteobacteria	c__Gammaproteobacteria	o__Betaproteobacteriales	f__Burkholderiaceae
OTU_746	k__Bacteria	p__Firmicutes	c__Clostridia	o__Clostridiales	f__Lachnospiraceae	g__Lachnoclostridium		0	21	0	0	93	0	0	0	0	0	0	0	0	27	0	0	113	0	0	0	0	0	0	0	0	0	0	0	k__Bacteria	p__Firmicutes	c__Clostridia	o__Clostridiales	f__Lachnospiraceae	g__Lachnoclostridium
OTU_747	k__Bacteria	p__Bacteroidetes	c__Ignavibacteria	o__OPB56	f__	g__	s__	10	9	7	12	17	19	17	17	13	21	19	14	17	14	18	22	40	8	15	16	14	30	16	26	10	18	12	22	k__Bacteria	p__Bacteroidetes	c__Ignavibacteria	o__OPB56	f__	g__	s__
OTU_748	k__Bacteria	p__Proteobacteria	c__Deltaproteobacteria	o__Sva0485	f__	g__	s__	12	12	18	12	2	13	6	11	8	11	15	8	8	10	12	16	7	22	8	19	4	12	9	28	6	14	9	16	k__Bacteria	p__Proteobacteria	c__Deltaproteobacteria	o__Sva0485	f__	g__	s__
OTU_749	k__Bacteria	p__Verrucomicrobia	c__Verrucomicrobiae	o__Pedosphaerales	f__Pedosphaeraceae	g__	s__	22	11	4	5	17	9	4	20	15	10	19	17	11	16	11	5	14	10	14	8	32	14	11	13	17	8	10	14	k__Bacteria	p__Verrucomicrobia	c__Verrucomicrobiae	o__Pedosphaerales	f__Pedosphaeraceae	g__	s__
OTU_750	k__Bacteria	p__Proteobacteria	c__Deltaproteobacteria	o__SAR324_clade(Marine_group_B)				8	26	13	19	20	11	16	17	13	21	23	26	16	27	15	23	24	10	12	5	15	17	15	12	6	6	17	17	k__Bacteria	p__Proteobacteria	c__Deltaproteobacteria	o__SAR324_clade(Marine_group_B)
OTU_751	k__Bacteria	p__Nitrospirae	c__Thermodesulfovibrionia	o__uncultured	f__uncultured_prokaryote	g__uncultured_prokaryote	s__uncultured_prokaryote	12	31	31	16	14	9	19	22	26	13	22	20	17	27	30	19	11	14	15	7	26	12	11	24	0	12	9	7	k__Bacteria	p__Nitrospirae	c__Thermodesulfovibrionia	o__uncultured	f__uncultured_prokaryote	g__uncultured_prokaryote	s__uncultured_prokaryote
OTU_752	k__Bacteria	p__Proteobacteria	c__Alphaproteobacteria	o__Rhizobiales	f__Xanthobacteraceae			22	14	26	21	44	33	25	27	25	34	34	31	47	28	31	27	39	29	19	33	11	28	24	36	8	18	26	20	k__Bacteria	p__Proteobacteria	c__Alphaproteobacteria	o__Rhizobiales	f__Xanthobacteraceae
OTU_753	k__Bacteria	p__Acidobacteria	c__Acidobacteriia	o__Solibacterales	f__Solibacteraceae_(Subgroup_3)	g__Bryobacter		7	14	12	12	7	9	5	7	5	10	9	12	14	17	8	6	11	9	5	1	6	7	6	3	3	3	11	2	k__Bacteria	p__Acidobacteria	c__Acidobacteriia	o__Solibacterales	f__Solibacteraceae_(Subgroup_3)	g__Bryobacter
OTU_754	k__Bacteria	p__Acidobacteria	c__Subgroup_22	o__	f__	g__	s__	9	3	12	16	14	12	8	8	6	4	6	12	12	18	13	8	15	8	12	11	3	9	7	7	3	3	14	9	k__Bacteria	p__Acidobacteria	c__Subgroup_22	o__	f__	g__	s__
OTU_755	k__Bacteria	p__Proteobacteria	c__Gammaproteobacteria	o__CCD24	f__	g__	s__	23	12	10	23	10	21	10	8	14	13	16	21	23	11	14	26	13	31	18	20	19	17	16	20	50	48	24	49	k__Bacteria	p__Proteobacteria	c__Gammaproteobacteria	o__CCD24	f__	g__	s__
OTU_756	k__Bacteria	p__Latescibacteria	c__uncultured_soil_bacterium	o__uncultured_soil_bacterium	f__uncultured_soil_bacterium	g__uncultured_soil_bacterium	s__uncultured_soil_bacterium	10	4	12	14	9	6	22	7	3	8	7	3	4	8	12	7	9	9	21	7	11	9	7	12	4	2	7	7	k__Bacteria	p__Latescibacteria	c__uncultured_soil_bacterium	o__uncultured_soil_bacterium	f__uncultured_soil_bacterium	g__uncultured_soil_bacterium	s__uncultured_soil_bacterium
OTU_757	k__Bacteria	p__Proteobacteria	c__Gammaproteobacteria	o__uncultured				4	3	0	0	0	4	6	9	19	11	30	36	8	9	8	4	9	1	0	8	2	5	23	18	0	0	2	2	k__Bacteria	p__Proteobacteria	c__Gammaproteobacteria	o__uncultured
OTU_758	k__Bacteria	p__Chloroflexi	c__Anaerolineae	o__RBG-13-54-9	f__uncultured_anaerobic_ammonium-oxidizing_bacterium	g__uncultured_anaerobic_ammonium-oxidizing_bacterium	s__uncultured_anaerobic_ammonium-oxidizing_bacterium	13	9	9	19	8	2	9	14	13	13	7	7	10	11	10	13	5	7	4	9	10	7	16	9	2	2	14	13	k__Bacteria	p__Chloroflexi	c__Anaerolineae	o__RBG-13-54-9	f__uncultured_anaerobic_ammonium-oxidizing_bacterium	g__uncultured_anaerobic_ammonium-oxidizing_bacterium	s__uncultured_anaerobic_ammonium-oxidizing_bacterium
OTU_759	k__Bacteria	p__Gemmatimonadetes	c__Gemmatimonadetes	o__Gemmatimonadales	f__Gemmatimonadaceae	g__uncultured		7	23	11	13	12	5	10	17	5	14	9	13	5	9	11	7	7	9	6	16	19	15	8	15	5	17	14	11	k__Bacteria	p__Gemmatimonadetes	c__Gemmatimonadetes	o__Gemmatimonadales	f__Gemmatimonadaceae	g__uncultured
OTU_760	k__Bacteria	p__Bacteroidetes	c__Bacteroidia	o__Bacteroidales	f__Bacteroidetes_vadinHA17	g__	s__	0	0	1	9	1	1	0	0	0	1	1	0	0	0	5	15	0	11	14	11	9	8	4	11	152	177	33	53	k__Bacteria	p__Bacteroidetes	c__Bacteroidia	o__Bacteroidales	f__Bacteroidetes_vadinHA17	g__	s__
OTU_761	k__Bacteria	p__Chloroflexi	c__Anaerolineae					16	15	18	22	22	18	28	22	14	17	13	19	27	17	14	18	16	30	17	20	5	14	7	25	12	7	6	14	k__Bacteria	p__Chloroflexi	c__Anaerolineae
OTU_762	k__Bacteria	p__Acidobacteria	c__Acidobacteriia	o__Solibacterales	f__Solibacteraceae_(Subgroup_3)	g__Bryobacter	s__	12	6	14	12	7	7	3	10	6	14	9	3	9	16	10	9	6	4	4	4	5	5	9	4	8	3	6	11	k__Bacteria	p__Acidobacteria	c__Acidobacteriia	o__Solibacterales	f__Solibacteraceae_(Subgroup_3)	g__Bryobacter	s__
OTU_763	k__Bacteria	p__Proteobacteria	c__Alphaproteobacteria	o__Rhizobiales	f__Hyphomicrobiaceae	g__Hyphomicrobium		2	12	5	8	2	33	7	31	12	18	11	8	20	6	5	18	13	17	5	20	6	20	12	9	6	6	4	4	k__Bacteria	p__Proteobacteria	c__Alphaproteobacteria	o__Rhizobiales	f__Hyphomicrobiaceae	g__Hyphomicrobium
OTU_764	k__Bacteria	p__Firmicutes	c__Clostridia	o__Clostridiales	f__Family_XII	g__Fusibacter		8	4	1	3	0	5	1	5	8	29	8	23	5	5	5	9	3	8	4	10	0	19	10	45	4	5	3	11	k__Bacteria	p__Firmicutes	c__Clostridia	o__Clostridiales	f__Family_XII	g__Fusibacter
OTU_765	k__Bacteria	p__Proteobacteria	c__Gammaproteobacteria	o__Betaproteobacteriales	f__Nitrosomonadaceae	g__966-1	s__uncultured_beta_proteobacterium	34	58	53	41	51	37	55	44	62	63	33	48	38	54	51	56	51	58	52	46	47	53	51	44	22	34	25	37	k__Bacteria	p__Proteobacteria	c__Gammaproteobacteria	o__Betaproteobacteriales	f__Nitrosomonadaceae	g__966-1	s__uncultured_beta_proteobacterium
OTU_766	k__Bacteria	p__Acidobacteria	c__Subgroup_22	o__	f__	g__	s__	21	18	24	21	20	17	11	17	11	12	20	20	24	16	18	20	29	15	17	22	11	10	27	17	26	16	23	23	k__Bacteria	p__Acidobacteria	c__Subgroup_22	o__	f__	g__	s__
OTU_767	k__Bacteria	p__Proteobacteria	c__Gammaproteobacteria	o__Betaproteobacteriales	f__Burkholderiaceae	g__uncultured		8	6	6	14	4	4	8	2	4	8	15	8	3	4	9	9	6	8	7	18	18	5	19	5	17	7	18	22	k__Bacteria	p__Proteobacteria	c__Gammaproteobacteria	o__Betaproteobacteriales	f__Burkholderiaceae	g__uncultured
OTU_768	k__Bacteria	p__Verrucomicrobia	c__Verrucomicrobiae	o__Pedosphaerales	f__Pedosphaeraceae	g__ADurb.Bin063-1		22	14	12	17	11	16	5	6	9	13	11	12	8	9	16	14	10	5	5	6	33	10	5	8	8	11	1	3	k__Bacteria	p__Verrucomicrobia	c__Verrucomicrobiae	o__Pedosphaerales	f__Pedosphaeraceae	g__ADurb.Bin063-1
OTU_769	k__Bacteria	p__Proteobacteria	c__Gammaproteobacteria	o__Betaproteobacteriales	f__Nitrosomonadaceae	g__IS-44	s__	6	17	17	19	12	17	7	6	8	11	9	12	5	17	13	24	5	21	22	22	14	15	24	31	43	61	12	35	k__Bacteria	p__Proteobacteria	c__Gammaproteobacteria	o__Betaproteobacteriales	f__Nitrosomonadaceae	g__IS-44	s__
OTU_770	k__Bacteria	p__Actinobacteria	c__Actinobacteria	o__PeM15	f__metagenome	g__metagenome	s__metagenome	13	12	10	10	11	11	13	13	8	17	10	11	11	14	19	16	10	9	17	9	1	14	18	23	1	4	13	8	k__Bacteria	p__Actinobacteria	c__Actinobacteria	o__PeM15	f__metagenome	g__metagenome	s__metagenome
OTU_771	k__Bacteria	p__Proteobacteria	c__Gammaproteobacteria	o__Competibacterales	f__Competibacteraceae	g__Candidatus_Competibacter	s__metagenome	7	2	9	16	10	9	15	4	18	9	8	11	7	9	14	12	6	12	9	9	5	10	16	5	5	10	9	9	k__Bacteria	p__Proteobacteria	c__Gammaproteobacteria	o__Competibacterales	f__Competibacteraceae	g__Candidatus_Competibacter	s__metagenome
OTU_772	k__Bacteria	p__Chloroflexi	c__Anaerolineae	o__Anaerolineales	f__Anaerolineaceae	g__uncultured	s__uncultured_Chloroflexi_bacterium	15	11	14	16	26	19	16	22	24	32	23	33	25	23	16	33	23	9	7	7	33	11	13	19	20	27	10	6	k__Bacteria	p__Chloroflexi	c__Anaerolineae	o__Anaerolineales	f__Anaerolineaceae	g__uncultured	s__uncultured_Chloroflexi_bacterium
OTU_773	k__Bacteria	p__Proteobacteria	c__Deltaproteobacteria	o__Myxococcales	f__Sandaracinaceae	g__uncultured	s__uncultured_delta_proteobacterium	6	13	12	13	7	13	8	10	8	1	14	9	10	9	7	8	9	9	13	12	9	3	15	5	4	4	4	5	k__Bacteria	p__Proteobacteria	c__Deltaproteobacteria	o__Myxococcales	f__Sandaracinaceae	g__uncultured	s__uncultured_delta_proteobacterium
OTU_774	k__Bacteria	p__Verrucomicrobia	c__Verrucomicrobiae	o__Pedosphaerales	f__Pedosphaeraceae			22	28	22	19	41	36	28	34	26	42	24	28	17	22	14	24	20	48	22	41	29	26	34	46	57	51	18	19	k__Bacteria	p__Verrucomicrobia	c__Verrucomicrobiae	o__Pedosphaerales	f__Pedosphaeraceae
OTU_775	k__Bacteria	p__Chloroflexi	c__Anaerolineae	o__SJA-15				15	12	8	8	17	16	22	12	20	10	24	14	10	9	18	16	3	18	17	11	13	28	15	15	1	0	8	7	k__Bacteria	p__Chloroflexi	c__Anaerolineae	o__SJA-15
OTU_776	k__Bacteria	p__Firmicutes	c__Clostridia	o__Clostridiales	f__Clostridiaceae_1	g__Clostridium_sensu_stricto_12	s__	2	0	1	0	2	5	1	5	4	6	4	4	5	2	1	1	6	2	3	2	225	3	9	10	4	6	8	1	k__Bacteria	p__Firmicutes	c__Clostridia	o__Clostridiales	f__Clostridiaceae_1	g__Clostridium_sensu_stricto_12	s__
OTU_777	k__Bacteria	p__Proteobacteria	c__Deltaproteobacteria	o__Desulfarculales	f__Desulfarculaceae	g__Desulfatiglans		30	36	38	35	33	30	27	19	23	25	36	28	20	33	21	47	23	31	33	31	19	43	30	41	46	45	33	29	k__Bacteria	p__Proteobacteria	c__Deltaproteobacteria	o__Desulfarculales	f__Desulfarculaceae	g__Desulfatiglans
OTU_778	k__Bacteria	p__Firmicutes	c__Clostridia	o__Clostridiales	f__Ruminococcaceae	g__Ruminococcaceae_UCG-005	s__uncultured_Ruminococcaceae_bacterium	1	1	238	1	8	0	0	2	0	0	1	0	1	0	322	0	13	0	0	0	0	0	0	0	0	0	379	0	k__Bacteria	p__Firmicutes	c__Clostridia	o__Clostridiales	f__Ruminococcaceae	g__Ruminococcaceae_UCG-005	s__uncultured_Ruminococcaceae_bacterium
OTU_779	k__Bacteria	p__Bacteroidetes	c__Bacteroidia	o__Bacteroidales	f__Prolixibacteraceae	g__uncultured	s__	8	2	11	5	4	7	10	8	5	2	4	1	4	0	13	11	3	7	6	11	8	2	11	9	51	31	15	22	k__Bacteria	p__Bacteroidetes	c__Bacteroidia	o__Bacteroidales	f__Prolixibacteraceae	g__uncultured	s__
OTU_780	k__Bacteria	p__Proteobacteria	c__Alphaproteobacteria	o__Rhizobiales	f__Hyphomicrobiaceae	g__Hyphomicrobium		42	31	55	42	47	43	55	44	38	54	57	46	61	36	39	45	54	55	51	52	17	62	51	58	29	13	62	56	k__Bacteria	p__Proteobacteria	c__Alphaproteobacteria	o__Rhizobiales	f__Hyphomicrobiaceae	g__Hyphomicrobium
OTU_781	k__Bacteria	p__Proteobacteria	c__Gammaproteobacteria	o__Betaproteobacteriales	f__Gallionellaceae	g__uncultured	s__	7	7	3	12	4	11	5	7	2	2	4	7	9	6	6	21	3	9	15	4	3	11	20	25	64	64	15	40	k__Bacteria	p__Proteobacteria	c__Gammaproteobacteria	o__Betaproteobacteriales	f__Gallionellaceae	g__uncultured	s__
OTU_782	k__Archaea	p__Nanoarchaeaeota	c__Woesearchaeia	o__Candidatus_Pacearchaeota_archaeon_RBG_19FT_COMBO_34_9	f__Candidatus_Pacearchaeota_archaeon_RBG_19FT_COMBO_34_9	g__Candidatus_Pacearchaeota_archaeon_RBG_19FT_COMBO_34_9	s__Candidatus_Pacearchaeota_archaeon_RBG_19FT_COMBO_34_9	0	0	0	0	0	0	0	0	0	0	0	0	0	0	0	0	0	0	0	0	0	0	0	0	8	269	2	0	k__Archaea	p__Nanoarchaeaeota	c__Woesearchaeia	o__Candidatus_Pacearchaeota_archaeon_RBG_19FT_COMBO_34_9	f__Candidatus_Pacearchaeota_archaeon_RBG_19FT_COMBO_34_9	g__Candidatus_Pacearchaeota_archaeon_RBG_19FT_COMBO_34_9	s__Candidatus_Pacearchaeota_archaeon_RBG_19FT_COMBO_34_9
OTU_783	k__Bacteria	p__Proteobacteria	c__Deltaproteobacteria	o__Bdellovibrionales	f__Bacteriovoracaceae	g__uncultured	s__	12	15	5	33	14	16	14	31	23	30	17	34	19	21	23	22	11	20	26	46	17	25	24	40	6	7	15	16	k__Bacteria	p__Proteobacteria	c__Deltaproteobacteria	o__Bdellovibrionales	f__Bacteriovoracaceae	g__uncultured	s__
OTU_784	k__Bacteria	p__Chloroflexi	c__Anaerolineae	o__SJA-15	f__	g__	s__	39	47	57	61	49	58	60	49	54	35	39	53	40	34	31	38	51	35	38	42	28	51	46	52	7	15	34	30	k__Bacteria	p__Chloroflexi	c__Anaerolineae	o__SJA-15	f__	g__	s__
OTU_785	k__Bacteria	p__Proteobacteria	c__Deltaproteobacteria	o__Myxococcales	f__Polyangiaceae			12	8	11	13	4	22	15	10	11	10	18	14	10	11	13	24	10	15	19	19	13	9	5	12	5	4	10	7	k__Bacteria	p__Proteobacteria	c__Deltaproteobacteria	o__Myxococcales	f__Polyangiaceae
OTU_786	k__Bacteria	p__Proteobacteria	c__Deltaproteobacteria	o__Syntrophobacterales	f__Syntrophaceae	g__Desulfomonile		24	16	5	7	11	10	7	4	10	8	10	7	21	14	4	9	18	4	0	1	11	6	2	2	13	18	2	2	k__Bacteria	p__Proteobacteria	c__Deltaproteobacteria	o__Syntrophobacterales	f__Syntrophaceae	g__Desulfomonile
OTU_787	k__Bacteria							20	25	33	17	20	26	29	25	17	22	43	16	20	15	20	27	29	22	23	6	9	22	15	11	13	9	34	15	k__Bacteria
OTU_788	k__Bacteria	p__Proteobacteria	c__Deltaproteobacteria	o__Desulfobacterales	f__Desulfobacteraceae	g__Sva0081_sediment_group		37	21	29	35	19	27	30	31	21	20	22	24	34	40	20	32	56	7	4	10	44	7	4	8	17	17	11	18	k__Bacteria	p__Proteobacteria	c__Deltaproteobacteria	o__Desulfobacterales	f__Desulfobacteraceae	g__Sva0081_sediment_group
OTU_789	k__Bacteria	p__Firmicutes	c__Erysipelotrichia	o__Erysipelotrichales	f__Erysipelotrichaceae	g__Erysipelatoclostridium	s__	0	0	0	0	0	0	0	0	0	0	0	0	0	0	0	0	0	0	0	0	135	0	0	0	147	190	0	0	k__Bacteria	p__Firmicutes	c__Erysipelotrichia	o__Erysipelotrichales	f__Erysipelotrichaceae	g__Erysipelatoclostridium	s__
OTU_790	k__Bacteria	p__Proteobacteria	c__Deltaproteobacteria	o__Myxococcales	f__Myxococcaceae			18	15	14	20	76	8	8	8	24	19	11	9	20	11	16	10	26	12	5	7	40	9	16	7	7	8	9	12	k__Bacteria	p__Proteobacteria	c__Deltaproteobacteria	o__Myxococcales	f__Myxococcaceae
OTU_791	k__Bacteria	p__Acidobacteria	c__Subgroup_11	o__uncultured_Acidobacterium_sp.	f__uncultured_Acidobacterium_sp.	g__uncultured_Acidobacterium_sp.	s__uncultured_Acidobacterium_sp.	17	15	12	31	17	10	8	12	8	13	11	8	19	13	11	11	8	8	1	8	10	4	9	10	10	12	7	13	k__Bacteria	p__Acidobacteria	c__Subgroup_11	o__uncultured_Acidobacterium_sp.	f__uncultured_Acidobacterium_sp.	g__uncultured_Acidobacterium_sp.	s__uncultured_Acidobacterium_sp.
OTU_792	k__Bacteria	p__Acidobacteria	c__Subgroup_22	o__	f__	g__	s__	13	26	8	15	19	15	10	9	23	14	31	18	14	17	10	17	12	18	12	8	6	19	31	23	4	15	15	16	k__Bacteria	p__Acidobacteria	c__Subgroup_22	o__	f__	g__	s__
OTU_793	k__Bacteria	p__Bacteroidetes	c__Bacteroidia	o__Flavobacteriales	f__Crocinitomicaceae	g__Fluviicola		0	1	0	2	0	42	13	20	12	10	15	10	3	13	7	18	8	24	3	19	0	3	2	15	0	0	1	4	k__Bacteria	p__Bacteroidetes	c__Bacteroidia	o__Flavobacteriales	f__Crocinitomicaceae	g__Fluviicola
OTU_794	k__Bacteria	p__Chloroflexi	c__Anaerolineae	o__Anaerolineales	f__Anaerolineaceae	g__UTCFX1	s__	5	4	4	4	5	6	3	5	12	4	14	9	9	10	11	13	12	12	7	7	42	2	8	8	55	53	2	7	k__Bacteria	p__Chloroflexi	c__Anaerolineae	o__Anaerolineales	f__Anaerolineaceae	g__UTCFX1	s__
OTU_795	k__Bacteria	p__Proteobacteria	c__Gammaproteobacteria	o__Betaproteobacteriales	f__Burkholderiaceae			12	9	20	19	20	18	20	22	10	18	22	18	17	10	19	13	12	20	27	25	24	30	21	16	13	17	30	18	k__Bacteria	p__Proteobacteria	c__Gammaproteobacteria	o__Betaproteobacteriales	f__Burkholderiaceae
OTU_796	k__Bacteria	p__Firmicutes	c__Erysipelotrichia	o__Erysipelotrichales	f__Erysipelotrichaceae	g__Erysipelatoclostridium	s__	0	0	0	0	0	0	0	0	0	0	0	0	0	0	0	0	0	0	0	0	115	0	0	0	93	104	0	0	k__Bacteria	p__Firmicutes	c__Erysipelotrichia	o__Erysipelotrichales	f__Erysipelotrichaceae	g__Erysipelatoclostridium	s__
OTU_797	k__Bacteria	p__Proteobacteria	c__Gammaproteobacteria	o__Competibacterales	f__Competibacteraceae	g__Candidatus_Competibacter	s__metagenome	15	2	11	18	30	9	11	9	10	19	17	6	13	4	9	9	17	12	13	11	3	10	14	19	26	8	12	12	k__Bacteria	p__Proteobacteria	c__Gammaproteobacteria	o__Competibacterales	f__Competibacteraceae	g__Candidatus_Competibacter	s__metagenome
OTU_798	k__Bacteria	p__Proteobacteria	c__Deltaproteobacteria	o__Desulfuromonadales	f__Geobacteraceae	g__Geobacter		12	11	16	18	11	8	13	10	4	7	5	11	8	14	5	16	10	8	11	4	18	3	10	8	12	12	7	17	k__Bacteria	p__Proteobacteria	c__Deltaproteobacteria	o__Desulfuromonadales	f__Geobacteraceae	g__Geobacter
OTU_799	k__Bacteria	p__Proteobacteria	c__Deltaproteobacteria	o__Myxococcales	f__Sandaracinaceae	g__uncultured		4	2	6	15	12	9	12	9	7	6	5	4	5	8	10	13	10	10	10	10	8	4	15	19	3	1	8	8	k__Bacteria	p__Proteobacteria	c__Deltaproteobacteria	o__Myxococcales	f__Sandaracinaceae	g__uncultured
OTU_800	k__Bacteria	p__Gemmatimonadetes	c__Gemmatimonadetes	o__Gemmatimonadales	f__Gemmatimonadaceae			0	0	0	2	2	0	108	0	0	0	0	0	0	0	0	1	0	0	89	1	0	0	0	0	0	0	0	0	k__Bacteria	p__Gemmatimonadetes	c__Gemmatimonadetes	o__Gemmatimonadales	f__Gemmatimonadaceae
OTU_801	k__Bacteria	p__Firmicutes	c__Clostridia	o__Clostridiales	f__Lachnospiraceae			0	0	1	0	0	0	0	1	0	0	0	0	0	1	1	0	1	0	0	0	47	0	0	0	28	165	0	0	k__Bacteria	p__Firmicutes	c__Clostridia	o__Clostridiales	f__Lachnospiraceae
OTU_802	k__Bacteria	p__Chloroflexi	c__Anaerolineae	o__Anaerolineales	f__Anaerolineaceae	g__uncultured	s__groundwater_metagenome	4	5	9	9	3	5	7	12	8	18	10	13	6	3	7	10	9	4	4	7	25	7	3	17	63	82	7	9	k__Bacteria	p__Chloroflexi	c__Anaerolineae	o__Anaerolineales	f__Anaerolineaceae	g__uncultured	s__groundwater_metagenome
OTU_803	k__Bacteria	p__Acidobacteria	c__Subgroup_17					47	57	52	44	99	43	37	33	54	46	34	42	36	44	49	51	45	20	19	10	68	3	9	9	65	81	31	26	k__Bacteria	p__Acidobacteria	c__Subgroup_17
OTU_804	k__Bacteria	p__Acidobacteria	c__Subgroup_22					9	6	7	2	7	6	6	8	6	7	9	19	9	7	11	5	6	9	8	1	7	14	10	16	2	2	10	5	k__Bacteria	p__Acidobacteria	c__Subgroup_22
OTU_805	k__Bacteria	p__Bacteroidetes	c__Bacteroidia	o__Flavobacteriales	f__Weeksellaceae	g__Moheibacter	s__	0	0	0	0	0	0	26	124	86	0	0	0	0	0	0	0	0	0	28	123	0	0	0	0	0	0	0	1	k__Bacteria	p__Bacteroidetes	c__Bacteroidia	o__Flavobacteriales	f__Weeksellaceae	g__Moheibacter	s__
OTU_806	k__Bacteria	p__Nitrospirae	c__Thermodesulfovibrionia	o__uncultured				24	12	15	25	7	8	9	15	21	14	29	15	14	11	24	12	7	7	6	9	41	15	16	10	9	6	22	6	k__Bacteria	p__Nitrospirae	c__Thermodesulfovibrionia	o__uncultured
OTU_807	k__Bacteria	p__Proteobacteria	c__Gammaproteobacteria	o__Betaproteobacteriales	f__Burkholderiaceae	g__Parasutterella	s__Burkholderiales_bacterium_YL45	0	0	0	0	0	0	0	0	0	0	0	0	0	0	0	0	0	0	0	0	125	0	0	0	151	213	0	0	k__Bacteria	p__Proteobacteria	c__Gammaproteobacteria	o__Betaproteobacteriales	f__Burkholderiaceae	g__Parasutterella	s__Burkholderiales_bacterium_YL45
OTU_808	k__Bacteria	p__Firmicutes	c__Bacilli	o__Bacillales	f__Bacillaceae	g__Bacillus		4	14	10	17	10	11	15	15	13	7	12	13	9	9	14	13	9	5	11	10	10	20	10	29	2	1	10	16	k__Bacteria	p__Firmicutes	c__Bacilli	o__Bacillales	f__Bacillaceae	g__Bacillus
OTU_809	k__Bacteria	p__Bacteroidetes	c__Bacteroidia	o__Bacteroidales	f__Muribaculaceae	g__	s__	0	0	0	0	0	0	0	0	0	0	0	0	0	0	0	0	0	0	0	0	182	0	0	0	226	214	0	0	k__Bacteria	p__Bacteroidetes	c__Bacteroidia	o__Bacteroidales	f__Muribaculaceae	g__	s__
OTU_810	k__Bacteria	p__Firmicutes	c__BRH-c20a	o___mle1-9	f___mle1-9	g___mle1-9	s___mle1-9	0	0	0	2	0	0	0	0	0	0	0	0	0	0	0	1	0	0	0	0	225	0	0	0	2	4	0	1	k__Bacteria	p__Firmicutes	c__BRH-c20a	o___mle1-9	f___mle1-9	g___mle1-9	s___mle1-9
OTU_811	k__Bacteria	p__Actinobacteria	c__Actinobacteria	o__Propionibacteriales	f__Propionibacteriaceae	g__Microlunatus	s__	33	46	37	38	32	36	23	25	30	30	38	32	37	49	28	42	30	29	15	28	13	20	22	15	17	12	31	20	k__Bacteria	p__Actinobacteria	c__Actinobacteria	o__Propionibacteriales	f__Propionibacteriaceae	g__Microlunatus	s__
OTU_812	k__Bacteria	p__Verrucomicrobia	c__Verrucomicrobiae	o__Pedosphaerales	f__Pedosphaeraceae			24	14	11	5	27	10	8	6	10	10	17	15	15	17	15	18	15	10	8	7	35	7	9	8	23	21	9	13	k__Bacteria	p__Verrucomicrobia	c__Verrucomicrobiae	o__Pedosphaerales	f__Pedosphaeraceae
OTU_813	k__Bacteria	p__Proteobacteria	c__Gammaproteobacteria	o__SZB7	f__uncultured_Halochromatium_sp.	g__uncultured_Halochromatium_sp.	s__uncultured_Halochromatium_sp.	3	1	3	10	4	8	4	10	3	6	2	4	5	6	8	20	7	5	6	9	8	11	6	8	50	44	6	23	k__Bacteria	p__Proteobacteria	c__Gammaproteobacteria	o__SZB7	f__uncultured_Halochromatium_sp.	g__uncultured_Halochromatium_sp.	s__uncultured_Halochromatium_sp.
OTU_814	k__Bacteria	p__Proteobacteria	c__Deltaproteobacteria	o__SAR324_clade(Marine_group_B)	f___zdt-33i5	g___zdt-33i5	s___zdt-33i5	2	16	8	14	12	19	9	9	7	16	12	19	2	10	17	15	7	9	16	20	4	16	5	17	18	17	31	21	k__Bacteria	p__Proteobacteria	c__Deltaproteobacteria	o__SAR324_clade(Marine_group_B)	f___zdt-33i5	g___zdt-33i5	s___zdt-33i5
OTU_815	k__Bacteria	p__Proteobacteria	c__Alphaproteobacteria	o__Rhizobiales	f__Xanthobacteraceae	g__uncultured		28	18	16	31	33	33	27	18	43	35	24	18	23	17	18	39	23	28	29	19	17	33	20	38	30	57	20	28	k__Bacteria	p__Proteobacteria	c__Alphaproteobacteria	o__Rhizobiales	f__Xanthobacteraceae	g__uncultured
OTU_816	k__Bacteria	p__Proteobacteria	c__Deltaproteobacteria					6	19	10	10	9	2	4	20	10	10	12	9	9	10	10	15	15	7	11	9	7	20	9	13	3	2	9	5	k__Bacteria	p__Proteobacteria	c__Deltaproteobacteria
OTU_817	k__Bacteria	p__Proteobacteria	c__Deltaproteobacteria	o__RCP2-54	f__metagenome	g__metagenome	s__metagenome	29	30	19	19	18	17	31	18	20	12	23	21	28	25	18	15	23	26	29	30	18	21	28	32	16	12	20	23	k__Bacteria	p__Proteobacteria	c__Deltaproteobacteria	o__RCP2-54	f__metagenome	g__metagenome	s__metagenome
OTU_818	k__Bacteria	p__Bacteroidetes	c__Bacteroidia	o__Sphingobacteriales	f__Lentimicrobiaceae			16	9	18	9	12	12	16	17	21	17	13	13	9	15	26	11	19	6	15	16	24	18	18	9	12	8	15	14	k__Bacteria	p__Bacteroidetes	c__Bacteroidia	o__Sphingobacteriales	f__Lentimicrobiaceae
OTU_819	k__Bacteria	p__Proteobacteria	c__Deltaproteobacteria	o__MBNT15	f__uncultured_proteobacterium	g__uncultured_proteobacterium	s__uncultured_proteobacterium	7	17	4	9	6	11	11	10	3	10	13	11	10	10	14	7	7	13	18	18	19	6	11	10	2	2	7	6	k__Bacteria	p__Proteobacteria	c__Deltaproteobacteria	o__MBNT15	f__uncultured_proteobacterium	g__uncultured_proteobacterium	s__uncultured_proteobacterium
OTU_820	k__Bacteria							3	0	9	11	0	3	3	4	2	0	4	2	2	0	9	10	1	16	11	5	8	6	10	14	37	27	26	43	k__Bacteria
OTU_821	k__Bacteria	p__Chloroflexi	c__Anaerolineae	o__1-20	f__	g__	s__	7	8	6	7	10	8	10	6	8	7	2	6	14	3	4	13	11	3	12	4	3	7	11	8	5	4	8	8	k__Bacteria	p__Chloroflexi	c__Anaerolineae	o__1-20	f__	g__	s__
OTU_822	k__Bacteria	p__Proteobacteria	c__Deltaproteobacteria	o__DTB120	f__Deltaproteobacteria_bacterium_GWC2_55_46	g__Deltaproteobacteria_bacterium_GWC2_55_46	s__Deltaproteobacteria_bacterium_GWC2_55_46	34	12	13	39	10	18	19	14	5	16	11	31	29	25	17	17	9	4	1	0	21	4	7	12	43	58	4	15	k__Bacteria	p__Proteobacteria	c__Deltaproteobacteria	o__DTB120	f__Deltaproteobacteria_bacterium_GWC2_55_46	g__Deltaproteobacteria_bacterium_GWC2_55_46	s__Deltaproteobacteria_bacterium_GWC2_55_46
OTU_823	k__Bacteria	p__Chloroflexi	c__Anaerolineae	o__SJA-15				7	13	11	11	14	14	18	22	13	15	11	15	19	14	22	10	10	25	12	18	6	8	17	21	1	5	20	10	k__Bacteria	p__Chloroflexi	c__Anaerolineae	o__SJA-15
OTU_824	k__Bacteria	p__Acidobacteria						19	10	11	16	19	4	15	2	11	19	10	23	18	5	12	12	18	3	1	1	1	0	8	6	3	1	3	4	k__Bacteria	p__Acidobacteria
OTU_825	k__Bacteria	p__Proteobacteria	c__Gammaproteobacteria	o__Betaproteobacteriales	f__Burkholderiaceae			2	13	10	9	12	13	18	10	7	7	9	3	8	9	17	13	7	12	17	10	13	13	15	17	6	3	5	7	k__Bacteria	p__Proteobacteria	c__Gammaproteobacteria	o__Betaproteobacteriales	f__Burkholderiaceae
OTU_826	k__Bacteria	p__Proteobacteria	c__Gammaproteobacteria	o__Betaproteobacteriales	f__SC-I-84	g__uncultured_beta_proteobacterium	s__uncultured_beta_proteobacterium	12	21	31	15	30	19	29	23	29	26	9	16	13	29	22	20	16	21	26	27	41	26	31	28	14	19	22	26	k__Bacteria	p__Proteobacteria	c__Gammaproteobacteria	o__Betaproteobacteriales	f__SC-I-84	g__uncultured_beta_proteobacterium	s__uncultured_beta_proteobacterium
OTU_827	k__Bacteria	p__Rokubacteria	c__NC10	o__Methylomirabilales	f__Methylomirabilaceae	g__Sh765B-TzT-35	s__	31	21	23	23	10	16	9	14	6	15	16	26	14	15	30	8	17	11	16	11	13	16	25	11	10	4	23	8	k__Bacteria	p__Rokubacteria	c__NC10	o__Methylomirabilales	f__Methylomirabilaceae	g__Sh765B-TzT-35	s__
OTU_828	k__Bacteria	p__Proteobacteria	c__Gammaproteobacteria	o__Betaproteobacteriales	f__Burkholderiaceae	g__Parasutterella	s__	0	0	0	0	0	0	0	0	0	0	0	0	0	0	0	0	0	0	0	0	56	0	0	0	55	118	0	0	k__Bacteria	p__Proteobacteria	c__Gammaproteobacteria	o__Betaproteobacteriales	f__Burkholderiaceae	g__Parasutterella	s__
OTU_829	k__Bacteria	p__Proteobacteria	c__Deltaproteobacteria	o__NB1-j				11	4	8	28	8	9	4	2	2	5	1	2	3	3	5	5	1	31	4	16	9	8	9	13	5	14	10	25	k__Bacteria	p__Proteobacteria	c__Deltaproteobacteria	o__NB1-j
OTU_830	k__Bacteria	p__Acidobacteria	c__Subgroup_6	o__	f__	g__	s__	11	11	15	10	15	12	4	13	12	13	20	9	24	15	16	17	22	8	9	9	10	10	8	7	8	7	17	9	k__Bacteria	p__Acidobacteria	c__Subgroup_6	o__	f__	g__	s__
OTU_831	k__Bacteria	p__Verrucomicrobia	c__Verrucomicrobiae	o__Pedosphaerales	f__Pedosphaeraceae			24	20	22	22	27	9	17	4	22	22	14	18	15	13	15	16	27	9	16	19	34	23	15	23	22	14	23	9	k__Bacteria	p__Verrucomicrobia	c__Verrucomicrobiae	o__Pedosphaerales	f__Pedosphaeraceae
OTU_832	k__Bacteria	p__Verrucomicrobia	c__Verrucomicrobiae	o__Pedosphaerales	f__Pedosphaeraceae			36	27	18	15	17	23	13	17	9	11	23	19	8	17	11	14	24	51	5	30	33	15	14	16	47	18	20	27	k__Bacteria	p__Verrucomicrobia	c__Verrucomicrobiae	o__Pedosphaerales	f__Pedosphaeraceae
OTU_833	k__Bacteria	p__Actinobacteria	c__MB-A2-108	o__	f__	g__	s__	7	11	13	10	17	6	10	10	12	9	8	7	11	17	13	16	11	8	11	4	11	9	4	7	4	3	12	8	k__Bacteria	p__Actinobacteria	c__MB-A2-108	o__	f__	g__	s__
OTU_834	k__Bacteria	p__Firmicutes	c__Bacilli	o__Bacillales	f__Sporolactobacillaceae	g__Pullulanibacillus	s__Pullulanibacillus_pueri	0	0	0	0	0	0	0	1	0	125	0	0	0	0	0	1	0	0	0	0	0	104	0	0	0	0	0	0	k__Bacteria	p__Firmicutes	c__Bacilli	o__Bacillales	f__Sporolactobacillaceae	g__Pullulanibacillus	s__Pullulanibacillus_pueri
OTU_835	k__Bacteria	p__Proteobacteria	c__Gammaproteobacteria	o__Xanthomonadales	f__Xanthomonadaceae	g__Stenotrophomonas	s__Stenotrophomonas_maltophilia	0	0	0	0	0	0	0	2	0	0	0	0	0	0	0	0	0	0	0	0	196	0	0	0	167	111	0	0	k__Bacteria	p__Proteobacteria	c__Gammaproteobacteria	o__Xanthomonadales	f__Xanthomonadaceae	g__Stenotrophomonas	s__Stenotrophomonas_maltophilia
OTU_836	k__Bacteria	p__Acidobacteria	c__Subgroup_6	o__	f__	g__	s__	7	12	22	7	9	6	1	11	13	5	9	14	7	7	5	8	4	12	12	6	2	5	3	10	1	4	3	6	k__Bacteria	p__Acidobacteria	c__Subgroup_6	o__	f__	g__	s__
OTU_837	k__Bacteria	p__Proteobacteria	c__Gammaproteobacteria	o__Ga0077536	f__metagenome	g__metagenome	s__metagenome	7	7	5	21	4	15	10	7	5	8	10	11	3	6	4	8	10	11	10	11	2	7	9	6	4	13	7	8	k__Bacteria	p__Proteobacteria	c__Gammaproteobacteria	o__Ga0077536	f__metagenome	g__metagenome	s__metagenome
OTU_838	k__Bacteria	p__Actinobacteria	c__Acidimicrobiia	o__Microtrichales	f__Ilumatobacteraceae	g__CL500-29_marine_group	s__metagenome	23	43	19	32	41	14	6	14	17	19	10	19	16	19	14	19	39	10	26	23	6	19	16	25	6	14	8	11	k__Bacteria	p__Actinobacteria	c__Acidimicrobiia	o__Microtrichales	f__Ilumatobacteraceae	g__CL500-29_marine_group	s__metagenome
OTU_839	k__Bacteria	p__Proteobacteria	c__Alphaproteobacteria	o__Rhizobiales	f__Rhizobiaceae			11	10	12	6	19	12	26	18	16	12	24	10	11	14	17	8	18	14	21	15	17	15	10	15	8	13	18	16	k__Bacteria	p__Proteobacteria	c__Alphaproteobacteria	o__Rhizobiales	f__Rhizobiaceae
OTU_840	k__Bacteria	p__Bacteroidetes	c__Bacteroidia	o__Cytophagales	f__Microscillaceae	g__Chryseolinea	s__	0	0	0	0	0	0	102	0	0	0	0	0	0	0	0	0	0	0	110	0	0	0	0	0	0	0	0	0	k__Bacteria	p__Bacteroidetes	c__Bacteroidia	o__Cytophagales	f__Microscillaceae	g__Chryseolinea	s__
OTU_841	k__Bacteria	p__Proteobacteria	c__Deltaproteobacteria	o__Bdellovibrionales	f__Bdellovibrionaceae	g__Bdellovibrio		7	7	3	7	6	11	18	5	6	3	9	7	15	6	20	11	10	7	6	9	5	10	3	5	0	0	11	0	k__Bacteria	p__Proteobacteria	c__Deltaproteobacteria	o__Bdellovibrionales	f__Bdellovibrionaceae	g__Bdellovibrio
OTU_842	k__Bacteria	p__Proteobacteria	c__Deltaproteobacteria	o__Syntrophobacterales	f__Syntrophaceae	g__uncultured	s__uncultured_delta_proteobacterium	11	18	10	8	4	12	14	7	11	5	14	9	9	15	8	20	2	5	7	10	15	19	14	10	3	2	10	9	k__Bacteria	p__Proteobacteria	c__Deltaproteobacteria	o__Syntrophobacterales	f__Syntrophaceae	g__uncultured	s__uncultured_delta_proteobacterium
OTU_843	k__Bacteria	p__Spirochaetes	c__Spirochaetia	o__Spirochaetales	f__Spirochaetaceae	g__Spirochaeta_2		0	0	2	9	0	0	0	0	0	1	0	0	0	0	0	11	0	5	5	9	2	2	5	3	62	73	29	103	k__Bacteria	p__Spirochaetes	c__Spirochaetia	o__Spirochaetales	f__Spirochaetaceae	g__Spirochaeta_2
OTU_844	k__Archaea	p__Euryarchaeota	c__Thermoplasmata	o__Methanomassiliicoccales	f__uncultured	g__uncultured_archaeon	s__uncultured_archaeon	0	0	0	4	0	0	0	0	0	0	0	0	0	0	1	5	0	2	0	0	6	2	1	1	146	142	31	83	k__Archaea	p__Euryarchaeota	c__Thermoplasmata	o__Methanomassiliicoccales	f__uncultured	g__uncultured_archaeon	s__uncultured_archaeon
OTU_845	k__Bacteria	p__Proteobacteria	c__Gammaproteobacteria	o__Pseudomonadales	f__Moraxellaceae	g__Acinetobacter		1	0	0	0	0	0	0	0	0	0	0	1	0	0	0	0	0	0	2	0	235	0	0	0	9	9	0	1	k__Bacteria	p__Proteobacteria	c__Gammaproteobacteria	o__Pseudomonadales	f__Moraxellaceae	g__Acinetobacter
OTU_846	k__Bacteria	p__Acidobacteria	c__Holophagae	o__Subgroup_7	f___SJA-36	g___SJA-36	s___SJA-36	21	18	21	10	20	7	9	16	9	19	15	8	6	11	9	12	16	12	14	15	5	13	13	15	4	4	15	6	k__Bacteria	p__Acidobacteria	c__Holophagae	o__Subgroup_7	f___SJA-36	g___SJA-36	s___SJA-36
OTU_847	k__Bacteria	p__Chloroflexi	c__Dehalococcoidia	o__GIF3				0	0	2	19	0	0	0	1	0	1	0	3	0	0	3	10	0	4	4	5	16	5	5	8	64	271	17	30	k__Bacteria	p__Chloroflexi	c__Dehalococcoidia	o__GIF3
OTU_848	k__Bacteria	p__Proteobacteria	c__Alphaproteobacteria	o__Azospirillales	f__Azospirillaceae	g__Skermanella	s__	6	3	4	11	6	16	15	17	10	24	14	17	18	18	12	11	10	18	19	5	6	10	10	19	6	7	9	14	k__Bacteria	p__Proteobacteria	c__Alphaproteobacteria	o__Azospirillales	f__Azospirillaceae	g__Skermanella	s__
OTU_849	k__Bacteria	p__Proteobacteria	c__Alphaproteobacteria	o__Acetobacterales	f__Acetobacteraceae			11	4	11	11	7	3	24	8	8	11	7	14	9	3	9	7	13	13	11	7	3	3	20	5	5	2	14	6	k__Bacteria	p__Proteobacteria	c__Alphaproteobacteria	o__Acetobacterales	f__Acetobacteraceae
OTU_850	k__Bacteria	p__Acidobacteria	c__Subgroup_6					23	16	21	13	32	9	21	9	23	16	18	16	11	15	22	22	16	21	16	20	13	15	23	7	8	13	10	8	k__Bacteria	p__Acidobacteria	c__Subgroup_6
OTU_851	k__Bacteria	p__Firmicutes	c__Clostridia	o__Clostridiales	f__Lachnospiraceae	g__Agathobacter	s__	1	0	28	0	0	0	0	6	224	0	0	0	0	0	51	0	0	0	0	2	5	0	0	0	35	29	45	0	k__Bacteria	p__Firmicutes	c__Clostridia	o__Clostridiales	f__Lachnospiraceae	g__Agathobacter	s__
OTU_852	k__Bacteria	p__Chloroflexi	c__Anaerolineae	o__SJA-15	f__	g__	s__	3	11	0	4	3	0	5	3	7	8	2	10	0	7	5	8	5	5	5	5	2	7	9	4	2	0	3	3	k__Bacteria	p__Chloroflexi	c__Anaerolineae	o__SJA-15	f__	g__	s__
OTU_853	k__Bacteria	p__Chloroflexi	c__KD4-96	o__	f__	g__	s__	23	12	35	37	37	17	13	26	18	23	21	16	20	22	24	33	24	28	31	28	26	17	28	27	53	31	24	35	k__Bacteria	p__Chloroflexi	c__KD4-96	o__	f__	g__	s__
OTU_854	k__Archaea	p__Euryarchaeota	c__Methanomicrobia	o__Methanosarcinales	f__Methanosaetaceae	g__Methanosaeta	s__uncultured_archaeon	10	9	19	8	4	2	6	5	7	24	2	5	8	17	6	3	4	9	13	7	19	16	8	11	9	4	5	5	k__Archaea	p__Euryarchaeota	c__Methanomicrobia	o__Methanosarcinales	f__Methanosaetaceae	g__Methanosaeta	s__uncultured_archaeon
OTU_855	k__Bacteria	p__Verrucomicrobia	c__Verrucomicrobiae	o__Chthoniobacterales	f__Xiphinematobacteraceae	g__Candidatus_Xiphinematobacter	s__	54	54	22	38	35	59	27	46	41	38	41	64	42	48	30	40	39	62	37	46	57	53	32	68	20	28	33	18	k__Bacteria	p__Verrucomicrobia	c__Verrucomicrobiae	o__Chthoniobacterales	f__Xiphinematobacteraceae	g__Candidatus_Xiphinematobacter	s__
OTU_856	k__Bacteria	p__Proteobacteria	c__Gammaproteobacteria	o__Betaproteobacteriales	f__Nitrosomonadaceae	g__GOUTA6	s__	28	16	15	33	27	12	28	25	15	12	21	18	11	21	20	32	10	35	33	19	22	27	18	33	31	97	18	33	k__Bacteria	p__Proteobacteria	c__Gammaproteobacteria	o__Betaproteobacteriales	f__Nitrosomonadaceae	g__GOUTA6	s__
OTU_857	k__Archaea	p__Thaumarchaeota	c__Nitrososphaeria	o__Nitrososphaerales	f__Nitrososphaeraceae	g__uncultured_archaeon	s__uncultured_archaeon	14	4	9	24	0	0	9	4	3	7	6	7	5	3	10	5	4	8	9	11	48	23	22	7	17	31	11	8	k__Archaea	p__Thaumarchaeota	c__Nitrososphaeria	o__Nitrososphaerales	f__Nitrososphaeraceae	g__uncultured_archaeon	s__uncultured_archaeon
OTU_858	k__Bacteria	p__Proteobacteria	c__Deltaproteobacteria	o__Myxococcales	f__uncultured	g__	s__	3	8	10	7	4	5	12	17	10	8	10	4	6	6	16	10	8	11	14	4	7	1	6	2	1	0	9	7	k__Bacteria	p__Proteobacteria	c__Deltaproteobacteria	o__Myxococcales	f__uncultured	g__	s__
OTU_859	k__Bacteria	p__Proteobacteria	c__Gammaproteobacteria	o__Betaproteobacteriales	f__TRA3-20	g__metagenome	s__metagenome	11	19	14	22	15	16	18	14	25	16	20	12	29	14	22	11	9	9	14	16	22	16	17	18	11	14	33	21	k__Bacteria	p__Proteobacteria	c__Gammaproteobacteria	o__Betaproteobacteriales	f__TRA3-20	g__metagenome	s__metagenome
OTU_860	k__Bacteria	p__Proteobacteria	c__Gammaproteobacteria	o__Coxiellales	f__Coxiellaceae	g__Coxiella	s__	9	10	7	15	5	5	4	12	2	12	11	16	11	9	9	8	5	10	8	5	3	13	14	10	0	0	13	12	k__Bacteria	p__Proteobacteria	c__Gammaproteobacteria	o__Coxiellales	f__Coxiellaceae	g__Coxiella	s__
OTU_861	k__Bacteria	p__Proteobacteria	c__Alphaproteobacteria	o__Caulobacterales	f__Hyphomonadaceae	g__SWB02	s__	12	11	25	11	19	13	8	21	20	12	15	18	12	14	21	25	22	11	3	6	3	5	5	5	1	9	16	10	k__Bacteria	p__Proteobacteria	c__Alphaproteobacteria	o__Caulobacterales	f__Hyphomonadaceae	g__SWB02	s__
OTU_862	k__Bacteria	p__Actinobacteria	c__WCHB1-81	o__	f__	g__	s__	21	26	11	25	19	9	19	32	14	21	30	14	11	29	14	27	24	20	23	31	4	25	16	31	8	13	11	10	k__Bacteria	p__Actinobacteria	c__WCHB1-81	o__	f__	g__	s__
OTU_863	k__Bacteria	p__Chloroflexi	c__Anaerolineae	o__Caldilineales	f__Caldilineaceae			20	28	38	24	44	31	44	33	23	21	28	19	39	45	25	30	44	38	26	23	12	18	28	12	19	9	28	19	k__Bacteria	p__Chloroflexi	c__Anaerolineae	o__Caldilineales	f__Caldilineaceae
OTU_864	k__Bacteria	p__Chloroflexi	c__Anaerolineae	o__Anaerolineales	f__Anaerolineaceae	g__Anaerolineaceae_UCG-001	s__	0	0	0	0	0	0	0	0	0	0	0	0	0	0	0	0	0	0	0	0	198	0	0	0	0	0	0	0	k__Bacteria	p__Chloroflexi	c__Anaerolineae	o__Anaerolineales	f__Anaerolineaceae	g__Anaerolineaceae_UCG-001	s__
OTU_865	k__Bacteria	p__Latescibacteria	c__uncultured_Pelobacter_sp.	o__uncultured_Pelobacter_sp.	f__uncultured_Pelobacter_sp.	g__uncultured_Pelobacter_sp.	s__uncultured_Pelobacter_sp.	27	26	25	23	25	13	16	15	23	19	16	6	7	13	21	19	13	23	29	32	7	18	19	27	1	8	17	13	k__Bacteria	p__Latescibacteria	c__uncultured_Pelobacter_sp.	o__uncultured_Pelobacter_sp.	f__uncultured_Pelobacter_sp.	g__uncultured_Pelobacter_sp.	s__uncultured_Pelobacter_sp.
OTU_866	k__Bacteria	p__Proteobacteria	c__Gammaproteobacteria	o__Competibacterales	f__Competibacteraceae	g__Candidatus_Competibacter		8	5	9	12	3	12	9	12	4	18	19	6	6	9	8	18	8	13	11	13	4	9	12	13	7	11	25	7	k__Bacteria	p__Proteobacteria	c__Gammaproteobacteria	o__Competibacterales	f__Competibacteraceae	g__Candidatus_Competibacter
OTU_867	k__Bacteria	p__Acidobacteria	c__Thermoanaerobaculia	o__Thermoanaerobaculales	f__Thermoanaerobaculaceae	g__Subgroup_10	s__metagenome	21	14	14	11	20	10	14	19	26	18	19	18	21	6	29	20	29	11	20	23	9	14	11	14	12	4	12	15	k__Bacteria	p__Acidobacteria	c__Thermoanaerobaculia	o__Thermoanaerobaculales	f__Thermoanaerobaculaceae	g__Subgroup_10	s__metagenome
OTU_868	k__Bacteria	p__Acidobacteria	c__Subgroup_22					24	21	32	34	27	22	18	27	18	27	25	32	17	14	20	32	26	32	26	16	18	23	26	16	29	33	23	22	k__Bacteria	p__Acidobacteria	c__Subgroup_22
OTU_869	k__Bacteria	p__Proteobacteria	c__Gammaproteobacteria					10	9	7	14	19	18	7	13	9	9	17	15	11	19	7	14	20	14	15	16	5	11	14	14	10	9	12	17	k__Bacteria	p__Proteobacteria	c__Gammaproteobacteria
OTU_870	k__Bacteria	p__Proteobacteria	c__Gammaproteobacteria	o__Betaproteobacteriales	f__Rhodocyclaceae			4	10	7	9	13	9	15	14	2	10	5	11	4	8	5	16	8	16	12	9	4	10	17	8	0	0	5	10	k__Bacteria	p__Proteobacteria	c__Gammaproteobacteria	o__Betaproteobacteriales	f__Rhodocyclaceae
OTU_871	k__Bacteria	p__Acidobacteria	c__Subgroup_6					14	11	4	6	16	10	6	10	7	9	12	12	4	3	7	8	8	5	8	8	5	10	4	6	14	3	8	7	k__Bacteria	p__Acidobacteria	c__Subgroup_6
OTU_872	k__Bacteria	p__Acidobacteria	c__Holophagae	o__Holophagales	f__Holophagaceae	g__Geothrix	s__	19	15	6	7	9	8	3	3	8	17	0	11	12	11	0	4	8	13	4	3	1	8	7	13	1	0	6	2	k__Bacteria	p__Acidobacteria	c__Holophagae	o__Holophagales	f__Holophagaceae	g__Geothrix	s__
OTU_873	k__Bacteria	p__Proteobacteria	c__Deltaproteobacteria	o__Desulfobacterales	f__Desulfobacteraceae	g__Desulfobacterium	s__	36	11	20	18	11	12	9	9	9	20	28	21	22	22	20	27	27	2	7	7	28	6	6	5	8	19	10	9	k__Bacteria	p__Proteobacteria	c__Deltaproteobacteria	o__Desulfobacterales	f__Desulfobacteraceae	g__Desulfobacterium	s__
OTU_874	k__Bacteria	p__Bacteroidetes	c__Bacteroidia	o__Bacteroidales	f__Muribaculaceae	g__	s__	0	0	0	0	0	0	0	0	0	0	0	0	0	0	0	0	0	0	0	0	91	0	0	0	92	127	0	0	k__Bacteria	p__Bacteroidetes	c__Bacteroidia	o__Bacteroidales	f__Muribaculaceae	g__	s__
OTU_875	k__Bacteria	p__Firmicutes	c__Clostridia	o__Clostridiales	f__Clostridiaceae_1	g__Clostridium_sensu_stricto_9	s__	11	11	4	8	8	15	28	14	19	31	20	14	30	20	15	28	15	10	12	6	4	14	16	8	0	5	4	4	k__Bacteria	p__Firmicutes	c__Clostridia	o__Clostridiales	f__Clostridiaceae_1	g__Clostridium_sensu_stricto_9	s__
OTU_876	k__Bacteria	p__Verrucomicrobia	c__Verrucomicrobiae	o__Pedosphaerales	f__Pedosphaeraceae	g__	s__	18	7	11	15	4	14	21	21	6	16	17	15	20	16	22	10	21	20	7	12	19	8	10	11	26	13	6	10	k__Bacteria	p__Verrucomicrobia	c__Verrucomicrobiae	o__Pedosphaerales	f__Pedosphaeraceae	g__	s__
OTU_877	k__Bacteria	p__Proteobacteria	c__Deltaproteobacteria	o__Myxococcales	f__Haliangiaceae	g__Haliangium		27	7	13	19	18	33	24	21	5	23	21	34	23	20	20	17	22	26	23	23	7	23	23	40	5	7	10	18	k__Bacteria	p__Proteobacteria	c__Deltaproteobacteria	o__Myxococcales	f__Haliangiaceae	g__Haliangium
OTU_878	k__Bacteria	p__Spirochaetes	c__Spirochaetia	o__Spirochaetales	f__Spirochaetaceae	g__Spirochaeta_2		2	0	4	14	0	0	0	0	0	0	0	0	0	0	6	24	0	5	5	9	3	7	9	4	57	85	28	105	k__Bacteria	p__Spirochaetes	c__Spirochaetia	o__Spirochaetales	f__Spirochaetaceae	g__Spirochaeta_2
OTU_879	k__Bacteria	p__Spirochaetes	c__Spirochaetia	o__Spirochaetales	f__Spirochaetaceae	g__Spirochaeta_2		0	0	7	13	0	0	0	0	0	0	0	0	0	1	1	13	0	5	3	6	8	5	4	10	105	117	28	70	k__Bacteria	p__Spirochaetes	c__Spirochaetia	o__Spirochaetales	f__Spirochaetaceae	g__Spirochaeta_2
OTU_880	k__Bacteria	p__Proteobacteria	c__Gammaproteobacteria	o__Cellvibrionales	f__Porticoccaceae	g__C1-B045		18	17	7	21	13	23	13	16	21	8	11	22	16	18	11	27	9	21	13	15	18	16	16	13	12	17	10	18	k__Bacteria	p__Proteobacteria	c__Gammaproteobacteria	o__Cellvibrionales	f__Porticoccaceae	g__C1-B045
OTU_881	k__Bacteria	p__Proteobacteria	c__Deltaproteobacteria	o__Myxococcales				12	15	4	5	4	9	5	12	2	6	9	9	11	21	7	5	6	3	1	5	9	5	3	8	1	0	1	3	k__Bacteria	p__Proteobacteria	c__Deltaproteobacteria	o__Myxococcales
OTU_882	k__Bacteria	p__Acidobacteria	c__Thermoanaerobaculia	o__Thermoanaerobaculales	f__Thermoanaerobaculaceae	g__Thermoanaerobaculum		14	22	17	29	24	15	16	22	15	20	23	21	10	7	11	15	31	11	20	13	12	19	17	21	12	19	18	14	k__Bacteria	p__Acidobacteria	c__Thermoanaerobaculia	o__Thermoanaerobaculales	f__Thermoanaerobaculaceae	g__Thermoanaerobaculum
OTU_883	k__Bacteria	p__Proteobacteria	c__Deltaproteobacteria					6	7	1	5	2	7	18	6	7	14	18	24	17	7	6	8	5	0	0	1	4	7	3	14	0	1	5	1	k__Bacteria	p__Proteobacteria	c__Deltaproteobacteria
OTU_884	k__Bacteria	p__Proteobacteria	c__Gammaproteobacteria	o__Methylococcales	f__Methylococcaceae	g__Candidatus_Methylospira	s__	10	3	8	11	10	15	2	7	5	17	2	6	8	7	3	12	11	6	3	2	4	2	3	4	6	6	4	4	k__Bacteria	p__Proteobacteria	c__Gammaproteobacteria	o__Methylococcales	f__Methylococcaceae	g__Candidatus_Methylospira	s__
OTU_885	k__Bacteria	p__Bacteroidetes	c__Bacteroidia	o__Chitinophagales	f__Chitinophagaceae	g__Dinghuibacter	s__	3	3	2	3	4	9	7	10	8	3	6	4	9	7	12	4	2	3	5	6	4	7	12	7	9	17	19	4	k__Bacteria	p__Bacteroidetes	c__Bacteroidia	o__Chitinophagales	f__Chitinophagaceae	g__Dinghuibacter	s__
OTU_886	k__Bacteria	p__Proteobacteria	c__Alphaproteobacteria	o__Rhodospirillales	f__Rhodopirillaceae	g__Defluviicoccus	s__uncultured_alpha_proteobacterium	9	4	4	4	2	6	5	10	9	9	6	6	8	9	3	5	6	10	5	12	3	11	11	7	2	0	5	3	k__Bacteria	p__Proteobacteria	c__Alphaproteobacteria	o__Rhodospirillales	f__Rhodopirillaceae	g__Defluviicoccus	s__uncultured_alpha_proteobacterium
OTU_887	k__Bacteria	p__Proteobacteria	c__Deltaproteobacteria	o__Myxococcales	f__Archangiaceae	g__Anaeromyxobacter	s__uncultured_soil_bacterium	5	2	6	13	8	10	9	9	7	4	5	17	6	9	6	9	7	14	17	9	11	12	4	10	11	3	3	9	k__Bacteria	p__Proteobacteria	c__Deltaproteobacteria	o__Myxococcales	f__Archangiaceae	g__Anaeromyxobacter	s__uncultured_soil_bacterium
OTU_888	k__Bacteria	p__Proteobacteria	c__Alphaproteobacteria	o__Rhizobiales	f__Beijerinckiaceae	g__Microvirga		17	12	12	18	15	17	7	20	14	17	16	5	15	16	12	10	17	17	11	12	4	15	6	19	0	9	19	11	k__Bacteria	p__Proteobacteria	c__Alphaproteobacteria	o__Rhizobiales	f__Beijerinckiaceae	g__Microvirga
OTU_889	k__Bacteria	p__Acidobacteria	c__Subgroup_6	o__	f__	g__	s__	11	9	11	11	21	8	17	18	10	13	15	13	10	18	10	3	10	5	3	13	5	6	9	11	0	6	6	8	k__Bacteria	p__Acidobacteria	c__Subgroup_6	o__	f__	g__	s__
OTU_890	k__Bacteria	p__Acidobacteria	c__Holophagae	o__Subgroup_7	f__	g__	s__	11	9	16	7	23	7	10	6	9	17	8	1	5	10	7	12	9	15	17	16	7	4	12	14	7	2	14	2	k__Bacteria	p__Acidobacteria	c__Holophagae	o__Subgroup_7	f__	g__	s__
OTU_891	k__Bacteria	p__Acidobacteria	c__Subgroup_22					9	14	16	16	10	7	9	8	9	8	6	11	7	14	17	9	6	7	21	10	4	9	6	10	5	4	9	8	k__Bacteria	p__Acidobacteria	c__Subgroup_22
OTU_892	k__Bacteria	p__Acidobacteria	c__Subgroup_17					31	41	31	38	68	25	21	19	45	27	21	24	31	29	33	25	42	9	15	3	24	3	11	11	9	17	17	9	k__Bacteria	p__Acidobacteria	c__Subgroup_17
OTU_893	k__Bacteria	p__Proteobacteria	c__Gammaproteobacteria	o__PLTA13	f__	g__	s__	5	11	20	19	6	10	7	12	16	13	23	13	18	9	16	26	12	22	19	13	14	16	20	12	40	40	19	20	k__Bacteria	p__Proteobacteria	c__Gammaproteobacteria	o__PLTA13	f__	g__	s__
OTU_894	k__Bacteria	p__Chloroflexi	c__Anaerolineae	o__Anaerolineales	f__Anaerolineaceae	g__uncultured		9	6	6	1	5	9	8	14	5	9	9	9	12	13	6	1	10	5	14	11	15	8	7	14	8	2	6	3	k__Bacteria	p__Chloroflexi	c__Anaerolineae	o__Anaerolineales	f__Anaerolineaceae	g__uncultured
OTU_895	k__Bacteria	p__Chloroflexi	c__Anaerolineae	o__Anaerolineales	f__Anaerolineaceae	g__Anaerolinea	s__Chloroflexi_bacterium_enrichment_culture_clone_AP-FeEnrich7	0	0	0	0	0	0	0	0	0	0	0	0	0	0	0	0	0	0	0	0	177	0	0	0	2	0	0	0	k__Bacteria	p__Chloroflexi	c__Anaerolineae	o__Anaerolineales	f__Anaerolineaceae	g__Anaerolinea	s__Chloroflexi_bacterium_enrichment_culture_clone_AP-FeEnrich7
OTU_896	k__Bacteria	p__Acidobacteria	c__Thermoanaerobaculia	o__Thermoanaerobaculales	f__Thermoanaerobaculaceae	g__Thermoanaerobaculum		12	9	16	15	16	8	8	7	10	15	21	14	12	14	12	13	15	19	12	7	4	10	15	11	1	0	16	7	k__Bacteria	p__Acidobacteria	c__Thermoanaerobaculia	o__Thermoanaerobaculales	f__Thermoanaerobaculaceae	g__Thermoanaerobaculum
OTU_897	k__Bacteria	p__Proteobacteria	c__Deltaproteobacteria	o__Desulfarculales	f__Desulfarculaceae	g__Desulfatiglans		15	5	14	12	14	12	7	7	9	9	18	17	8	16	11	9	10	16	3	16	6	14	14	19	11	9	17	9	k__Bacteria	p__Proteobacteria	c__Deltaproteobacteria	o__Desulfarculales	f__Desulfarculaceae	g__Desulfatiglans
OTU_898	k__Bacteria	p__Firmicutes	c__Clostridia	o__Clostridiales	f__Family_XIII	g__[Eubacterium]_nodatum_group	s__	0	0	0	0	0	0	0	0	0	0	0	0	0	0	0	0	0	0	0	0	113	0	0	0	72	97	0	0	k__Bacteria	p__Firmicutes	c__Clostridia	o__Clostridiales	f__Family_XIII	g__[Eubacterium]_nodatum_group	s__
OTU_899	k__Bacteria	p__Bacteroidetes	c__Bacteroidia	o__Cytophagales	f__Cyclobacteriaceae	g__uncultured	s__	3	1	7	5	3	4	5	8	1	5	4	0	4	2	1	11	5	10	9	3	7	1	4	7	19	13	9	10	k__Bacteria	p__Bacteroidetes	c__Bacteroidia	o__Cytophagales	f__Cyclobacteriaceae	g__uncultured	s__
OTU_900	k__Bacteria	p__Bacteroidetes	c__Ignavibacteria	o__Kryptoniales	f__BSV26			9	0	8	15	5	10	3	3	3	1	6	4	5	1	9	18	1	24	13	20	6	8	6	14	31	22	15	36	k__Bacteria	p__Bacteroidetes	c__Ignavibacteria	o__Kryptoniales	f__BSV26
OTU_901	k__Bacteria	p__Proteobacteria	c__Deltaproteobacteria	o__Myxococcales	f__mle1-27			12	8	4	13	7	7	8	5	9	30	17	5	18	16	6	9	8	8	24	14	1	8	15	11	4	3	8	8	k__Bacteria	p__Proteobacteria	c__Deltaproteobacteria	o__Myxococcales	f__mle1-27
OTU_902	k__Bacteria	p__Chloroflexi	c__Anaerolineae	o__Caldilineales	f__Caldilineaceae	g__uncultured	s__metagenome	8	12	12	5	7	8	8	11	6	10	13	2	5	9	14	7	11	7	12	14	7	6	9	0	0	6	8	6	k__Bacteria	p__Chloroflexi	c__Anaerolineae	o__Caldilineales	f__Caldilineaceae	g__uncultured	s__metagenome
OTU_903	k__Bacteria	p__Actinobacteria	c__Thermoleophilia	o__Gaiellales	f__uncultured			19	17	12	10	33	9	11	6	11	23	14	12	10	24	3	29	10	15	20	17	10	18	12	22	10	6	8	12	k__Bacteria	p__Actinobacteria	c__Thermoleophilia	o__Gaiellales	f__uncultured
OTU_904	k__Archaea	p__Euryarchaeota	c__Thermoplasmata	o__Marine_Benthic_Group_D_and_DHVEG-1	f__uncultured_Thermoplasmata_archaeon	g__uncultured_Thermoplasmata_archaeon	s__uncultured_Thermoplasmata_archaeon	0	0	2	0	0	0	0	0	0	0	0	0	0	0	0	2	0	2	0	0	4	2	0	0	157	148	19	28	k__Archaea	p__Euryarchaeota	c__Thermoplasmata	o__Marine_Benthic_Group_D_and_DHVEG-1	f__uncultured_Thermoplasmata_archaeon	g__uncultured_Thermoplasmata_archaeon	s__uncultured_Thermoplasmata_archaeon
OTU_905	k__Bacteria	p__Proteobacteria	c__Deltaproteobacteria	o__Myxococcales	f__Polyangiaceae	g__Pajaroellobacter		3	2	8	3	15	11	12	0	10	3	7	6	1	4	8	5	12	7	12	6	5	5	14	2	1	0	9	5	k__Bacteria	p__Proteobacteria	c__Deltaproteobacteria	o__Myxococcales	f__Polyangiaceae	g__Pajaroellobacter
OTU_906	k__Bacteria	p__Proteobacteria	c__Gammaproteobacteria	o__KI89A_clade				7	14	5	11	7	7	0	1	7	12	11	12	15	19	16	15	8	5	1	3	5	4	5	6	3	2	3	5	k__Bacteria	p__Proteobacteria	c__Gammaproteobacteria	o__KI89A_clade
OTU_907	k__Bacteria	p__Bacteroidetes	c__Bacteroidia	o__Bacteroidales	f__Barnesiellaceae	g__Barnesiella		0	184	0	0	0	0	0	0	0	0	0	0	0	345	0	0	0	0	0	0	0	0	0	0	0	0	0	0	k__Bacteria	p__Bacteroidetes	c__Bacteroidia	o__Bacteroidales	f__Barnesiellaceae	g__Barnesiella
OTU_908	k__Bacteria	p__Acidobacteria	c__Acidobacteriia	o__Solibacterales	f__Solibacteraceae_(Subgroup_3)	g__Paludibaculum	s__	15	10	16	14	17	8	9	7	13	4	13	10	8	14	4	12	14	7	14	13	24	3	18	7	8	13	15	12	k__Bacteria	p__Acidobacteria	c__Acidobacteriia	o__Solibacterales	f__Solibacteraceae_(Subgroup_3)	g__Paludibaculum	s__
OTU_909	k__Bacteria	p__Verrucomicrobia	c__Verrucomicrobiae	o__Pedosphaerales	f__Pedosphaeraceae	g__	s__	8	8	8	3	17	4	9	5	14	10	10	11	6	5	12	13	5	7	5	6	24	14	7	11	12	14	2	3	k__Bacteria	p__Verrucomicrobia	c__Verrucomicrobiae	o__Pedosphaerales	f__Pedosphaeraceae	g__	s__
OTU_910	k__Bacteria	p__Proteobacteria	c__Deltaproteobacteria	o__Desulfuromonadales	f__Geobacteraceae	g__Geobacter	s__	8	4	5	4	3	8	8	11	14	12	10	5	10	17	4	10	7	4	2	7	19	6	7	9	6	2	4	9	k__Bacteria	p__Proteobacteria	c__Deltaproteobacteria	o__Desulfuromonadales	f__Geobacteraceae	g__Geobacter	s__
OTU_911	k__Bacteria	p__Proteobacteria	c__Alphaproteobacteria	o__Rhizobiales	f__Hyphomicrobiaceae	g__Pedomicrobium	s__metagenome	35	11	18	20	30	33	24	23	25	17	20	23	19	12	20	16	24	11	25	23	16	15	32	30	10	9	12	19	k__Bacteria	p__Proteobacteria	c__Alphaproteobacteria	o__Rhizobiales	f__Hyphomicrobiaceae	g__Pedomicrobium	s__metagenome
OTU_912	k__Bacteria	p__Bacteroidetes	c__Bacteroidia	o__Bacteroidales	f__Bacteroidetes_vadinHA17			16	6	10	16	10	11	23	20	30	22	11	16	14	16	27	20	17	30	25	25	46	30	22	26	96	92	32	32	k__Bacteria	p__Bacteroidetes	c__Bacteroidia	o__Bacteroidales	f__Bacteroidetes_vadinHA17
OTU_913	k__Bacteria	p__Gemmatimonadetes	c__Gemmatimonadetes	o__Gemmatimonadales	f__Gemmatimonadaceae	g__Gemmatimonas		1	10	2	9	2	7	10	8	0	10	3	6	3	5	12	5	3	7	22	13	8	11	11	11	11	5	20	12	k__Bacteria	p__Gemmatimonadetes	c__Gemmatimonadetes	o__Gemmatimonadales	f__Gemmatimonadaceae	g__Gemmatimonas
OTU_914	k__Bacteria	p__Verrucomicrobia	c__Verrucomicrobiae	o__Pedosphaerales	f__Pedosphaeraceae			6	6	12	8	5	6	2	2	3	4	4	5	7	5	10	6	6	9	2	2	15	2	8	8	10	11	4	1	k__Bacteria	p__Verrucomicrobia	c__Verrucomicrobiae	o__Pedosphaerales	f__Pedosphaeraceae
OTU_915	k__Bacteria	p__Proteobacteria	c__Deltaproteobacteria	o__Syntrophobacterales	f__Syntrophobacteraceae			5	16	22	12	23	14	13	6	7	12	11	14	13	10	14	20	13	9	12	12	15	29	20	16	7	4	18	14	k__Bacteria	p__Proteobacteria	c__Deltaproteobacteria	o__Syntrophobacterales	f__Syntrophobacteraceae
OTU_916	k__Bacteria	p__Chloroflexi	c__Anaerolineae	o__Anaerolineales	f__Anaerolineaceae	g__Anaerolinea		9	9	10	10	11	8	11	15	23	5	9	11	12	10	6	9	16	10	6	10	7	2	4	13	13	10	11	6	k__Bacteria	p__Chloroflexi	c__Anaerolineae	o__Anaerolineales	f__Anaerolineaceae	g__Anaerolinea
OTU_917	k__Bacteria	p__Proteobacteria	c__Deltaproteobacteria	o__Sva0485				18	20	18	20	9	24	18	23	33	22	18	13	20	24	29	19	16	7	25	19	27	13	29	13	4	6	23	2	k__Bacteria	p__Proteobacteria	c__Deltaproteobacteria	o__Sva0485
OTU_918	k__Bacteria	p__Proteobacteria	c__Deltaproteobacteria	o__Syntrophobacterales	f__Syntrophaceae	g__Desulfobacca		49	45	34	57	33	50	61	43	59	62	53	59	65	72	44	58	47	56	62	66	43	51	59	59	30	26	41	57	k__Bacteria	p__Proteobacteria	c__Deltaproteobacteria	o__Syntrophobacterales	f__Syntrophaceae	g__Desulfobacca
OTU_919	k__Bacteria	p__Chloroflexi	c__Anaerolineae	o__Anaerolineales	f__Anaerolineaceae	g__uncultured	s__uncultured_Chloroflexi_bacterium	10	8	10	9	7	4	3	6	6	5	10	7	12	4	5	6	10	6	5	8	14	5	3	9	8	10	4	2	k__Bacteria	p__Chloroflexi	c__Anaerolineae	o__Anaerolineales	f__Anaerolineaceae	g__uncultured	s__uncultured_Chloroflexi_bacterium
OTU_920	k__Bacteria	p__Proteobacteria	c__Alphaproteobacteria	o__Paracaedibacterales	f__Paracaedibacteraceae	g__Candidatus_Paracaedibacter		10	11	14	34	7	15	0	7	3	0	2	5	0	5	5	16	5	7	3	2	0	2	6	3	0	0	2	16	k__Bacteria	p__Proteobacteria	c__Alphaproteobacteria	o__Paracaedibacterales	f__Paracaedibacteraceae	g__Candidatus_Paracaedibacter
OTU_921	k__Bacteria	p__Actinobacteria	c__Thermoleophilia	o__Gaiellales	f__Gaiellaceae	g__Gaiella	s__	33	63	47	51	80	55	42	59	50	50	46	46	50	73	45	66	68	74	64	45	20	42	53	50	31	25	57	37	k__Bacteria	p__Actinobacteria	c__Thermoleophilia	o__Gaiellales	f__Gaiellaceae	g__Gaiella	s__
OTU_922	k__Bacteria							20	24	26	32	28	17	27	8	30	11	27	15	17	21	25	15	28	3	3	17	6	2	4	11	3	10	8	5	k__Bacteria
OTU_923	k__Bacteria	p__Chloroflexi	c__Anaerolineae	o__SBR1031				1	0	0	2	0	0	0	0	0	1	0	0	4	2	0	4	0	0	4	2	15	1	0	0	48	78	6	16	k__Bacteria	p__Chloroflexi	c__Anaerolineae	o__SBR1031
OTU_924	k__Bacteria	p__Firmicutes	c__Bacilli	o__Lactobacillales	f__Lactobacillaceae	g__Lactobacillus	s__Lactobacillus_salivarius	0	52	0	0	8	0	0	0	0	0	0	0	0	103	0	0	15	0	0	1	0	0	0	0	0	0	0	0	k__Bacteria	p__Firmicutes	c__Bacilli	o__Lactobacillales	f__Lactobacillaceae	g__Lactobacillus	s__Lactobacillus_salivarius
OTU_925	k__Bacteria	p__Proteobacteria	c__Deltaproteobacteria	o__Myxococcales	f__Polyangiaceae	g__Pajaroellobacter		17	9	9	12	8	20	7	15	0	18	7	16	6	14	4	8	2	14	18	9	6	15	9	15	3	3	8	6	k__Bacteria	p__Proteobacteria	c__Deltaproteobacteria	o__Myxococcales	f__Polyangiaceae	g__Pajaroellobacter
OTU_926	k__Bacteria	p__Chloroflexi	c__Anaerolineae	o__Anaerolineales	f__Anaerolineaceae	g__uncultured		13	15	11	8	9	17	8	19	12	9	21	10	10	14	8	6	24	9	9	18	17	10	7	18	15	9	14	6	k__Bacteria	p__Chloroflexi	c__Anaerolineae	o__Anaerolineales	f__Anaerolineaceae	g__uncultured
OTU_927	k__Archaea	p__Crenarchaeota	c__Bathyarchaeia					0	1	0	1	0	1	0	0	0	0	0	0	0	1	2	2	0	0	4	2	25	5	1	0	412	391	67	67	k__Archaea	p__Crenarchaeota	c__Bathyarchaeia
OTU_928	k__Bacteria	p__Proteobacteria	c__Gammaproteobacteria	o__Betaproteobacteriales	f__Gallionellaceae			7	1	4	15	3	2	7	1	5	2	5	8	6	3	1	10	4	13	9	3	12	8	3	32	71	53	22	35	k__Bacteria	p__Proteobacteria	c__Gammaproteobacteria	o__Betaproteobacteriales	f__Gallionellaceae
OTU_929	k__Bacteria	p__Bacteroidetes	c__Bacteroidia	o__Cytophagales	f__Cyclobacteriaceae	g__Algoriphagus	s__	7	1	5	4	6	6	7	8	6	4	4	3	7	7	1	17	5	15	6	11	5	6	8	6	3	11	7	2	k__Bacteria	p__Bacteroidetes	c__Bacteroidia	o__Cytophagales	f__Cyclobacteriaceae	g__Algoriphagus	s__
OTU_930	k__Bacteria	p__Acidobacteria	c__Subgroup_17					12	7	16	9	8	4	5	4	9	8	6	8	7	9	8	10	5	1	2	1	8	1	0	2	1	2	4	0	k__Bacteria	p__Acidobacteria	c__Subgroup_17
OTU_931	k__Bacteria	p__Proteobacteria	c__Gammaproteobacteria	o__Betaproteobacteriales	f__Nitrosomonadaceae	g__mle1-7		9	9	7	9	15	20	21	31	14	25	23	20	22	15	17	15	14	20	16	25	18	24	23	22	14	12	17	15	k__Bacteria	p__Proteobacteria	c__Gammaproteobacteria	o__Betaproteobacteriales	f__Nitrosomonadaceae	g__mle1-7
OTU_932	k__Bacteria	p__Proteobacteria	c__Gammaproteobacteria	o__Run-SP154				21	7	8	11	19	9	14	14	9	18	13	14	10	25	6	16	15	14	18	14	8	7	6	12	17	9	10	8	k__Bacteria	p__Proteobacteria	c__Gammaproteobacteria	o__Run-SP154
OTU_933	k__Bacteria	p__Verrucomicrobia	c__Verrucomicrobiae	o__Pedosphaerales	f__Pedosphaeraceae			9	10	9	2	7	10	1	6	10	9	11	23	8	6	5	4	2	18	7	12	17	7	12	16	8	3	8	3	k__Bacteria	p__Verrucomicrobia	c__Verrucomicrobiae	o__Pedosphaerales	f__Pedosphaeraceae
OTU_934	k__Bacteria	p__Deinococcus-Thermus	c__Deinococci	o__Deinococcales	f__Trueperaceae	g__Truepera	s__	0	0	0	0	0	0	2	72	15	0	0	0	0	0	0	0	0	0	4	71	0	0	0	0	0	0	0	0	k__Bacteria	p__Deinococcus-Thermus	c__Deinococci	o__Deinococcales	f__Trueperaceae	g__Truepera	s__
OTU_935	k__Bacteria	p__Proteobacteria	c__Deltaproteobacteria	o__Desulfarculales	f__Desulfarculaceae	g__uncultured		29	22	25	20	22	7	24	16	8	15	10	12	17	20	20	20	19	24	23	17	8	20	11	13	3	7	13	14	k__Bacteria	p__Proteobacteria	c__Deltaproteobacteria	o__Desulfarculales	f__Desulfarculaceae	g__uncultured
OTU_936	k__Bacteria	p__Proteobacteria	c__Gammaproteobacteria	o__Nitrosococcales	f__Nitrosococcaceae	g__CI75cm.2.12	s__	18	10	18	20	25	25	12	28	22	28	15	24	25	13	16	25	16	31	38	26	17	28	33	19	12	15	39	22	k__Bacteria	p__Proteobacteria	c__Gammaproteobacteria	o__Nitrosococcales	f__Nitrosococcaceae	g__CI75cm.2.12	s__
OTU_937	k__Bacteria	p__Proteobacteria	c__Gammaproteobacteria	o__Betaproteobacteriales	f__Burkholderiaceae			11	12	11	18	14	13	17	11	11	13	18	8	12	17	18	28	20	23	22	21	18	18	25	15	41	30	28	22	k__Bacteria	p__Proteobacteria	c__Gammaproteobacteria	o__Betaproteobacteriales	f__Burkholderiaceae
OTU_938	k__Bacteria	p__Latescibacteria						4	5	8	11	5	5	7	5	4	16	7	5	8	12	9	5	7	9	7	6	2	9	8	4	3	7	4	6	k__Bacteria	p__Latescibacteria
OTU_939	k__Archaea	p__Crenarchaeota	c__Bathyarchaeia					5	6	10	10	4	2	6	2	1	6	11	3	5	3	5	4	2	3	12	3	31	4	11	0	36	62	4	9	k__Archaea	p__Crenarchaeota	c__Bathyarchaeia
OTU_940	k__Bacteria	p__Verrucomicrobia	c__Verrucomicrobiae	o__Pedosphaerales	f__Pedosphaeraceae			9	11	9	2	7	8	3	14	9	7	2	9	2	5	6	2	11	5	4	7	15	3	5	4	7	1	3	4	k__Bacteria	p__Verrucomicrobia	c__Verrucomicrobiae	o__Pedosphaerales	f__Pedosphaeraceae
OTU_941	k__Bacteria	p__Proteobacteria	c__Deltaproteobacteria	o__Myxococcales	f__Sandaracinaceae	g__uncultured	s__uncultured_soil_bacterium	4	13	10	19	8	13	5	16	13	12	19	12	7	11	8	17	18	7	3	7	10	4	2	5	8	9	6	13	k__Bacteria	p__Proteobacteria	c__Deltaproteobacteria	o__Myxococcales	f__Sandaracinaceae	g__uncultured	s__uncultured_soil_bacterium
OTU_942	k__Bacteria	p__Proteobacteria	c__Deltaproteobacteria	o__Myxococcales	f__Archangiaceae	g__Anaeromyxobacter	s__	16	19	20	26	20	20	7	17	2	9	6	7	10	11	18	32	13	26	18	29	12	8	18	15	41	34	14	41	k__Bacteria	p__Proteobacteria	c__Deltaproteobacteria	o__Myxococcales	f__Archangiaceae	g__Anaeromyxobacter	s__
OTU_943	k__Bacteria	p__Actinobacteria	c__Thermoleophilia	o__Solirubrobacterales	f__67-14	g__uncultured_soil_bacterium	s__uncultured_soil_bacterium	6	4	8	14	9	10	12	9	9	10	5	9	15	15	6	11	8	6	13	3	6	12	1	9	0	1	6	4	k__Bacteria	p__Actinobacteria	c__Thermoleophilia	o__Solirubrobacterales	f__67-14	g__uncultured_soil_bacterium	s__uncultured_soil_bacterium
OTU_944	k__Bacteria	p__Bacteroidetes	c__Bacteroidia	o__Bacteroidales	f__Bacteroidetes_vadinHA17			16	8	20	23	8	13	24	33	34	25	22	13	23	13	26	34	26	39	63	52	53	31	49	25	38	44	30	25	k__Bacteria	p__Bacteroidetes	c__Bacteroidia	o__Bacteroidales	f__Bacteroidetes_vadinHA17
OTU_945	k__Bacteria	p__Bacteroidetes	c__Bacteroidia	o__Cytophagales	f__Cyclobacteriaceae	g__Algoriphagus	s__	6	2	3	4	2	9	9	8	10	2	9	4	5	5	3	7	11	9	7	13	14	4	8	6	6	2	3	8	k__Bacteria	p__Bacteroidetes	c__Bacteroidia	o__Cytophagales	f__Cyclobacteriaceae	g__Algoriphagus	s__
OTU_946	k__Bacteria	p__Bacteroidetes	c__Bacteroidia	o__Sphingobacteriales	f__Sphingobacteriaceae	g__Olivibacter	s__Sphingobacterium_sp._21	0	0	0	0	1	0	0	1	0	100	0	0	0	0	0	0	0	0	0	0	0	75	0	0	0	0	0	0	k__Bacteria	p__Bacteroidetes	c__Bacteroidia	o__Sphingobacteriales	f__Sphingobacteriaceae	g__Olivibacter	s__Sphingobacterium_sp._21
OTU_947	k__Bacteria	p__Verrucomicrobia	c__Verrucomicrobiae	o__Verrucomicrobiales	f__Rubritaleaceae	g__Luteolibacter	s__	34	35	41	32	34	29	20	24	24	24	28	31	13	27	26	18	18	40	24	31	39	21	23	33	34	47	20	33	k__Bacteria	p__Verrucomicrobia	c__Verrucomicrobiae	o__Verrucomicrobiales	f__Rubritaleaceae	g__Luteolibacter	s__
OTU_948	k__Bacteria	p__Proteobacteria	c__Deltaproteobacteria	o__NB1-j	f__	g__	s__	11	12	5	10	7	9	8	2	5	13	7	14	5	14	7	20	3	12	4	6	4	13	7	7	7	8	2	8	k__Bacteria	p__Proteobacteria	c__Deltaproteobacteria	o__NB1-j	f__	g__	s__
OTU_949	k__Bacteria	p__Proteobacteria	c__Gammaproteobacteria	o__Steroidobacterales	f__Steroidobacteraceae	g__uncultured	s__	6	14	14	18	8	5	18	21	16	11	5	20	2	11	10	15	10	12	11	9	4	9	8	20	9	8	13	15	k__Bacteria	p__Proteobacteria	c__Gammaproteobacteria	o__Steroidobacterales	f__Steroidobacteraceae	g__uncultured	s__
OTU_950	k__Bacteria	p__Acidobacteria	c__Subgroup_6					25	16	24	19	26	9	11	19	20	9	20	2	15	4	6	11	11	7	12	16	18	12	9	9	10	10	15	12	k__Bacteria	p__Acidobacteria	c__Subgroup_6
OTU_951	k__Bacteria	p__Chloroflexi	c__Anaerolineae	o__Anaerolineales	f__Anaerolineaceae	g__uncultured		9	12	10	6	8	4	11	6	10	10	8	11	9	10	10	3	10	14	9	6	8	8	8	9	28	19	5	9	k__Bacteria	p__Chloroflexi	c__Anaerolineae	o__Anaerolineales	f__Anaerolineaceae	g__uncultured
OTU_952	k__Bacteria	p__Chloroflexi	c__Anaerolineae	o__Anaerolineales	f__Anaerolineaceae	g__Pelolinea	s__	10	3	6	17	9	14	13	9	16	19	9	10	23	15	9	15	26	23	9	14	27	8	11	8	42	38	19	14	k__Bacteria	p__Chloroflexi	c__Anaerolineae	o__Anaerolineales	f__Anaerolineaceae	g__Pelolinea	s__
OTU_953	k__Bacteria	p__Latescibacteria	c__Latescibacteria	o__Latescibacterales	f__Latescibacteraceae			8	9	23	11	16	16	24	7	11	13	7	5	9	10	22	18	6	5	7	15	13	14	13	14	2	5	20	17	k__Bacteria	p__Latescibacteria	c__Latescibacteria	o__Latescibacterales	f__Latescibacteraceae
OTU_954	k__Bacteria	p__Bacteroidetes	c__Bacteroidia	o__Sphingobacteriales	f__AKYH767			6	5	6	14	7	13	10	2	13	6	22	10	8	7	11	8	10	18	6	10	11	7	8	18	0	2	14	13	k__Bacteria	p__Bacteroidetes	c__Bacteroidia	o__Sphingobacteriales	f__AKYH767
OTU_955	k__Bacteria	p__Verrucomicrobia	c__Verrucomicrobiae	o__Pedosphaerales	f__Pedosphaeraceae	g__uncultured_prokaryote	s__uncultured_prokaryote	27	12	25	20	24	17	20	20	26	19	26	22	13	25	21	15	27	30	7	17	50	18	13	8	21	27	22	15	k__Bacteria	p__Verrucomicrobia	c__Verrucomicrobiae	o__Pedosphaerales	f__Pedosphaeraceae	g__uncultured_prokaryote	s__uncultured_prokaryote
OTU_956	k__Bacteria	p__Firmicutes	c__Clostridia	o__Clostridiales	f__Clostridiaceae_1	g__Clostridium_sensu_stricto_1		15	17	12	18	11	12	25	24	30	34	20	22	29	30	33	21	18	14	21	11	77	29	24	22	10	8	16	22	k__Bacteria	p__Firmicutes	c__Clostridia	o__Clostridiales	f__Clostridiaceae_1	g__Clostridium_sensu_stricto_1
OTU_957	k__Bacteria	p__Proteobacteria	c__Gammaproteobacteria	o__Methylococcales	f__Methylococcaceae			4	3	8	17	7	3	11	12	9	11	9	5	13	3	4	15	10	12	7	7	5	8	16	8	8	14	22	10	k__Bacteria	p__Proteobacteria	c__Gammaproteobacteria	o__Methylococcales	f__Methylococcaceae
OTU_958	k__Bacteria	p__Proteobacteria	c__Deltaproteobacteria	o__Myxococcales	f__Phaselicystidaceae	g__Phaselicystis		0	0	0	0	0	0	0	0	0	0	0	0	0	0	0	0	0	0	0	0	180	0	0	0	0	0	0	0	k__Bacteria	p__Proteobacteria	c__Deltaproteobacteria	o__Myxococcales	f__Phaselicystidaceae	g__Phaselicystis
OTU_959	k__Bacteria	p__Proteobacteria	c__Deltaproteobacteria	o__Syntrophobacterales	f__Syntrophobacteraceae	g__Syntrophobacter		27	28	21	39	31	42	24	21	20	35	29	38	29	20	19	46	21	24	28	23	22	46	28	45	28	20	30	32	k__Bacteria	p__Proteobacteria	c__Deltaproteobacteria	o__Syntrophobacterales	f__Syntrophobacteraceae	g__Syntrophobacter
OTU_960	k__Bacteria	p__Proteobacteria	c__Deltaproteobacteria	o__Syntrophobacterales	f__Syntrophaceae			21	17	20	24	12	13	16	11	5	14	15	23	19	20	10	10	21	17	10	18	28	14	26	14	16	18	19	20	k__Bacteria	p__Proteobacteria	c__Deltaproteobacteria	o__Syntrophobacterales	f__Syntrophaceae
OTU_961	k__Bacteria	p__Verrucomicrobia	c__Verrucomicrobiae	o__Pedosphaerales	f__Pedosphaeraceae			20	20	20	11	21	23	14	23	12	17	16	14	14	21	19	22	28	23	11	24	28	10	11	29	12	15	14	10	k__Bacteria	p__Verrucomicrobia	c__Verrucomicrobiae	o__Pedosphaerales	f__Pedosphaeraceae
OTU_962	k__Bacteria	p__Firmicutes	c__Bacilli	o__Bacillales	f__Alicyclobacillaceae	g__Tumebacillus	s__	19	17	19	23	26	39	27	14	26	36	22	19	35	27	20	23	27	34	18	28	6	31	14	17	10	1	9	17	k__Bacteria	p__Firmicutes	c__Bacilli	o__Bacillales	f__Alicyclobacillaceae	g__Tumebacillus	s__
OTU_963	k__Bacteria	p__Firmicutes	c__Bacilli	o__Lactobacillales	f__Lactobacillaceae	g__Lactobacillus	s__Lactobacillus_gasseri	0	0	0	0	0	0	0	0	0	0	0	0	0	0	0	0	0	0	0	0	85	0	0	0	74	149	0	0	k__Bacteria	p__Firmicutes	c__Bacilli	o__Lactobacillales	f__Lactobacillaceae	g__Lactobacillus	s__Lactobacillus_gasseri
OTU_964	k__Bacteria	p__Nitrospirae	c__Thermodesulfovibrionia	o__uncultured				7	9	14	7	3	11	5	3	7	9	4	5	6	6	6	7	5	4	3	0	7	5	5	2	8	2	13	4	k__Bacteria	p__Nitrospirae	c__Thermodesulfovibrionia	o__uncultured
OTU_965	k__Bacteria	p__Bacteroidetes	c__Bacteroidia	o__Sphingobacteriales	f__AKYH767	g__metagenome	s__metagenome	6	6	3	9	0	6	5	4	4	19	6	1	3	8	4	3	6	3	3	7	3	6	5	7	9	9	14	5	k__Bacteria	p__Bacteroidetes	c__Bacteroidia	o__Sphingobacteriales	f__AKYH767	g__metagenome	s__metagenome
OTU_966	k__Bacteria	p__Latescibacteria	c__uncultured_prokaryote	o__uncultured_prokaryote	f__uncultured_prokaryote	g__uncultured_prokaryote	s__uncultured_prokaryote	7	20	15	13	11	4	7	5	12	13	5	6	8	7	2	7	8	10	12	8	1	8	9	7	0	0	2	4	k__Bacteria	p__Latescibacteria	c__uncultured_prokaryote	o__uncultured_prokaryote	f__uncultured_prokaryote	g__uncultured_prokaryote	s__uncultured_prokaryote
OTU_967	k__Bacteria	p__Proteobacteria	c__Gammaproteobacteria	o__Betaproteobacteriales	f__SC-I-84	g__uncultured_beta_proteobacterium	s__uncultured_beta_proteobacterium	10	10	9	12	14	10	14	7	11	8	8	11	6	24	6	14	14	11	12	11	9	16	4	9	3	7	4	3	k__Bacteria	p__Proteobacteria	c__Gammaproteobacteria	o__Betaproteobacteriales	f__SC-I-84	g__uncultured_beta_proteobacterium	s__uncultured_beta_proteobacterium
OTU_968	k__Bacteria	p__Proteobacteria	c__Deltaproteobacteria	o__Bdellovibrionales	f__Bdellovibrionaceae	g__Bdellovibrio	s__Bdellovibrionales_bacterium_RBG_16_40_8	4	4	2	6	0	7	7	3	5	2	14	8	4	5	11	3	1	6	14	3	12	6	9	8	0	2	7	2	k__Bacteria	p__Proteobacteria	c__Deltaproteobacteria	o__Bdellovibrionales	f__Bdellovibrionaceae	g__Bdellovibrio	s__Bdellovibrionales_bacterium_RBG_16_40_8
OTU_969	k__Bacteria	p__Dependentiae	c__Babeliae	o__Babeliales	f__UBA12409	g__	s__	5	21	7	6	1	19	2	4	11	8	15	16	4	11	7	15	4	6	0	0	3	0	2	4	0	0	1	6	k__Bacteria	p__Dependentiae	c__Babeliae	o__Babeliales	f__UBA12409	g__	s__
OTU_970	k__Bacteria	p__Proteobacteria	c__Alphaproteobacteria	o__uncultured				2	3	7	1	3	9	1	11	4	3	9	3	1	3	3	6	5	11	4	7	4	6	7	8	4	6	2	6	k__Bacteria	p__Proteobacteria	c__Alphaproteobacteria	o__uncultured
OTU_971	k__Bacteria	p__Proteobacteria	c__Deltaproteobacteria	o__Syntrophobacterales	f__Syntrophobacteraceae	g__uncultured	s__Deltaproteobacteria_bacterium_RBG_13_43_22	7	9	17	20	11	14	20	8	9	5	11	13	15	16	22	23	19	2	6	3	27	4	1	5	36	31	13	3	k__Bacteria	p__Proteobacteria	c__Deltaproteobacteria	o__Syntrophobacterales	f__Syntrophobacteraceae	g__uncultured	s__Deltaproteobacteria_bacterium_RBG_13_43_22
OTU_972	k__Bacteria	p__Proteobacteria	c__Deltaproteobacteria	o__Myxococcales	f__Haliangiaceae	g__Haliangium	s__	4	14	7	9	5	8	5	1	2	13	2	3	8	18	2	4	2	8	6	5	1	4	3	16	1	1	7	4	k__Bacteria	p__Proteobacteria	c__Deltaproteobacteria	o__Myxococcales	f__Haliangiaceae	g__Haliangium	s__
OTU_973	k__Bacteria	p__Proteobacteria	c__Deltaproteobacteria	o__Desulfarculales	f__Desulfarculaceae	g__Desulfatiglans	s__uncultured_delta_proteobacterium	5	13	4	7	12	6	8	10	7	11	11	8	14	11	8	11	13	14	15	18	20	17	16	7	5	8	15	12	k__Bacteria	p__Proteobacteria	c__Deltaproteobacteria	o__Desulfarculales	f__Desulfarculaceae	g__Desulfatiglans	s__uncultured_delta_proteobacterium
OTU_974	k__Bacteria	p__Proteobacteria	c__Gammaproteobacteria	o__Oceanospirillales	f__Halomonadaceae	g__Halomonas	s__metagenome	18	18	15	17	4	23	32	23	7	15	15	12	13	15	14	12	17	38	23	27	19	20	21	22	6	25	21	10	k__Bacteria	p__Proteobacteria	c__Gammaproteobacteria	o__Oceanospirillales	f__Halomonadaceae	g__Halomonas	s__metagenome
OTU_975	k__Bacteria	p__Bacteroidetes	c__Bacteroidia	o__Chitinophagales	f__Chitinophagaceae	g__Flavihumibacter	s__	6	4	1	6	5	0	6	4	4	3	6	0	3	6	6	3	3	12	5	16	6	12	6	9	8	17	5	17	k__Bacteria	p__Bacteroidetes	c__Bacteroidia	o__Chitinophagales	f__Chitinophagaceae	g__Flavihumibacter	s__
OTU_976	k__Bacteria	p__Proteobacteria	c__Deltaproteobacteria	o__Myxococcales	f__Blfdi19	g__uncultured_Firmicutes_bacterium	s__uncultured_Firmicutes_bacterium	1	1	0	0	1	51	9	10	9	5	10	6	6	12	7	4	14	29	0	1	3	2	1	0	0	0	1	2	k__Bacteria	p__Proteobacteria	c__Deltaproteobacteria	o__Myxococcales	f__Blfdi19	g__uncultured_Firmicutes_bacterium	s__uncultured_Firmicutes_bacterium
OTU_977	k__Bacteria	p__Latescibacteria						2	3	11	10	2	5	16	1	8	6	6	2	13	1	12	4	3	11	11	2	2	4	7	5	10	2	9	4	k__Bacteria	p__Latescibacteria
OTU_978	k__Bacteria	p__Firmicutes	c__Bacilli	o__Bacillales	f__Bacillaceae	g__Bacillus	s__Streptomyces_sp.	1	1	0	0	0	0	0	2	1	27	5	7	1	0	0	0	0	3	0	0	173	27	1	0	41	112	0	1	k__Bacteria	p__Firmicutes	c__Bacilli	o__Bacillales	f__Bacillaceae	g__Bacillus	s__Streptomyces_sp.
OTU_979	k__Bacteria	p__Proteobacteria	c__Alphaproteobacteria	o__uncultured	f__metagenome	g__metagenome	s__metagenome	2	6	7	8	6	4	9	4	5	8	12	1	5	8	3	7	8	3	5	6	3	6	7	10	8	2	2	11	k__Bacteria	p__Proteobacteria	c__Alphaproteobacteria	o__uncultured	f__metagenome	g__metagenome	s__metagenome
OTU_980	k__Bacteria	p__Acidobacteria	c__Subgroup_17	o__uncultured_Acidobacteria_bacterium	f__uncultured_Acidobacteria_bacterium	g__uncultured_Acidobacteria_bacterium	s__uncultured_Acidobacteria_bacterium	15	32	21	21	31	18	6	20	25	24	13	22	24	24	13	21	35	11	7	13	10	11	3	4	5	8	9	11	k__Bacteria	p__Acidobacteria	c__Subgroup_17	o__uncultured_Acidobacteria_bacterium	f__uncultured_Acidobacteria_bacterium	g__uncultured_Acidobacteria_bacterium	s__uncultured_Acidobacteria_bacterium
OTU_981	k__Bacteria	p__Rokubacteria	c__NC10	o__Methylomirabilales	f__Methylomirabilaceae	g__Z114MB74	s__	6	1	2	16	3	8	7	6	6	1	5	5	2	5	6	7	10	1	3	10	1	8	3	5	5	3	5	5	k__Bacteria	p__Rokubacteria	c__NC10	o__Methylomirabilales	f__Methylomirabilaceae	g__Z114MB74	s__
OTU_982	k__Bacteria	p__Bacteroidetes	c__Bacteroidia	o__Sphingobacteriales	f__Lentimicrobiaceae			2	1	7	9	6	8	9	12	14	8	14	6	5	6	8	2	12	10	4	14	5	9	14	8	7	5	8	4	k__Bacteria	p__Bacteroidetes	c__Bacteroidia	o__Sphingobacteriales	f__Lentimicrobiaceae
OTU_983	k__Bacteria	p__Actinobacteria	c__Thermoleophilia	o__Gaiellales	f__uncultured	g__	s__	15	24	15	23	16	19	20	23	22	23	31	21	14	22	25	19	24	28	12	21	6	16	17	32	16	22	17	29	k__Bacteria	p__Actinobacteria	c__Thermoleophilia	o__Gaiellales	f__uncultured	g__	s__
OTU_984	k__Bacteria	p__Verrucomicrobia	c__Verrucomicrobiae					10	19	9	6	18	5	12	9	13	12	15	12	15	23	9	11	16	6	8	10	5	13	12	5	4	4	8	10	k__Bacteria	p__Verrucomicrobia	c__Verrucomicrobiae
OTU_985	k__Bacteria	p__Proteobacteria	c__Deltaproteobacteria	o__Syntrophobacterales	f__Syntrophobacteraceae			5	10	6	9	7	5	2	4	7	4	6	10	7	8	6	19	8	9	5	7	5	12	9	8	8	18	8	11	k__Bacteria	p__Proteobacteria	c__Deltaproteobacteria	o__Syntrophobacterales	f__Syntrophobacteraceae
OTU_986	k__Bacteria	p__Chloroflexi	c__Anaerolineae					2	0	7	27	0	1	0	5	2	3	1	0	8	3	6	19	3	4	7	3	11	13	3	9	50	52	17	34	k__Bacteria	p__Chloroflexi	c__Anaerolineae
OTU_987	k__Bacteria	p__Proteobacteria	c__Deltaproteobacteria	o__Desulfuromonadales	f__Geobacteraceae	g__Geobacter		3	3	4	5	8	2	13	5	14	4	17	10	6	7	8	4	9	5	9	3	22	8	6	7	8	7	10	9	k__Bacteria	p__Proteobacteria	c__Deltaproteobacteria	o__Desulfuromonadales	f__Geobacteraceae	g__Geobacter
OTU_988	k__Bacteria	p__Spirochaetes	c__MVP-15					10	12	3	10	4	2	4	6	6	8	13	6	5	17	1	10	4	3	2	2	2	13	3	2	0	0	3	10	k__Bacteria	p__Spirochaetes	c__MVP-15
OTU_989	k__Bacteria	p__Proteobacteria	c__Deltaproteobacteria	o__Deltaproteobacteria_Incertae_Sedis	f__Syntrophorhabdaceae	g__Syntrophorhabdus	s__	11	16	6	22	9	12	18	36	13	23	16	15	13	22	10	16	22	13	16	17	11	23	32	23	4	4	15	22	k__Bacteria	p__Proteobacteria	c__Deltaproteobacteria	o__Deltaproteobacteria_Incertae_Sedis	f__Syntrophorhabdaceae	g__Syntrophorhabdus	s__
OTU_990	k__Bacteria	p__Acidobacteria	c__Holophagae	o__Subgroup_7				3	9	5	8	5	4	4	8	17	2	5	17	7	3	7	10	8	2	5	8	3	4	2	8	1	3	6	1	k__Bacteria	p__Acidobacteria	c__Holophagae	o__Subgroup_7
OTU_991	k__Bacteria	p__Proteobacteria	c__Deltaproteobacteria	o__MBNT15				10	22	13	23	26	34	23	16	13	18	29	12	26	14	21	21	27	15	6	15	13	14	25	20	29	6	17	11	k__Bacteria	p__Proteobacteria	c__Deltaproteobacteria	o__MBNT15
OTU_992	k__Bacteria	p__Proteobacteria	c__Deltaproteobacteria					17	20	12	10	20	11	14	16	14	14	9	9	7	17	8	14	18	7	8	3	9	14	24	9	8	4	11	10	k__Bacteria	p__Proteobacteria	c__Deltaproteobacteria
OTU_993	k__Bacteria	p__Firmicutes	c__Erysipelotrichia	o__Erysipelotrichales	f__Erysipelotrichaceae	g__Allobaculum	s__	0	0	0	0	0	0	0	0	0	0	0	0	0	0	0	0	0	0	0	0	98	0	0	0	95	294	0	0	k__Bacteria	p__Firmicutes	c__Erysipelotrichia	o__Erysipelotrichales	f__Erysipelotrichaceae	g__Allobaculum	s__
OTU_994	k__Bacteria	p__Proteobacteria	c__Alphaproteobacteria	o__Sphingomonadales	f__Sphingomonadaceae	g__Novosphingobium		26	26	18	40	24	41	15	25	39	51	49	33	31	44	18	58	26	21	27	45	31	46	32	38	35	46	35	48	k__Bacteria	p__Proteobacteria	c__Alphaproteobacteria	o__Sphingomonadales	f__Sphingomonadaceae	g__Novosphingobium
OTU_995	k__Bacteria	p__Bacteroidetes	c__Bacteroidia	o__Bacteroidales	f__Prolixibacteraceae	g__BSV13	s__	5	4	6	12	13	12	17	20	16	18	10	13	14	7	17	17	15	11	20	22	13	15	15	10	44	38	19	21	k__Bacteria	p__Bacteroidetes	c__Bacteroidia	o__Bacteroidales	f__Prolixibacteraceae	g__BSV13	s__
OTU_996	k__Bacteria	p__Proteobacteria	c__Deltaproteobacteria	o__Syntrophobacterales	f__Syntrophaceae	g__Syntrophus	s__uncultured_delta_proteobacterium	18	30	31	34	13	22	47	28	11	25	26	25	14	19	28	41	14	37	40	31	36	41	31	20	63	73	36	55	k__Bacteria	p__Proteobacteria	c__Deltaproteobacteria	o__Syntrophobacterales	f__Syntrophaceae	g__Syntrophus	s__uncultured_delta_proteobacterium
OTU_997	k__Bacteria	p__Proteobacteria	c__Deltaproteobacteria	o__Syntrophobacterales	f__Syntrophaceae	g__uncultured		6	12	10	7	8	15	11	10	5	15	8	3	9	15	15	14	19	3	3	2	14	8	2	2	3	9	5	1	k__Bacteria	p__Proteobacteria	c__Deltaproteobacteria	o__Syntrophobacterales	f__Syntrophaceae	g__uncultured
OTU_998	k__Bacteria	p__Proteobacteria	c__Alphaproteobacteria	o__Rhizobiales	f__Beijerinckiaceae	g__Bosea	s__	3	11	4	14	6	5	6	15	4	7	19	7	7	11	16	5	11	12	3	20	8	11	5	4	21	10	8	10	k__Bacteria	p__Proteobacteria	c__Alphaproteobacteria	o__Rhizobiales	f__Beijerinckiaceae	g__Bosea	s__
OTU_999	k__Bacteria	p__Bacteroidetes	c__Bacteroidia	o__Chitinophagales	f__Saprospiraceae	g__Phaeodactylibacter		6	4	4	8	6	2	5	4	3	8	7	11	6	16	3	17	7	2	7	2	4	6	5	9	2	4	8	4	k__Bacteria	p__Bacteroidetes	c__Bacteroidia	o__Chitinophagales	f__Saprospiraceae	g__Phaeodactylibacter
OTU_1000	k__Bacteria	p__Acidobacteria	c__Subgroup_22	o__	f__	g__	s__	12	10	3	13	18	25	12	6	11	15	17	24	16	15	8	23	11	13	6	6	5	18	12	16	0	5	11	9	k__Bacteria	p__Acidobacteria	c__Subgroup_22	o__	f__	g__	s__
OTU_1001	k__Bacteria	p__Latescibacteria	c__Latescibacteria	o__Latescibacterales	f__Latescibacteraceae			12	11	7	16	17	12	7	7	1	6	5	10	5	15	11	22	17	4	16	10	8	14	17	8	8	10	8	12	k__Bacteria	p__Latescibacteria	c__Latescibacteria	o__Latescibacterales	f__Latescibacteraceae
OTU_1002	k__Bacteria	p__Chloroflexi	c__Anaerolineae	o__Anaerolineales	f__Anaerolineaceae	g__Longilinea	s__	2	5	11	23	1	2	1	3	3	5	4	0	3	7	9	14	0	7	8	8	39	19	11	8	287	254	30	48	k__Bacteria	p__Chloroflexi	c__Anaerolineae	o__Anaerolineales	f__Anaerolineaceae	g__Longilinea	s__
OTU_1003	k__Bacteria	p__Latescibacteria						4	13	14	9	11	8	8	9	2	8	5	3	7	2	10	5	11	10	10	10	1	3	3	3	1	7	5	4	k__Bacteria	p__Latescibacteria
OTU_1004	k__Bacteria	p__Proteobacteria	c__Deltaproteobacteria	o__Desulfobacterales	f__Desulfobulbaceae	g__[Desulfobacterium]_catecholicum_group	s__metagenome	2	4	6	10	5	1	4	1	1	1	6	2	4	4	4	4	10	3	10	2	9	6	4	8	19	33	8	12	k__Bacteria	p__Proteobacteria	c__Deltaproteobacteria	o__Desulfobacterales	f__Desulfobulbaceae	g__[Desulfobacterium]_catecholicum_group	s__metagenome
OTU_1005	k__Bacteria	p__Proteobacteria	c__Gammaproteobacteria	o__Pseudomonadales	f__Moraxellaceae	g__Acinetobacter		0	0	0	0	0	0	3	0	12	0	0	0	0	0	0	0	1	0	4	0	85	0	0	0	53	48	0	0	k__Bacteria	p__Proteobacteria	c__Gammaproteobacteria	o__Pseudomonadales	f__Moraxellaceae	g__Acinetobacter
OTU_1006	k__Bacteria	p__Chloroflexi	c__Anaerolineae	o__Anaerolineales	f__Anaerolineaceae	g__uncultured		12	11	7	6	15	7	7	16	9	9	16	5	9	5	11	15	24	7	1	11	12	3	2	5	19	6	5	4	k__Bacteria	p__Chloroflexi	c__Anaerolineae	o__Anaerolineales	f__Anaerolineaceae	g__uncultured
OTU_1007	k__Bacteria	p__Firmicutes	c__Clostridia	o__Clostridiales	f__Clostridiaceae_1	g__Clostridium_sensu_stricto_3	s__uncultured_soil_bacterium	6	11	9	12	4	6	10	6	5	8	10	7	7	9	5	19	7	10	11	19	11	11	19	8	2	5	8	11	k__Bacteria	p__Firmicutes	c__Clostridia	o__Clostridiales	f__Clostridiaceae_1	g__Clostridium_sensu_stricto_3	s__uncultured_soil_bacterium
OTU_1008	k__Bacteria	p__Firmicutes	c__Clostridia	o__Clostridiales	f__Ruminococcaceae	g__Subdoligranulum	s__	0	66	0	0	4	1	0	4	5	0	0	0	0	123	0	0	4	0	0	3	0	0	0	0	0	0	0	0	k__Bacteria	p__Firmicutes	c__Clostridia	o__Clostridiales	f__Ruminococcaceae	g__Subdoligranulum	s__
OTU_1009	k__Bacteria	p__Proteobacteria	c__Gammaproteobacteria					21	11	12	8	28	16	13	7	5	10	10	17	11	11	8	9	10	4	14	4	6	6	4	4	3	11	6	8	k__Bacteria	p__Proteobacteria	c__Gammaproteobacteria
OTU_1010	k__Bacteria	p__Bacteroidetes	c__Bacteroidia	o__Bacteroidales	f__Bacteroidetes_vadinHA17			2	2	0	4	0	0	0	1	0	0	2	0	3	2	2	4	2	3	3	6	7	3	6	5	50	62	7	10	k__Bacteria	p__Bacteroidetes	c__Bacteroidia	o__Bacteroidales	f__Bacteroidetes_vadinHA17
OTU_1011	k__Bacteria	p__Proteobacteria	c__Deltaproteobacteria	o__Myxococcales	f__uncultured	g__	s__	15	11	15	10	16	26	7	14	10	11	11	15	15	10	20	14	33	53	16	27	21	26	12	20	2	6	23	18	k__Bacteria	p__Proteobacteria	c__Deltaproteobacteria	o__Myxococcales	f__uncultured	g__	s__
OTU_1012	k__Bacteria	p__Latescibacteria						10	11	21	27	17	9	14	13	6	5	9	13	3	6	6	10	18	25	18	27	3	10	9	16	9	7	10	19	k__Bacteria	p__Latescibacteria
OTU_1013	k__Bacteria	p__Bacteroidetes	c__Bacteroidia	o__Bacteroidales	f__Bacteroidaceae	g__Bacteroides		0	0	0	0	0	0	0	0	0	0	0	0	0	0	0	0	0	0	0	0	61	0	0	0	51	49	0	0	k__Bacteria	p__Bacteroidetes	c__Bacteroidia	o__Bacteroidales	f__Bacteroidaceae	g__Bacteroides
OTU_1014	k__Bacteria	p__Verrucomicrobia	c__Verrucomicrobiae	o__Pedosphaerales	f__Pedosphaeraceae	g__	s__	5	5	8	4	7	10	1	3	3	10	6	5	5	5	8	3	4	8	5	4	6	3	9	2	6	1	8	2	k__Bacteria	p__Verrucomicrobia	c__Verrucomicrobiae	o__Pedosphaerales	f__Pedosphaeraceae	g__	s__
OTU_1015	k__Bacteria	p__Acidobacteria	c__Subgroup_6					24	23	10	17	16	7	9	15	13	14	8	27	9	13	10	18	13	8	14	14	15	15	5	20	8	4	8	13	k__Bacteria	p__Acidobacteria	c__Subgroup_6
OTU_1016	k__Bacteria	p__Proteobacteria	c__Deltaproteobacteria	o__Oligoflexales	f__0319-6G20	g__	s__	6	4	5	14	8	6	3	9	4	1	5	4	2	5	5	12	2	7	4	25	0	8	6	4	0	0	10	4	k__Bacteria	p__Proteobacteria	c__Deltaproteobacteria	o__Oligoflexales	f__0319-6G20	g__	s__
OTU_1017	k__Bacteria	p__Acidobacteria	c__Thermoanaerobaculia	o__Thermoanaerobaculales	f__Thermoanaerobaculaceae	g__Subgroup_23		8	12	5	4	7	13	12	13	3	12	18	11	12	8	17	11	9	10	10	6	10	10	4	7	5	7	11	2	k__Bacteria	p__Acidobacteria	c__Thermoanaerobaculia	o__Thermoanaerobaculales	f__Thermoanaerobaculaceae	g__Subgroup_23
OTU_1018	k__Bacteria	p__Proteobacteria	c__Alphaproteobacteria	o__Acetobacterales	f__Acetobacterales_Incertae_Sedis	g__metagenome	s__metagenome	3	2	9	8	12	5	4	6	4	2	2	3	6	3	3	4	5	6	9	6	1	0	3	6	1	6	6	7	k__Bacteria	p__Proteobacteria	c__Alphaproteobacteria	o__Acetobacterales	f__Acetobacterales_Incertae_Sedis	g__metagenome	s__metagenome
OTU_1019	k__Bacteria	p__Acidobacteria	c__Subgroup_6	o__uncultured_Acidobacterium_sp.	f__uncultured_Acidobacterium_sp.	g__uncultured_Acidobacterium_sp.	s__uncultured_Acidobacterium_sp.	11	5	14	4	12	11	13	11	6	19	5	11	7	10	18	13	13	6	12	7	10	11	12	15	3	4	10	9	k__Bacteria	p__Acidobacteria	c__Subgroup_6	o__uncultured_Acidobacterium_sp.	f__uncultured_Acidobacterium_sp.	g__uncultured_Acidobacterium_sp.	s__uncultured_Acidobacterium_sp.
OTU_1020	k__Bacteria	p__Proteobacteria	c__Gammaproteobacteria	o__PLTA13	f__uncultured_gamma_proteobacterium	g__uncultured_gamma_proteobacterium	s__uncultured_gamma_proteobacterium	13	6	12	7	9	14	11	13	7	9	15	13	2	16	15	3	12	19	7	18	10	12	18	15	10	3	5	13	k__Bacteria	p__Proteobacteria	c__Gammaproteobacteria	o__PLTA13	f__uncultured_gamma_proteobacterium	g__uncultured_gamma_proteobacterium	s__uncultured_gamma_proteobacterium
OTU_1021	k__Bacteria	p__Verrucomicrobia	c__Verrucomicrobiae	o__Pedosphaerales	f__Pedosphaeraceae	g__	s__	24	14	22	11	16	17	18	15	13	14	16	9	18	9	19	10	17	9	11	16	35	13	7	7	11	4	8	5	k__Bacteria	p__Verrucomicrobia	c__Verrucomicrobiae	o__Pedosphaerales	f__Pedosphaeraceae	g__	s__
OTU_1022	k__Bacteria	p__Calditrichaeota	c__Calditrichia	o__Calditrichales	f__Calditrichaceae			7	6	5	6	3	5	3	14	3	8	8	6	4	9	4	5	9	7	3	4	1	2	8	7	0	3	3	4	k__Bacteria	p__Calditrichaeota	c__Calditrichia	o__Calditrichales	f__Calditrichaceae
OTU_1023	k__Bacteria	p__Proteobacteria	c__Deltaproteobacteria	o__Desulfuromonadales	f__Geobacteraceae	g__Geobacter	s__uncultured_delta_proteobacterium	19	21	13	33	14	28	29	30	24	19	19	7	23	19	23	26	13	24	18	22	23	21	19	10	29	29	26	32	k__Bacteria	p__Proteobacteria	c__Deltaproteobacteria	o__Desulfuromonadales	f__Geobacteraceae	g__Geobacter	s__uncultured_delta_proteobacterium
OTU_1024	k__Bacteria	p__Chloroflexi	c__Anaerolineae	o__Anaerolineales	f__Anaerolineaceae	g__uncultured		5	4	4	4	2	5	5	8	4	8	2	17	12	4	7	5	8	6	2	3	15	7	1	6	0	6	5	1	k__Bacteria	p__Chloroflexi	c__Anaerolineae	o__Anaerolineales	f__Anaerolineaceae	g__uncultured
OTU_1025	k__Bacteria	p__Firmicutes	c__Clostridia	o__Clostridiales	f__Heliobacteriaceae	g__Hydrogenispora	s__	0	2	2	2	0	1	2	1	1	0	0	0	0	1	4	18	0	2	4	11	13	4	7	7	98	60	13	21	k__Bacteria	p__Firmicutes	c__Clostridia	o__Clostridiales	f__Heliobacteriaceae	g__Hydrogenispora	s__
OTU_1026	k__Bacteria	p__Acidobacteria	c__Subgroup_6	o__uncultured_Acidobacteria_bacterium	f__uncultured_Acidobacteria_bacterium	g__uncultured_Acidobacteria_bacterium	s__uncultured_Acidobacteria_bacterium	9	16	18	12	2	8	12	4	8	10	11	7	6	17	16	14	9	4	14	7	16	9	15	5	8	5	19	9	k__Bacteria	p__Acidobacteria	c__Subgroup_6	o__uncultured_Acidobacteria_bacterium	f__uncultured_Acidobacteria_bacterium	g__uncultured_Acidobacteria_bacterium	s__uncultured_Acidobacteria_bacterium
OTU_1027	k__Bacteria	p__Proteobacteria	c__Deltaproteobacteria	o__Bdellovibrionales	f__Bdellovibrionaceae	g__Bdellovibrio		7	4	1	8	6	5	6	2	4	11	8	7	6	12	10	7	6	3	0	1	5	3	1	5	0	0	6	3	k__Bacteria	p__Proteobacteria	c__Deltaproteobacteria	o__Bdellovibrionales	f__Bdellovibrionaceae	g__Bdellovibrio
OTU_1028	k__Bacteria	p__Proteobacteria	c__Deltaproteobacteria	o__Syntrophobacterales	f__Syntrophaceae	g__Desulfobacca		10	10	8	4	5	11	3	10	15	19	9	9	14	8	7	13	17	5	1	1	17	5	4	2	5	2	5	2	k__Bacteria	p__Proteobacteria	c__Deltaproteobacteria	o__Syntrophobacterales	f__Syntrophaceae	g__Desulfobacca
OTU_1029	k__Bacteria	p__Bacteroidetes	c__Bacteroidia	o__Bacteroidales	f__Muribaculaceae	g__	s__	0	0	0	0	0	0	0	0	0	0	0	0	0	0	0	0	0	0	0	0	75	0	0	0	66	47	0	0	k__Bacteria	p__Bacteroidetes	c__Bacteroidia	o__Bacteroidales	f__Muribaculaceae	g__	s__
OTU_1030	k__Bacteria	p__Bacteroidetes	c__Bacteroidia	o__Chitinophagales	f__uncultured	g__	s__	7	10	19	17	6	0	2	12	9	12	21	15	11	5	12	20	7	8	11	20	10	15	12	12	6	17	10	18	k__Bacteria	p__Bacteroidetes	c__Bacteroidia	o__Chitinophagales	f__uncultured	g__	s__
OTU_1031	k__Bacteria	p__Bacteroidetes	c__Bacteroidia	o__Chitinophagales	f__Chitinophagaceae	g__uncultured		0	0	0	0	0	0	2	43	26	0	0	0	0	0	0	0	0	0	4	50	0	0	1	0	0	0	0	0	k__Bacteria	p__Bacteroidetes	c__Bacteroidia	o__Chitinophagales	f__Chitinophagaceae	g__uncultured
OTU_1032	k__Bacteria	p__Proteobacteria	c__Gammaproteobacteria	o__Betaproteobacteriales	f__Burkholderiaceae	g__Curvibacter	s__	13	13	13	28	27	18	13	20	3	9	12	15	15	19	3	10	24	13	6	8	6	6	19	16	14	41	14	20	k__Bacteria	p__Proteobacteria	c__Gammaproteobacteria	o__Betaproteobacteriales	f__Burkholderiaceae	g__Curvibacter	s__
OTU_1033	k__Bacteria	p__Firmicutes	c__Bacilli	o__Bacillales	f__Sporolactobacillaceae			0	0	0	0	0	0	0	0	0	185	0	0	0	1	0	0	2	0	0	1	0	152	0	0	0	0	0	0	k__Bacteria	p__Firmicutes	c__Bacilli	o__Bacillales	f__Sporolactobacillaceae
OTU_1034	k__Bacteria	p__Acidobacteria	c__Subgroup_18					17	24	23	15	31	15	16	22	19	21	13	29	17	22	28	21	23	14	7	16	37	18	7	7	4	10	22	6	k__Bacteria	p__Acidobacteria	c__Subgroup_18
OTU_1035	k__Bacteria	p__Proteobacteria	c__Deltaproteobacteria	o__Myxococcales	f__Sandaracinaceae	g__uncultured	s__metagenome	6	13	7	16	14	11	2	16	5	9	3	11	5	9	9	13	9	6	6	6	2	5	10	12	1	8	12	6	k__Bacteria	p__Proteobacteria	c__Deltaproteobacteria	o__Myxococcales	f__Sandaracinaceae	g__uncultured	s__metagenome
OTU_1036	k__Bacteria	p__Proteobacteria	c__Gammaproteobacteria	o__Betaproteobacteriales	f__Nitrosomonadaceae	g__mle1-7	s__	3	8	4	9	6	10	7	5	2	5	11	9	7	8	5	9	5	4	7	8	7	3	11	8	2	10	1	13	k__Bacteria	p__Proteobacteria	c__Gammaproteobacteria	o__Betaproteobacteriales	f__Nitrosomonadaceae	g__mle1-7	s__
OTU_1037	k__Bacteria	p__Chloroflexi	c__Anaerolineae	o__Anaerolineales	f__Anaerolineaceae	g__uncultured		2	12	2	5	3	5	4	14	10	4	6	13	6	6	7	8	6	3	4	6	9	1	8	6	11	2	2	3	k__Bacteria	p__Chloroflexi	c__Anaerolineae	o__Anaerolineales	f__Anaerolineaceae	g__uncultured
OTU_1038	k__Bacteria	p__Actinobacteria	c__Actinobacteria	o__Pseudonocardiales	f__Pseudonocardiaceae	g__Pseudonocardia	s__	18	26	20	23	32	34	21	18	24	10	28	14	24	17	34	25	24	16	30	15	16	22	22	20	6	1	29	9	k__Bacteria	p__Actinobacteria	c__Actinobacteria	o__Pseudonocardiales	f__Pseudonocardiaceae	g__Pseudonocardia	s__
OTU_1039	k__Bacteria	p__Chloroflexi	c__Anaerolineae	o__Anaerolineales	f__Anaerolineaceae	g__uncultured		11	15	9	6	10	15	21	4	16	13	17	14	15	11	6	17	11	12	10	9	32	11	8	13	19	11	3	5	k__Bacteria	p__Chloroflexi	c__Anaerolineae	o__Anaerolineales	f__Anaerolineaceae	g__uncultured
OTU_1040	k__Bacteria	p__Chloroflexi	c__Anaerolineae	o__Anaerolineales	f__Anaerolineaceae	g__uncultured		2	4	4	2	10	8	6	6	5	7	10	8	7	7	8	5	10	5	3	5	1	9	5	3	4	5	3	0	k__Bacteria	p__Chloroflexi	c__Anaerolineae	o__Anaerolineales	f__Anaerolineaceae	g__uncultured
OTU_1041	k__Bacteria	p__Acidobacteria	c__Acidobacteriia	o__Solibacterales	f__Solibacteraceae_(Subgroup_3)	g__Paludibaculum		5	2	4	11	5	4	16	9	7	10	7	10	7	9	15	10	7	1	4	2	4	3	12	6	7	3	5	6	k__Bacteria	p__Acidobacteria	c__Acidobacteriia	o__Solibacterales	f__Solibacteraceae_(Subgroup_3)	g__Paludibaculum
OTU_1042	k__Bacteria							5	9	12	9	8	3	3	4	3	1	7	4	3	5	8	3	7	8	7	5	2	7	6	8	4	1	5	6	k__Bacteria
OTU_1043	k__Bacteria	p__Proteobacteria	c__Deltaproteobacteria	o__NB1-j				7	5	8	2	7	10	5	3	7	6	3	10	8	12	8	4	4	8	9	3	9	7	6	7	1	6	7	0	k__Bacteria	p__Proteobacteria	c__Deltaproteobacteria	o__NB1-j
OTU_1044	k__Bacteria	p__Firmicutes	c__Bacilli	o__Bacillales	f__Alicyclobacillaceae	g__Tumebacillus	s__	6	4	4	0	13	10	6	19	12	8	4	11	5	9	6	7	12	3	6	6	3	3	4	5	0	3	5	1	k__Bacteria	p__Firmicutes	c__Bacilli	o__Bacillales	f__Alicyclobacillaceae	g__Tumebacillus	s__
OTU_1045	k__Bacteria	p__Proteobacteria	c__Deltaproteobacteria	o__Bradymonadales	f__Bradymonadaceae	g__Bradymonas		0	0	0	0	0	0	1	39	69	0	0	0	0	0	0	0	0	0	0	37	0	0	0	0	0	0	0	0	k__Bacteria	p__Proteobacteria	c__Deltaproteobacteria	o__Bradymonadales	f__Bradymonadaceae	g__Bradymonas
OTU_1046	k__Bacteria	p__Chloroflexi	c__SHA-26					19	8	12	12	9	6	18	5	12	16	8	12	16	12	10	8	21	2	17	2	2	6	15	2	3	0	15	8	k__Bacteria	p__Chloroflexi	c__SHA-26
OTU_1047	k__Archaea	p__Euryarchaeota	c__Methanomicrobia	o__Methanosarcinales	f__Methanosaetaceae	g__Methanosaeta	s__Methanosaeta_harundinacea_6Ac	8	6	9	4	4	0	3	0	4	5	1	0	4	0	0	2	2	2	8	4	3	3	0	8	19	16	4	9	k__Archaea	p__Euryarchaeota	c__Methanomicrobia	o__Methanosarcinales	f__Methanosaetaceae	g__Methanosaeta	s__Methanosaeta_harundinacea_6Ac
OTU_1048	k__Bacteria	p__Proteobacteria	c__Deltaproteobacteria	o__Bdellovibrionales	f__Bacteriovoracaceae	g__uncultured		1	1	6	10	2	0	4	2	5	4	4	12	6	0	10	5	3	7	18	2	3	12	8	4	7	3	9	6	k__Bacteria	p__Proteobacteria	c__Deltaproteobacteria	o__Bdellovibrionales	f__Bacteriovoracaceae	g__uncultured
OTU_1049	k__Bacteria	p__Bacteroidetes	c__Bacteroidia	o__Sphingobacteriales	f__KD1-131	g__	s__	12	5	11	18	6	8	10	5	12	8	12	11	9	5	7	13	12	2	13	6	16	14	10	2	13	15	13	10	k__Bacteria	p__Bacteroidetes	c__Bacteroidia	o__Sphingobacteriales	f__KD1-131	g__	s__
OTU_1050	k__Bacteria	p__Bacteroidetes	c__Bacteroidia	o__Flavobacteriales	f__Flavobacteriaceae	g__uncultured	s__uncultured_Flavobacteriia_bacterium	0	1	0	0	0	0	0	20	110	0	0	0	0	0	0	0	0	0	0	18	0	0	0	0	0	0	0	0	k__Bacteria	p__Bacteroidetes	c__Bacteroidia	o__Flavobacteriales	f__Flavobacteriaceae	g__uncultured	s__uncultured_Flavobacteriia_bacterium
OTU_1051	k__Archaea	p__Euryarchaeota	c__Methanobacteria	o__Methanobacteriales	f__Methanobacteriaceae	g__Methanobacterium		1	12	9	7	1	1	3	1	5	3	3	0	9	8	8	5	0	0	6	3	32	5	14	10	24	16	5	1	k__Archaea	p__Euryarchaeota	c__Methanobacteria	o__Methanobacteriales	f__Methanobacteriaceae	g__Methanobacterium
OTU_1052	k__Bacteria	p__Proteobacteria	c__Deltaproteobacteria	o__Myxococcales	f__P3OB-42			11	13	2	12	5	7	1	4	0	19	10	16	15	17	10	7	4	1	5	5	0	15	9	10	1	2	10	8	k__Bacteria	p__Proteobacteria	c__Deltaproteobacteria	o__Myxococcales	f__P3OB-42
OTU_1053	k__Bacteria	p__Acidobacteria	c__Blastocatellia_(Subgroup_4)	o__Blastocatellales	f__Blastocatellaceae			0	1	0	8	4	7	10	13	5	3	10	8	5	5	9	5	2	5	11	18	2	7	16	24	7	6	8	6	k__Bacteria	p__Acidobacteria	c__Blastocatellia_(Subgroup_4)	o__Blastocatellales	f__Blastocatellaceae
OTU_1054	k__Bacteria	p__Acidobacteria	c__Subgroup_22					8	6	10	1	9	5	3	5	3	10	1	2	1	10	6	5	8	1	7	8	13	3	5	7	3	1	2	2	k__Bacteria	p__Acidobacteria	c__Subgroup_22
OTU_1055	k__Bacteria	p__Acidobacteria	c__Subgroup_22					6	7	13	22	10	8	4	8	10	11	12	6	6	11	12	11	7	3	6	5	5	9	5	5	3	3	12	5	k__Bacteria	p__Acidobacteria	c__Subgroup_22
OTU_1056	k__Bacteria	p__Bacteroidetes	c__Bacteroidia	o__Chitinophagales	f__Chitinophagaceae	g__Dinghuibacter	s__	7	5	16	10	13	22	36	19	10	9	8	10	12	13	17	24	11	19	18	27	20	21	20	10	16	16	22	14	k__Bacteria	p__Bacteroidetes	c__Bacteroidia	o__Chitinophagales	f__Chitinophagaceae	g__Dinghuibacter	s__
OTU_1057	k__Bacteria	p__Bacteroidetes	c__Ignavibacteria	o__SJA-28	f__uncultured_sludge_bacterium	g__uncultured_sludge_bacterium	s__uncultured_sludge_bacterium	4	7	8	5	0	4	4	4	7	3	4	9	5	7	5	6	6	3	4	4	6	6	9	13	6	0	4	4	k__Bacteria	p__Bacteroidetes	c__Ignavibacteria	o__SJA-28	f__uncultured_sludge_bacterium	g__uncultured_sludge_bacterium	s__uncultured_sludge_bacterium
OTU_1058	k__Bacteria	p__Proteobacteria	c__Deltaproteobacteria	o__Desulfobacterales	f__Desulfobacteraceae	g__Desulfobacterium	s__	19	12	11	10	5	6	4	9	14	7	8	8	12	14	7	7	8	7	3	1	26	0	0	0	11	6	13	2	k__Bacteria	p__Proteobacteria	c__Deltaproteobacteria	o__Desulfobacterales	f__Desulfobacteraceae	g__Desulfobacterium	s__
OTU_1059	k__Bacteria	p__Firmicutes	c__Clostridia	o__Clostridiales	f__Christensenellaceae	g__Christensenellaceae_R-7_group		0	0	2	0	0	0	0	0	0	0	0	0	0	0	1	0	0	0	0	0	321	0	0	0	0	0	3	0	k__Bacteria	p__Firmicutes	c__Clostridia	o__Clostridiales	f__Christensenellaceae	g__Christensenellaceae_R-7_group
OTU_1060	k__Bacteria	p__Proteobacteria	c__Gammaproteobacteria	o__Methylococcales	f__Methylococcaceae			3	5	6	4	15	17	3	10	3	7	5	4	10	5	3	24	14	3	2	8	15	4	1	5	0	2	5	9	k__Bacteria	p__Proteobacteria	c__Gammaproteobacteria	o__Methylococcales	f__Methylococcaceae
OTU_1061	k__Bacteria	p__Proteobacteria	c__Alphaproteobacteria	o__uncultured				15	8	10	4	12	15	10	14	24	24	14	22	18	14	19	7	21	21	21	23	14	17	7	19	0	2	17	10	k__Bacteria	p__Proteobacteria	c__Alphaproteobacteria	o__uncultured
OTU_1062	k__Bacteria	p__Planctomycetes	c__Phycisphaerae	o__Pla1_lineage	f__	g__	s__	16	16	13	17	72	17	10	27	31	14	4	24	18	17	7	11	31	31	9	33	21	10	19	40	8	10	0	11	k__Bacteria	p__Planctomycetes	c__Phycisphaerae	o__Pla1_lineage	f__	g__	s__
OTU_1063	k__Bacteria	p__Proteobacteria	c__Gammaproteobacteria	o__Methylococcales	f__Methylomonaceae	g__Crenothrix	s__	19	5	21	30	13	15	10	14	14	14	14	17	16	8	11	20	19	16	10	8	30	6	7	13	62	55	13	18	k__Bacteria	p__Proteobacteria	c__Gammaproteobacteria	o__Methylococcales	f__Methylomonaceae	g__Crenothrix	s__
OTU_1064	k__Bacteria	p__Acidobacteria	c__Thermoanaerobaculia	o__Thermoanaerobaculales	f__Thermoanaerobaculaceae	g__TPD-58	s__	6	13	10	14	8	9	11	4	3	7	3	5	2	5	3	6	6	9	7	11	3	4	3	11	2	1	4	5	k__Bacteria	p__Acidobacteria	c__Thermoanaerobaculia	o__Thermoanaerobaculales	f__Thermoanaerobaculaceae	g__TPD-58	s__
OTU_1065	k__Bacteria	p__Proteobacteria	c__Deltaproteobacteria	o__Myxococcales	f__Sandaracinaceae	g__uncultured	s__	3	3	3	3	2	3	2	5	8	7	5	7	2	4	3	6	9	7	3	5	1	7	7	11	3	2	4	3	k__Bacteria	p__Proteobacteria	c__Deltaproteobacteria	o__Myxococcales	f__Sandaracinaceae	g__uncultured	s__
OTU_1066	k__Bacteria	p__Proteobacteria	c__Gammaproteobacteria	o__Coxiellales	f__Coxiellaceae	g__Coxiella	s__	12	12	10	14	6	21	17	17	9	9	21	24	14	18	7	14	10	13	11	20	10	16	16	14	12	16	17	15	k__Bacteria	p__Proteobacteria	c__Gammaproteobacteria	o__Coxiellales	f__Coxiellaceae	g__Coxiella	s__
OTU_1067	k__Bacteria	p__Firmicutes	c__Erysipelotrichia	o__Erysipelotrichales	f__Erysipelotrichaceae	g__Turicibacter	s__	8	12	51	6	5	13	3	2	9	10	2	8	12	2	49	5	1	4	7	5	6	7	7	6	3	1	74	2	k__Bacteria	p__Firmicutes	c__Erysipelotrichia	o__Erysipelotrichales	f__Erysipelotrichaceae	g__Turicibacter	s__
OTU_1068	k__Bacteria	p__Bacteroidetes	c__Bacteroidia	o__Sphingobacteriales	f__Lentimicrobiaceae	g__	s__	12	8	8	16	17	8	23	21	23	14	17	22	20	19	16	18	27	27	30	21	23	10	12	13	16	23	25	15	k__Bacteria	p__Bacteroidetes	c__Bacteroidia	o__Sphingobacteriales	f__Lentimicrobiaceae	g__	s__
OTU_1069	k__Bacteria	p__Bacteroidetes	c__Bacteroidia	o__Bacteroidales	f__Rikenellaceae	g__Alistipes	s__	0	0	0	0	0	0	0	0	0	0	0	0	0	0	0	0	0	0	0	0	35	0	0	0	102	103	0	0	k__Bacteria	p__Bacteroidetes	c__Bacteroidia	o__Bacteroidales	f__Rikenellaceae	g__Alistipes	s__
OTU_1070	k__Bacteria	p__Verrucomicrobia	c__Verrucomicrobiae	o__Pedosphaerales	f__Pedosphaeraceae	g__	s__	22	5	19	6	11	3	10	13	14	10	5	14	14	10	20	3	11	13	12	3	30	13	11	7	5	9	9	2	k__Bacteria	p__Verrucomicrobia	c__Verrucomicrobiae	o__Pedosphaerales	f__Pedosphaeraceae	g__	s__
OTU_1071	k__Bacteria	p__Hydrogenedentes	c__Hydrogenedentia	o__Hydrogenedentiales	f__Hydrogenedensaceae	g__uncultured_Hydrogenedentes_bacterium	s__uncultured_Hydrogenedentes_bacterium	11	7	7	7	13	10	9	10	5	12	6	9	7	3	4	8	12	4	6	1	3	9	9	6	6	1	8	8	k__Bacteria	p__Hydrogenedentes	c__Hydrogenedentia	o__Hydrogenedentiales	f__Hydrogenedensaceae	g__uncultured_Hydrogenedentes_bacterium	s__uncultured_Hydrogenedentes_bacterium
OTU_1072	k__Bacteria	p__Fusobacteria	c__Fusobacteriia	o__Fusobacteriales	f__Leptotrichiaceae	g__Hypnocyclicus		0	0	5	5	0	0	0	0	0	0	0	0	0	0	0	2	0	4	1	2	0	5	4	0	79	59	4	11	k__Bacteria	p__Fusobacteria	c__Fusobacteriia	o__Fusobacteriales	f__Leptotrichiaceae	g__Hypnocyclicus
OTU_1073	k__Bacteria	p__Spirochaetes	c__Spirochaetia	o__Spirochaetales	f__Spirochaetaceae	g__Spirochaeta_2	s__uncultured_soil_bacterium	0	0	0	11	0	0	0	1	0	0	0	2	2	0	5	21	0	7	9	8	0	6	12	11	55	71	45	111	k__Bacteria	p__Spirochaetes	c__Spirochaetia	o__Spirochaetales	f__Spirochaetaceae	g__Spirochaeta_2	s__uncultured_soil_bacterium
OTU_1074	k__Bacteria	p__Actinobacteria	c__Acidimicrobiia	o__Microtrichales	f__uncultured			10	9	4	3	3	10	8	9	6	5	8	3	11	5	9	5	5	6	5	2	3	5	8	7	0	3	6	4	k__Bacteria	p__Actinobacteria	c__Acidimicrobiia	o__Microtrichales	f__uncultured
OTU_1075	k__Bacteria	p__Bacteroidetes	c__Bacteroidia	o__Bacteroidales	f__Muribaculaceae	g__	s__	0	0	0	0	0	0	0	0	0	0	0	0	0	0	0	0	0	0	0	0	56	0	0	0	52	51	0	0	k__Bacteria	p__Bacteroidetes	c__Bacteroidia	o__Bacteroidales	f__Muribaculaceae	g__	s__
OTU_1076	k__Bacteria	p__Cyanobacteria	c__Oxyphotobacteria	o__Chloroplast				0	0	0	0	0	0	0	0	0	4	0	0	0	0	0	0	0	0	0	0	1	2	0	0	79	75	0	0	k__Bacteria	p__Cyanobacteria	c__Oxyphotobacteria	o__Chloroplast
OTU_1077	k__Bacteria	p__Latescibacteria	c___mle1-16	o___mle1-16	f___mle1-16	g___mle1-16	s___mle1-16	23	12	13	10	16	12	16	15	10	10	7	13	8	11	14	6	14	6	9	18	10	4	11	15	7	9	14	15	k__Bacteria	p__Latescibacteria	c___mle1-16	o___mle1-16	f___mle1-16	g___mle1-16	s___mle1-16
OTU_1078	k__Bacteria	p__Actinobacteria	c__Acidimicrobiia	o__Microtrichales	f__uncultured	g__	s__	10	8	10	6	10	6	8	5	6	10	5	2	7	6	3	8	6	8	2	4	4	2	9	6	0	3	3	2	k__Bacteria	p__Actinobacteria	c__Acidimicrobiia	o__Microtrichales	f__uncultured	g__	s__
OTU_1079	k__Bacteria	p__Latescibacteria	c___mle1-16	o___mle1-16	f___mle1-16	g___mle1-16	s___mle1-16	3	5	16	9	6	8	2	9	2	5	9	3	8	1	10	6	10	7	4	1	3	7	2	5	1	2	10	4	k__Bacteria	p__Latescibacteria	c___mle1-16	o___mle1-16	f___mle1-16	g___mle1-16	s___mle1-16
OTU_1080	k__Bacteria	p__Proteobacteria	c__Gammaproteobacteria	o__Steroidobacterales	f__Steroidobacteraceae	g__uncultured		10	5	6	4	14	6	6	3	9	5	7	11	7	8	14	13	4	4	0	2	4	0	2	7	2	8	5	3	k__Bacteria	p__Proteobacteria	c__Gammaproteobacteria	o__Steroidobacterales	f__Steroidobacteraceae	g__uncultured
OTU_1081	k__Bacteria	p__Proteobacteria	c__Deltaproteobacteria	o__Syntrophobacterales	f__Syntrophaceae	g__Syntrophus		5	4	3	2	5	1	3	5	1	6	2	7	10	7	13	6	6	7	1	9	7	12	12	7	2	2	6	3	k__Bacteria	p__Proteobacteria	c__Deltaproteobacteria	o__Syntrophobacterales	f__Syntrophaceae	g__Syntrophus
OTU_1082	k__Bacteria	p__Acidobacteria	c__Subgroup_18					52	47	58	54	60	35	69	49	53	55	54	44	64	46	65	78	58	48	52	53	64	69	84	57	29	31	66	58	k__Bacteria	p__Acidobacteria	c__Subgroup_18
OTU_1083	k__Bacteria	p__Chloroflexi	c__Anaerolineae	o__Anaerolineales	f__Anaerolineaceae	g__uncultured		12	4	2	8	0	2	0	0	0	0	0	5	0	0	2	4	2	4	1	0	38	0	1	2	256	186	7	5	k__Bacteria	p__Chloroflexi	c__Anaerolineae	o__Anaerolineales	f__Anaerolineaceae	g__uncultured
OTU_1084	k__Bacteria	p__Rokubacteria	c__NC10	o__Rokubacteriales	f__	g__	s__	8	6	6	11	8	5	23	13	8	12	10	15	9	5	4	13	14	11	19	12	7	8	18	9	17	17	14	21	k__Bacteria	p__Rokubacteria	c__NC10	o__Rokubacteriales	f__	g__	s__
OTU_1085	k__Bacteria	p__Fusobacteria	c__Fusobacteriia	o__Fusobacteriales	f__Fusobacteriaceae	g__Cetobacterium	s__uncultured_Fusobacteriales_bacterium	4	5	3	9	1	10	4	22	4	6	6	6	12	9	10	11	11	8	0	22	13	7	7	7	0	0	11	13	k__Bacteria	p__Fusobacteria	c__Fusobacteriia	o__Fusobacteriales	f__Fusobacteriaceae	g__Cetobacterium	s__uncultured_Fusobacteriales_bacterium
OTU_1086	k__Bacteria	p__Patescibacteria	c__Saccharimonadia	o__Saccharimonadales				7	6	3	13	1	8	8	10	1	4	5	10	3	5	1	6	6	8	6	4	1	1	9	5	3	1	4	1	k__Bacteria	p__Patescibacteria	c__Saccharimonadia	o__Saccharimonadales
OTU_1087	k__Bacteria	p__Proteobacteria	c__Deltaproteobacteria	o__Sva0485				12	10	9	7	11	12	7	6	15	14	6	10	8	10	8	9	8	11	8	14	10	19	6	11	2	1	3	7	k__Bacteria	p__Proteobacteria	c__Deltaproteobacteria	o__Sva0485
OTU_1088	k__Bacteria	p__Proteobacteria	c__Gammaproteobacteria	o__JG36-GS-52	f__	g__	s__	7	5	8	12	9	5	7	3	12	10	2	8	2	3	12	9	3	5	5	4	3	4	5	8	2	5	6	2	k__Bacteria	p__Proteobacteria	c__Gammaproteobacteria	o__JG36-GS-52	f__	g__	s__
OTU_1089	k__Bacteria	p__Proteobacteria	c__Deltaproteobacteria	o__Syntrophobacterales	f__Syntrophaceae			5	1	8	6	6	2	7	5	4	3	12	8	11	2	7	7	9	9	5	4	5	4	13	4	1	2	7	20	k__Bacteria	p__Proteobacteria	c__Deltaproteobacteria	o__Syntrophobacterales	f__Syntrophaceae
OTU_1090	k__Bacteria	p__Acidobacteria	c__Subgroup_22					4	9	3	18	10	10	9	9	1	2	3	5	7	3	7	7	10	8	6	10	1	9	10	20	9	10	11	10	k__Bacteria	p__Acidobacteria	c__Subgroup_22
OTU_1091	k__Bacteria	p__Latescibacteria	c__	o__	f__	g__	s__	11	3	12	7	7	1	7	4	2	4	3	3	3	2	4	7	3	2	6	12	1	7	6	3	2	3	5	11	k__Bacteria	p__Latescibacteria	c__	o__	f__	g__	s__
OTU_1092	k__Bacteria	p__Bacteroidetes	c__Bacteroidia	o__Sphingobacteriales	f__AKYH767	g__	s__	3	2	3	7	3	19	9	15	14	8	9	3	12	3	9	11	14	10	13	22	5	11	20	15	2	3	7	12	k__Bacteria	p__Bacteroidetes	c__Bacteroidia	o__Sphingobacteriales	f__AKYH767	g__	s__
OTU_1093	k__Bacteria	p__Verrucomicrobia	c__Verrucomicrobiae	o__Pedosphaerales	f__Pedosphaeraceae			3	5	18	9	4	5	2	2	3	2	5	3	4	1	12	0	5	1	4	3	17	4	5	2	6	6	5	1	k__Bacteria	p__Verrucomicrobia	c__Verrucomicrobiae	o__Pedosphaerales	f__Pedosphaeraceae
OTU_1094	k__Bacteria	p__Acidobacteria	c__Thermoanaerobaculia	o__Thermoanaerobaculales	f__Thermoanaerobaculaceae	g__Subgroup_10	s__metagenome	8	10	2	3	9	7	3	6	8	8	6	7	6	4	11	6	10	2	3	8	8	6	4	6	2	5	4	7	k__Bacteria	p__Acidobacteria	c__Thermoanaerobaculia	o__Thermoanaerobaculales	f__Thermoanaerobaculaceae	g__Subgroup_10	s__metagenome
OTU_1095	k__Bacteria	p__Verrucomicrobia	c__Verrucomicrobiae	o__Pedosphaerales	f__Pedosphaeraceae			6	10	10	0	13	3	11	3	5	10	6	18	9	8	12	10	7	9	2	3	12	7	0	6	2	2	3	10	k__Bacteria	p__Verrucomicrobia	c__Verrucomicrobiae	o__Pedosphaerales	f__Pedosphaeraceae
OTU_1096	k__Bacteria	p__Bacteroidetes	c__Bacteroidia	o__Chitinophagales	f__Saprospiraceae	g__uncultured	s__wastewater_metagenome	13	11	7	18	7	10	11	20	7	3	19	19	12	7	14	20	13	25	21	28	7	17	22	29	5	13	10	22	k__Bacteria	p__Bacteroidetes	c__Bacteroidia	o__Chitinophagales	f__Saprospiraceae	g__uncultured	s__wastewater_metagenome
OTU_1097	k__Bacteria	p__Proteobacteria	c__Deltaproteobacteria	o__Myxococcales	f__uncultured	g__	s__	6	2	7	3	1	2	5	0	9	4	17	1	3	8	4	6	0	2	3	1	14	6	12	5	1	0	2	6	k__Bacteria	p__Proteobacteria	c__Deltaproteobacteria	o__Myxococcales	f__uncultured	g__	s__
OTU_1098	k__Bacteria	p__Verrucomicrobia	c__Verrucomicrobiae	o__Pedosphaerales	f__Pedosphaeraceae	g__	s__	2	12	5	0	8	3	6	4	7	2	7	3	0	10	8	4	9	4	6	9	8	3	4	7	1	1	9	0	k__Bacteria	p__Verrucomicrobia	c__Verrucomicrobiae	o__Pedosphaerales	f__Pedosphaeraceae	g__	s__
OTU_1099	k__Bacteria	p__Chloroflexi	c__KD4-96					7	20	11	10	29	11	8	8	4	7	13	13	12	28	4	10	8	6	8	7	7	9	7	12	6	10	5	6	k__Bacteria	p__Chloroflexi	c__KD4-96
OTU_1100	k__Bacteria	p__Proteobacteria	c__Alphaproteobacteria	o__Caulobacterales	f__Caulobacteraceae	g__Phenylobacterium	s__	6	14	9	14	7	5	8	15	12	15	9	11	7	15	8	15	10	4	6	12	5	16	4	11	11	8	9	13	k__Bacteria	p__Proteobacteria	c__Alphaproteobacteria	o__Caulobacterales	f__Caulobacteraceae	g__Phenylobacterium	s__
OTU_1101	k__Bacteria	p__Acidobacteria	c__Subgroup_6					10	9	15	17	20	10	16	13	24	20	12	11	7	9	6	11	18	17	24	12	2	17	17	14	22	12	12	9	k__Bacteria	p__Acidobacteria	c__Subgroup_6
OTU_1102	k__Bacteria	p__Proteobacteria	c__Deltaproteobacteria	o__NB1-j				8	19	8	21	9	5	8	8	10	5	10	12	11	12	8	18	15	14	12	5	5	4	6	12	16	23	9	18	k__Bacteria	p__Proteobacteria	c__Deltaproteobacteria	o__NB1-j
OTU_1103	k__Bacteria	p__Proteobacteria	c__Gammaproteobacteria	o__Cellvibrionales	f__Halieaceae	g__OM60(NOR5)_clade	s__	51	62	37	60	34	53	39	48	52	76	57	49	46	67	39	57	50	46	25	39	30	43	61	59	16	14	45	31	k__Bacteria	p__Proteobacteria	c__Gammaproteobacteria	o__Cellvibrionales	f__Halieaceae	g__OM60(NOR5)_clade	s__
OTU_1104	k__Bacteria	p__Proteobacteria	c__Gammaproteobacteria	o__Thiotrichales	f__Thiotrichaceae	g__uncultured	s__uncultured_soil_bacterium	2	7	4	22	7	9	5	9	11	4	3	9	5	1	6	8	4	16	7	18	5	14	0	18	33	35	16	10	k__Bacteria	p__Proteobacteria	c__Gammaproteobacteria	o__Thiotrichales	f__Thiotrichaceae	g__uncultured	s__uncultured_soil_bacterium
OTU_1105	k__Bacteria	p__Acidobacteria	c__Blastocatellia_(Subgroup_4)	o__Blastocatellales	f__Blastocatellaceae			7	9	3	8	4	7	10	14	5	18	8	0	11	11	10	6	4	6	4	5	8	12	6	10	2	4	3	8	k__Bacteria	p__Acidobacteria	c__Blastocatellia_(Subgroup_4)	o__Blastocatellales	f__Blastocatellaceae
OTU_1106	k__Bacteria	p__Dependentiae	c__Babeliae	o__Babeliales	f__Vermiphilaceae	g__	s__	0	0	0	0	0	0	10	18	0	0	0	0	0	0	0	0	0	1	18	57	0	7	5	2	2	0	2	5	k__Bacteria	p__Dependentiae	c__Babeliae	o__Babeliales	f__Vermiphilaceae	g__	s__
OTU_1107	k__Bacteria	p__Actinobacteria	c__Actinobacteria	o__Micrococcales	f__Microbacteriaceae			24	30	14	11	22	26	26	19	31	45	27	29	44	33	25	20	20	25	19	29	16	43	16	19	22	18	32	16	k__Bacteria	p__Actinobacteria	c__Actinobacteria	o__Micrococcales	f__Microbacteriaceae
OTU_1108	k__Bacteria	p__Latescibacteria	c__	o__	f__	g__	s__	16	10	8	7	8	11	14	18	10	15	26	9	10	17	13	15	12	12	18	17	5	27	15	24	5	12	13	17	k__Bacteria	p__Latescibacteria	c__	o__	f__	g__	s__
OTU_1109	k__Archaea	p__Euryarchaeota	c__Methanomicrobia	o__Methanomicrobiales	f__uncultured	g__metagenome	s__metagenome	9	11	9	23	21	4	11	5	8	10	4	11	10	10	9	7	7	13	9	19	10	17	17	6	17	19	6	7	k__Archaea	p__Euryarchaeota	c__Methanomicrobia	o__Methanomicrobiales	f__uncultured	g__metagenome	s__metagenome
OTU_1110	k__Bacteria	p__Proteobacteria	c__Deltaproteobacteria	o__Desulfuromonadales	f__Geobacteraceae	g__Geobacter		7	4	6	8	6	3	6	9	0	4	8	3	1	22	6	10	7	4	0	6	5	2	3	6	4	11	5	5	k__Bacteria	p__Proteobacteria	c__Deltaproteobacteria	o__Desulfuromonadales	f__Geobacteraceae	g__Geobacter
OTU_1111	k__Bacteria	p__Verrucomicrobia	c__Verrucomicrobiae	o__Verrucomicrobiales	f__Rubritaleaceae	g__Luteolibacter	s__	14	15	11	15	20	15	9	12	22	9	19	19	16	24	15	8	22	12	16	10	15	14	6	20	23	13	8	12	k__Bacteria	p__Verrucomicrobia	c__Verrucomicrobiae	o__Verrucomicrobiales	f__Rubritaleaceae	g__Luteolibacter	s__
OTU_1112	k__Bacteria	p__Proteobacteria	c__Gammaproteobacteria	o__Methylococcales	f__Methylomonaceae	g__Crenothrix	s__	3	3	2	6	3	2	3	1	1	3	1	5	2	3	2	15	5	7	2	7	1	0	13	9	23	28	4	17	k__Bacteria	p__Proteobacteria	c__Gammaproteobacteria	o__Methylococcales	f__Methylomonaceae	g__Crenothrix	s__
OTU_1113	k__Bacteria	p__Proteobacteria	c__Alphaproteobacteria	o__Dongiales	f__Dongiaceae	g__Dongia	s__metagenome	1	14	4	10	7	9	4	5	8	5	7	4	1	6	3	4	4	7	7	12	6	2	2	7	10	9	9	4	k__Bacteria	p__Proteobacteria	c__Alphaproteobacteria	o__Dongiales	f__Dongiaceae	g__Dongia	s__metagenome
OTU_1114	k__Bacteria	p__Acidobacteria	c__Thermoanaerobaculia	o__Thermoanaerobaculales	f__Thermoanaerobaculaceae	g__Subgroup_10		9	16	13	5	7	5	8	6	8	9	15	6	6	8	2	7	11	4	3	7	7	7	4	1	3	1	2	5	k__Bacteria	p__Acidobacteria	c__Thermoanaerobaculia	o__Thermoanaerobaculales	f__Thermoanaerobaculaceae	g__Subgroup_10
OTU_1115	k__Bacteria	p__Proteobacteria	c__Deltaproteobacteria	o__Myxococcales	f__Haliangiaceae	g__Haliangium		2	14	5	3	3	10	2	7	5	2	9	3	1	7	6	6	4	6	4	3	0	4	3	4	0	0	5	2	k__Bacteria	p__Proteobacteria	c__Deltaproteobacteria	o__Myxococcales	f__Haliangiaceae	g__Haliangium
OTU_1116	k__Bacteria	p__Proteobacteria	c__Deltaproteobacteria	o__Desulfarculales	f__Desulfarculaceae	g__uncultured		5	3	7	7	12	6	7	4	5	9	5	12	5	11	8	3	12	4	5	2	8	13	1	3	4	4	0	4	k__Bacteria	p__Proteobacteria	c__Deltaproteobacteria	o__Desulfarculales	f__Desulfarculaceae	g__uncultured
OTU_1117	k__Bacteria	p__Fibrobacteres	c__Fibrobacteria	o__Fibrobacterales	f__possible_family_01	g__	s__	2	6	0	4	0	10	9	4	7	11	4	5	2	10	1	2	4	4	6	12	3	4	3	7	4	3	6	5	k__Bacteria	p__Fibrobacteres	c__Fibrobacteria	o__Fibrobacterales	f__possible_family_01	g__	s__
OTU_1118	k__Bacteria	p__Firmicutes	c__Negativicutes	o__Selenomonadales	f__Acidaminococcaceae	g__uncultured	s__	5	2	6	9	4	8	3	6	0	2	6	8	6	0	9	6	7	12	3	2	16	4	10	5	11	8	4	4	k__Bacteria	p__Firmicutes	c__Negativicutes	o__Selenomonadales	f__Acidaminococcaceae	g__uncultured	s__
OTU_1119	k__Bacteria	p__Hydrogenedentes	c__Hydrogenedentia	o__Hydrogenedentiales	f__Hydrogenedensaceae	g__uncultured_Fusobacteria_bacterium	s__uncultured_Fusobacteria_bacterium	8	1	4	7	9	5	5	6	6	7	3	10	7	4	6	5	10	8	7	2	3	9	3	3	1	2	4	7	k__Bacteria	p__Hydrogenedentes	c__Hydrogenedentia	o__Hydrogenedentiales	f__Hydrogenedensaceae	g__uncultured_Fusobacteria_bacterium	s__uncultured_Fusobacteria_bacterium
OTU_1120	k__Bacteria	p__Firmicutes	c__Clostridia	o__Clostridiales	f__Ruminococcaceae	g__Ruminiclostridium	s__	0	0	0	0	0	0	0	0	0	0	0	0	0	0	0	0	0	0	0	0	39	0	0	0	91	73	0	0	k__Bacteria	p__Firmicutes	c__Clostridia	o__Clostridiales	f__Ruminococcaceae	g__Ruminiclostridium	s__
OTU_1121	k__Bacteria	p__Bacteroidetes	c__Bacteroidia	o__Sphingobacteriales	f__AKYH767			2	0	2	4	2	4	7	14	10	11	6	6	7	0	4	10	2	3	9	13	0	5	12	9	4	4	14	7	k__Bacteria	p__Bacteroidetes	c__Bacteroidia	o__Sphingobacteriales	f__AKYH767
OTU_1122	k__Bacteria	p__Bacteroidetes	c__Bacteroidia	o__Flavobacteriales	f__Flavobacteriaceae	g__Flavobacterium		0	0	0	4	1	6	8	14	13	5	11	4	8	3	11	9	5	4	4	7	3	3	5	6	0	0	3	3	k__Bacteria	p__Bacteroidetes	c__Bacteroidia	o__Flavobacteriales	f__Flavobacteriaceae	g__Flavobacterium
OTU_1123	k__Bacteria	p__Proteobacteria	c__Gammaproteobacteria	o__Betaproteobacteriales				3	0	6	6	6	2	9	2	2	3	1	6	6	4	4	17	5	9	11	9	8	9	2	18	31	43	3	22	k__Bacteria	p__Proteobacteria	c__Gammaproteobacteria	o__Betaproteobacteriales
OTU_1124	k__Bacteria	p__Proteobacteria	c__Deltaproteobacteria	o__Myxococcales	f__bacteriap25			16	2	15	15	12	10	10	9	11	6	8	12	4	6	10	4	17	10	8	9	7	10	11	7	2	6	13	10	k__Bacteria	p__Proteobacteria	c__Deltaproteobacteria	o__Myxococcales	f__bacteriap25
OTU_1125	k__Bacteria	p__Bacteroidetes	c__Bacteroidia	o__Chitinophagales	f__Chitinophagaceae	g__Dinghuibacter	s__	1	5	1	3	0	7	13	12	18	30	7	2	7	13	4	5	6	11	4	10	43	35	12	9	4	8	9	8	k__Bacteria	p__Bacteroidetes	c__Bacteroidia	o__Chitinophagales	f__Chitinophagaceae	g__Dinghuibacter	s__
OTU_1126	k__Bacteria	p__Acidobacteria	c__Holophagae	o__Holophagales	f__Holophagaceae			8	6	4	11	13	4	4	6	6	2	12	4	10	5	14	9	9	6	3	3	2	3	1	3	5	4	3	2	k__Bacteria	p__Acidobacteria	c__Holophagae	o__Holophagales	f__Holophagaceae
OTU_1127	k__Bacteria	p__Firmicutes	c__Bacilli	o__Bacillales	f__Planococcaceae	g__Lysinibacillus		7	4	3	5	4	2	8	7	9	13	13	6	7	4	10	6	9	8	16	16	7	7	20	20	2	1	5	7	k__Bacteria	p__Firmicutes	c__Bacilli	o__Bacillales	f__Planococcaceae	g__Lysinibacillus
OTU_1128	k__Bacteria	p__Proteobacteria	c__Alphaproteobacteria	o__Rhodospirillales	f__Rhodopirillaceae	g__Defluviicoccus	s__metagenome	8	18	13	15	13	12	5	14	22	17	23	16	14	9	18	20	28	11	12	16	2	8	11	10	5	2	13	6	k__Bacteria	p__Proteobacteria	c__Alphaproteobacteria	o__Rhodospirillales	f__Rhodopirillaceae	g__Defluviicoccus	s__metagenome
OTU_1129	k__Bacteria	p__Proteobacteria	c__Gammaproteobacteria	o__Methylococcales	f__Methylococcaceae			8	3	4	17	2	6	7	6	8	4	13	6	5	5	8	10	1	16	11	5	7	7	10	10	11	11	6	12	k__Bacteria	p__Proteobacteria	c__Gammaproteobacteria	o__Methylococcales	f__Methylococcaceae
OTU_1130	k__Bacteria	p__Proteobacteria	c__Deltaproteobacteria	o__Desulfarculales	f__Desulfarculaceae	g__uncultured		5	1	6	8	6	17	7	13	12	2	14	6	8	16	11	4	13	5	11	7	10	6	4	10	5	7	9	4	k__Bacteria	p__Proteobacteria	c__Deltaproteobacteria	o__Desulfarculales	f__Desulfarculaceae	g__uncultured
OTU_1131	k__Bacteria	p__Firmicutes	c__Erysipelotrichia	o__Erysipelotrichales	f__Erysipelotrichaceae	g__Faecalibaculum	s__	0	0	0	0	0	0	0	0	0	0	0	0	0	0	0	0	0	0	0	0	80	0	0	0	88	202	0	0	k__Bacteria	p__Firmicutes	c__Erysipelotrichia	o__Erysipelotrichales	f__Erysipelotrichaceae	g__Faecalibaculum	s__
OTU_1132	k__Bacteria	p__Bacteroidetes	c__Bacteroidia	o__Bacteroidales	f__Bacteroidetes_vadinHA17	g__	s__	0	0	0	1	0	0	0	0	0	0	0	1	0	1	1	1	0	2	2	2	13	2	1	1	52	51	9	13	k__Bacteria	p__Bacteroidetes	c__Bacteroidia	o__Bacteroidales	f__Bacteroidetes_vadinHA17	g__	s__
OTU_1133	k__Bacteria	p__Proteobacteria	c__Deltaproteobacteria	o__Myxococcales	f__Sandaracinaceae	g__uncultured	s__metagenome	7	4	4	1	1	31	2	5	1	2	2	4	0	2	4	5	2	40	3	10	1	6	14	9	0	1	10	6	k__Bacteria	p__Proteobacteria	c__Deltaproteobacteria	o__Myxococcales	f__Sandaracinaceae	g__uncultured	s__metagenome
OTU_1134	k__Bacteria	p__Firmicutes	c__Clostridia	o__Clostridiales	f__Ruminococcaceae	g__Harryflintia	s__	0	0	0	0	0	0	0	0	0	0	0	0	0	0	0	0	0	0	0	0	30	0	0	0	96	33	0	0	k__Bacteria	p__Firmicutes	c__Clostridia	o__Clostridiales	f__Ruminococcaceae	g__Harryflintia	s__
OTU_1135	k__Bacteria	p__Proteobacteria	c__Deltaproteobacteria	o__Myxococcales	f__mle1-27	g__	s__	8	11	5	10	1	8	4	9	1	6	3	8	3	11	2	8	7	5	3	2	2	2	13	2	0	4	1	7	k__Bacteria	p__Proteobacteria	c__Deltaproteobacteria	o__Myxococcales	f__mle1-27	g__	s__
OTU_1136	k__Bacteria	p__Chloroflexi	c__Anaerolineae	o__RBG-13-54-9	f__uncultured_Chloroflexi_bacterium	g__uncultured_Chloroflexi_bacterium	s__uncultured_Chloroflexi_bacterium	18	11	18	12	11	11	4	5	15	6	11	7	5	10	11	15	11	10	15	15	20	17	10	15	16	23	5	6	k__Bacteria	p__Chloroflexi	c__Anaerolineae	o__RBG-13-54-9	f__uncultured_Chloroflexi_bacterium	g__uncultured_Chloroflexi_bacterium	s__uncultured_Chloroflexi_bacterium
OTU_1137	k__Bacteria	p__Chloroflexi	c__KD4-96	o__	f__	g__	s__	20	21	20	22	17	27	12	31	21	16	22	17	14	28	26	41	24	26	19	18	22	14	25	27	8	12	27	26	k__Bacteria	p__Chloroflexi	c__KD4-96	o__	f__	g__	s__
OTU_1138	k__Bacteria	p__Firmicutes	c__Clostridia	o__Clostridiales	f__Ruminococcaceae	g__DTU089	s__	0	2	0	0	40	0	0	0	0	0	0	0	0	4	0	0	70	0	0	0	0	0	0	0	0	0	0	0	k__Bacteria	p__Firmicutes	c__Clostridia	o__Clostridiales	f__Ruminococcaceae	g__DTU089	s__
OTU_1139	k__Bacteria	p__Acidobacteria	c__Subgroup_11					3	4	6	9	1	2	2	3	7	13	9	7	6	3	13	11	6	4	4	5	3	7	4	12	6	5	5	0	k__Bacteria	p__Acidobacteria	c__Subgroup_11
OTU_1140	k__Bacteria	p__Actinobacteria	c__Thermoleophilia	o__Solirubrobacterales	f__67-14	g__	s__	20	23	22	21	31	34	27	27	31	22	23	26	24	11	19	27	33	26	23	23	15	29	23	21	9	8	19	8	k__Bacteria	p__Actinobacteria	c__Thermoleophilia	o__Solirubrobacterales	f__67-14	g__	s__
OTU_1141	k__Bacteria	p__Actinobacteria						1	2	2	2	1	5	2	2	6	9	7	3	4	10	10	5	6	7	2	12	3	7	2	6	3	1	5	7	k__Bacteria	p__Actinobacteria
OTU_1142	k__Bacteria	p__Latescibacteria						4	2	2	12	4	12	5	4	5	2	2	1	3	2	6	4	4	8	1	4	4	0	3	5	24	7	9	21	k__Bacteria	p__Latescibacteria
OTU_1143	k__Bacteria	p__Proteobacteria	c__Alphaproteobacteria	o__uncultured	f__	g__	s__	1	10	0	1	3	1	3	0	3	10	5	3	6	7	2	11	5	2	4	3	2	6	1	9	0	0	2	8	k__Bacteria	p__Proteobacteria	c__Alphaproteobacteria	o__uncultured	f__	g__	s__
OTU_1144	k__Bacteria	p__Proteobacteria	c__Gammaproteobacteria	o__Xanthomonadales	f__Rhodanobacteraceae	g__uncultured	s__metagenome	7	7	3	13	7	2	7	5	11	2	16	5	10	3	14	20	12	8	7	13	6	8	6	6	6	6	17	17	k__Bacteria	p__Proteobacteria	c__Gammaproteobacteria	o__Xanthomonadales	f__Rhodanobacteraceae	g__uncultured	s__metagenome
OTU_1145	k__Bacteria	p__Proteobacteria	c__Alphaproteobacteria	o__Rhizobiales	f__Hyphomicrobiaceae	g__uncultured	s__metagenome	3	1	1	3	12	6	6	6	1	6	8	1	7	1	4	3	4	4	4	9	6	3	3	2	2	3	0	1	k__Bacteria	p__Proteobacteria	c__Alphaproteobacteria	o__Rhizobiales	f__Hyphomicrobiaceae	g__uncultured	s__metagenome
OTU_1146	k__Bacteria	p__Proteobacteria	c__Deltaproteobacteria	o__Myxococcales	f__uncultured			10	0	7	12	8	1	6	8	8	1	3	6	8	4	8	4	8	3	7	10	3	3	8	0	0	3	5	5	k__Bacteria	p__Proteobacteria	c__Deltaproteobacteria	o__Myxococcales	f__uncultured
OTU_1147	k__Bacteria	p__Proteobacteria	c__Alphaproteobacteria	o__Rickettsiales	f__AB1	g__Sinorickettsia_chlamys	s__Sinorickettsia_chlamys	1	0	1	3	0	4	4	12	0	1	11	7	1	3	2	1	2	2	4	18	0	6	7	15	0	0	9	5	k__Bacteria	p__Proteobacteria	c__Alphaproteobacteria	o__Rickettsiales	f__AB1	g__Sinorickettsia_chlamys	s__Sinorickettsia_chlamys
OTU_1148	k__Bacteria	p__Proteobacteria	c__Gammaproteobacteria	o__Betaproteobacteriales	f__Nitrosomonadaceae	g__966-1	s__uncultured_beta_proteobacterium	7	5	5	1	1	3	2	4	5	5	7	10	7	7	1	9	3	5	0	10	4	8	2	6	14	0	1	11	k__Bacteria	p__Proteobacteria	c__Gammaproteobacteria	o__Betaproteobacteriales	f__Nitrosomonadaceae	g__966-1	s__uncultured_beta_proteobacterium
OTU_1149	k__Bacteria	p__Verrucomicrobia	c__Verrucomicrobiae	o__Pedosphaerales	f__Pedosphaeraceae			8	5	1	3	7	4	7	4	2	2	3	13	5	2	4	5	8	8	5	4	9	6	3	7	15	10	0	6	k__Bacteria	p__Verrucomicrobia	c__Verrucomicrobiae	o__Pedosphaerales	f__Pedosphaeraceae
OTU_1150	k__Bacteria	p__Proteobacteria	c__Deltaproteobacteria					14	13	24	22	21	15	5	3	16	5	15	10	8	8	12	6	7	8	9	4	7	10	8	4	2	0	11	8	k__Bacteria	p__Proteobacteria	c__Deltaproteobacteria
OTU_1151	k__Bacteria	p__Bacteroidetes	c__Bacteroidia	o__Bacteroidales	f__Rikenellaceae	g__Alistipes	s__gut_metagenome	0	0	0	0	0	0	0	0	0	0	0	0	0	0	0	0	0	0	0	0	48	0	0	0	39	48	0	0	k__Bacteria	p__Bacteroidetes	c__Bacteroidia	o__Bacteroidales	f__Rikenellaceae	g__Alistipes	s__gut_metagenome
OTU_1152	k__Bacteria	p__Acidobacteria	c__Subgroup_9					7	9	7	11	12	5	2	6	11	17	10	9	10	14	13	17	10	20	6	10	7	8	9	8	5	4	13	8	k__Bacteria	p__Acidobacteria	c__Subgroup_9
OTU_1153	k__Bacteria	p__Firmicutes	c__Clostridia	o__Clostridiales	f__Ruminococcaceae	g__Ruminococcaceae_NK4A214_group	s__	0	0	0	0	0	0	0	0	0	0	0	0	0	0	0	0	0	0	0	0	63	0	0	0	82	51	0	0	k__Bacteria	p__Firmicutes	c__Clostridia	o__Clostridiales	f__Ruminococcaceae	g__Ruminococcaceae_NK4A214_group	s__
OTU_1154	k__Bacteria	p__Proteobacteria	c__Deltaproteobacteria	o__Myxococcales	f__Blfdi19			4	2	2	8	3	2	2	4	2	15	4	3	8	6	5	10	6	3	2	7	2	25	1	5	4	1	4	2	k__Bacteria	p__Proteobacteria	c__Deltaproteobacteria	o__Myxococcales	f__Blfdi19
OTU_1155	k__Bacteria	p__Acidobacteria	c__Subgroup_22					6	8	12	6	9	6	22	12	12	8	3	13	8	4	7	11	5	8	7	8	16	10	5	13	2	3	11	8	k__Bacteria	p__Acidobacteria	c__Subgroup_22
OTU_1156	k__Bacteria	p__Actinobacteria	c__Acidimicrobiia	o__Microtrichales	f__Ilumatobacteraceae	g__uncultured		3	9	14	15	26	8	8	5	16	12	5	7	8	12	8	10	16	8	5	7	7	14	6	9	6	7	10	2	k__Bacteria	p__Actinobacteria	c__Acidimicrobiia	o__Microtrichales	f__Ilumatobacteraceae	g__uncultured
OTU_1157	k__Bacteria	p__Proteobacteria	c__Deltaproteobacteria	o__Syntrophobacterales	f__Syntrophaceae	g__Syntrophus	s__uncultured_Syntrophus_sp.	1	2	3	11	0	3	4	5	4	1	5	1	1	5	7	21	8	12	9	15	12	9	16	7	81	86	12	56	k__Bacteria	p__Proteobacteria	c__Deltaproteobacteria	o__Syntrophobacterales	f__Syntrophaceae	g__Syntrophus	s__uncultured_Syntrophus_sp.
OTU_1158	k__Bacteria	p__Proteobacteria	c__Gammaproteobacteria	o__Betaproteobacteriales	f__Burkholderiaceae	g__Limnobacter	s__	0	0	0	0	0	0	51	0	0	0	0	0	0	0	0	0	0	0	55	1	0	0	0	0	0	0	0	0	k__Bacteria	p__Proteobacteria	c__Gammaproteobacteria	o__Betaproteobacteriales	f__Burkholderiaceae	g__Limnobacter	s__
OTU_1159	k__Bacteria	p__Proteobacteria	c__Deltaproteobacteria	o__Desulfuromonadales	f__Geobacteraceae	g__Geobacter		11	4	4	9	10	5	9	6	1	10	4	10	4	5	3	7	2	12	7	4	2	6	4	17	3	12	2	3	k__Bacteria	p__Proteobacteria	c__Deltaproteobacteria	o__Desulfuromonadales	f__Geobacteraceae	g__Geobacter
OTU_1160	k__Bacteria	p__Verrucomicrobia	c__Verrucomicrobiae	o__Pedosphaerales	f__Pedosphaeraceae	g__	s__	7	14	3	0	11	7	7	8	1	8	11	10	10	3	6	3	11	5	4	6	9	5	9	6	2	6	3	2	k__Bacteria	p__Verrucomicrobia	c__Verrucomicrobiae	o__Pedosphaerales	f__Pedosphaeraceae	g__	s__
OTU_1161	k__Bacteria	p__Acidobacteria	c__Subgroup_22					7	9	13	14	20	9	4	6	4	8	4	9	8	5	11	4	9	4	6	6	5	4	6	5	0	0	5	5	k__Bacteria	p__Acidobacteria	c__Subgroup_22
OTU_1162	k__Bacteria	p__Gemmatimonadetes	c__Gemmatimonadetes	o__Gemmatimonadales	f__Gemmatimonadaceae	g__uncultured	s__metagenome	2	7	4	5	10	1	7	3	6	6	6	2	2	3	5	6	4	8	6	3	2	3	8	1	8	11	1	7	k__Bacteria	p__Gemmatimonadetes	c__Gemmatimonadetes	o__Gemmatimonadales	f__Gemmatimonadaceae	g__uncultured	s__metagenome
OTU_1163	k__Bacteria	p__Acidobacteria	c__Subgroup_17	o__uncultured_Acidobacteria_bacterium	f__uncultured_Acidobacteria_bacterium	g__uncultured_Acidobacteria_bacterium	s__uncultured_Acidobacteria_bacterium	8	25	17	10	14	5	5	8	19	7	9	8	17	32	15	16	21	2	1	8	25	4	4	0	21	39	6	1	k__Bacteria	p__Acidobacteria	c__Subgroup_17	o__uncultured_Acidobacteria_bacterium	f__uncultured_Acidobacteria_bacterium	g__uncultured_Acidobacteria_bacterium	s__uncultured_Acidobacteria_bacterium
OTU_1164	k__Bacteria	p__Proteobacteria	c__Gammaproteobacteria	o__Oceanospirillales	f__Halomonadaceae	g__Halomonas	s__metagenome	10	5	9	12	11	21	23	37	12	20	8	19	32	14	10	14	16	29	21	22	8	23	13	14	2	14	9	16	k__Bacteria	p__Proteobacteria	c__Gammaproteobacteria	o__Oceanospirillales	f__Halomonadaceae	g__Halomonas	s__metagenome
OTU_1165	k__Archaea	p__Euryarchaeota	c__Methanomicrobia	o__Methanomicrobiales	f__Methanoregulaceae	g__Methanoregula		11	4	4	10	3	0	3	3	1	5	5	3	5	4	7	8	0	4	9	11	26	22	14	12	503	834	128	228	k__Archaea	p__Euryarchaeota	c__Methanomicrobia	o__Methanomicrobiales	f__Methanoregulaceae	g__Methanoregula
OTU_1166	k__Bacteria	p__Bacteroidetes	c__Ignavibacteria	o__Kryptoniales	f__BSV26			1	4	2	20	2	0	0	1	1	2	1	2	0	3	2	34	0	6	7	7	19	16	21	8	62	115	43	66	k__Bacteria	p__Bacteroidetes	c__Ignavibacteria	o__Kryptoniales	f__BSV26
OTU_1167	k__Bacteria	p__Proteobacteria	c__Alphaproteobacteria	o__Rhizobiales	f__Devosiaceae	g__Devosia		11	22	10	24	11	27	26	11	11	28	17	23	18	14	16	22	17	11	22	9	13	19	12	29	17	13	15	17	k__Bacteria	p__Proteobacteria	c__Alphaproteobacteria	o__Rhizobiales	f__Devosiaceae	g__Devosia
OTU_1168	k__Bacteria	p__Latescibacteria						10	2	1	4	14	6	4	7	6	11	12	3	5	8	4	8	9	15	7	7	2	9	17	14	6	5	9	6	k__Bacteria	p__Latescibacteria
OTU_1169	k__Bacteria	p__Verrucomicrobia	c__Verrucomicrobiae	o__Verrucomicrobiales	f__Rubritaleaceae	g__Luteolibacter		5	15	15	2	12	9	5	6	8	9	5	3	2	10	4	2	1	12	5	12	17	1	14	11	5	8	7	5	k__Bacteria	p__Verrucomicrobia	c__Verrucomicrobiae	o__Verrucomicrobiales	f__Rubritaleaceae	g__Luteolibacter
OTU_1170	k__Bacteria	p__Proteobacteria	c__Deltaproteobacteria	o__MBNT15				15	19	6	5	3	15	7	5	7	8	8	5	9	21	9	8	9	10	5	5	4	11	19	7	0	3	10	5	k__Bacteria	p__Proteobacteria	c__Deltaproteobacteria	o__MBNT15
OTU_1171	k__Bacteria	p__Proteobacteria	c__Gammaproteobacteria	o__Methylococcales	f__Methylococcaceae	g__Candidatus_Methylospira	s__uncultured_gamma_proteobacterium	3	2	1	6	4	2	7	4	10	4	8	5	4	3	5	6	3	10	5	5	6	2	0	3	6	1	5	3	k__Bacteria	p__Proteobacteria	c__Gammaproteobacteria	o__Methylococcales	f__Methylococcaceae	g__Candidatus_Methylospira	s__uncultured_gamma_proteobacterium
OTU_1172	k__Bacteria	p__Proteobacteria	c__Gammaproteobacteria					7	1	2	0	5	3	6	3	14	6	11	14	15	8	3	6	9	3	10	4	0	12	11	9	6	2	5	3	k__Bacteria	p__Proteobacteria	c__Gammaproteobacteria
OTU_1173	k__Bacteria	p__Firmicutes	c__Clostridia	o__Clostridiales	f__Ruminococcaceae	g__Ruminococcaceae_UCG-009	s__	0	0	44	1	0	0	0	0	0	0	0	0	0	0	46	0	0	0	0	0	1	0	0	0	0	1	45	0	k__Bacteria	p__Firmicutes	c__Clostridia	o__Clostridiales	f__Ruminococcaceae	g__Ruminococcaceae_UCG-009	s__
OTU_1174	k__Bacteria	p__BRC1						5	4	5	6	3	5	4	5	3	3	6	4	4	6	6	5	4	3	9	7	1	8	6	3	0	1	10	4	k__Bacteria	p__BRC1
OTU_1175	k__Bacteria	p__Chloroflexi	c__Anaerolineae	o__Anaerolineales	f__Anaerolineaceae	g__uncultured	s__uncultured_Chloroflexi_bacterium	10	6	4	1	2	6	4	3	12	9	7	12	5	4	7	4	11	5	2	4	7	1	9	5	1	6	2	5	k__Bacteria	p__Chloroflexi	c__Anaerolineae	o__Anaerolineales	f__Anaerolineaceae	g__uncultured	s__uncultured_Chloroflexi_bacterium
OTU_1176	k__Bacteria	p__Bacteroidetes	c__Bacteroidia	o__Chitinophagales	f__Chitinophagaceae	g__Taibaiella	s__	0	0	0	0	0	0	0	4	109	0	0	0	0	0	0	0	0	0	0	6	0	0	0	0	0	0	0	0	k__Bacteria	p__Bacteroidetes	c__Bacteroidia	o__Chitinophagales	f__Chitinophagaceae	g__Taibaiella	s__
OTU_1177	k__Bacteria	p__Chloroflexi	c__KD4-96	o__	f__	g__	s__	84	90	128	107	123	98	101	102	68	103	85	98	95	107	114	93	114	109	96	104	47	88	105	106	57	47	109	97	k__Bacteria	p__Chloroflexi	c__KD4-96	o__	f__	g__	s__
OTU_1178	k__Bacteria	p__Gemmatimonadetes	c__Gemmatimonadetes	o__Gemmatimonadales	f__Gemmatimonadaceae	g__uncultured	s__uncultured_soil_bacterium	2	0	12	6	8	0	2	3	12	4	0	4	0	3	4	4	2	0	4	1	4	7	2	2	6	8	11	12	k__Bacteria	p__Gemmatimonadetes	c__Gemmatimonadetes	o__Gemmatimonadales	f__Gemmatimonadaceae	g__uncultured	s__uncultured_soil_bacterium
OTU_1179	k__Bacteria	p__Acidobacteria	c__Subgroup_22					13	9	15	6	16	6	21	5	10	4	5	9	7	9	10	9	8	2	13	5	2	9	12	14	4	10	3	13	k__Bacteria	p__Acidobacteria	c__Subgroup_22
OTU_1180	k__Bacteria	p__Acidobacteria	c__Subgroup_6	o__	f__	g__	s__	4	2	3	6	4	6	7	6	3	9	3	8	3	5	10	4	6	5	0	8	8	2	4	4	4	2	1	6	k__Bacteria	p__Acidobacteria	c__Subgroup_6	o__	f__	g__	s__
OTU_1181	k__Bacteria	p__Proteobacteria	c__Alphaproteobacteria	o__Paracaedibacterales	f__Paracaedibacteraceae	g__Candidatus_Paracaedibacter	s__	2	14	6	7	1	7	3	1	5	9	15	15	9	6	2	8	5	8	5	4	0	3	10	8	0	0	7	4	k__Bacteria	p__Proteobacteria	c__Alphaproteobacteria	o__Paracaedibacterales	f__Paracaedibacteraceae	g__Candidatus_Paracaedibacter	s__
OTU_1182	k__Bacteria	p__Chloroflexi	c__Anaerolineae	o__Anaerolineales	f__Anaerolineaceae			0	4	5	0	0	0	1	1	0	0	1	0	1	0	0	3	0	1	1	2	8	2	1	3	29	51	6	7	k__Bacteria	p__Chloroflexi	c__Anaerolineae	o__Anaerolineales	f__Anaerolineaceae
OTU_1183	k__Bacteria	p__Bacteroidetes	c__Ignavibacteria	o__SJA-28	f__uncultured_Chlorobi_bacterium	g__uncultured_Chlorobi_bacterium	s__uncultured_Chlorobi_bacterium	1	5	6	1	1	1	9	3	5	7	0	1	5	6	2	5	7	10	5	4	5	9	3	6	4	9	3	2	k__Bacteria	p__Bacteroidetes	c__Ignavibacteria	o__SJA-28	f__uncultured_Chlorobi_bacterium	g__uncultured_Chlorobi_bacterium	s__uncultured_Chlorobi_bacterium
OTU_1184	k__Bacteria	p__Proteobacteria	c__Deltaproteobacteria	o__Syntrophobacterales	f__Syntrophaceae	g__uncultured	s__uncultured_delta_proteobacterium	10	10	13	26	8	9	18	12	15	18	15	4	5	12	21	17	10	9	20	26	23	10	17	9	16	22	23	26	k__Bacteria	p__Proteobacteria	c__Deltaproteobacteria	o__Syntrophobacterales	f__Syntrophaceae	g__uncultured	s__uncultured_delta_proteobacterium
OTU_1185	k__Bacteria	p__Chloroflexi	c__Anaerolineae	o__SJA-15	f__uncultured_soil_bacterium	g__uncultured_soil_bacterium	s__uncultured_soil_bacterium	6	10	6	9	5	6	2	7	5	11	5	11	10	9	3	6	4	8	22	14	2	7	3	12	2	2	2	8	k__Bacteria	p__Chloroflexi	c__Anaerolineae	o__SJA-15	f__uncultured_soil_bacterium	g__uncultured_soil_bacterium	s__uncultured_soil_bacterium
OTU_1186	k__Bacteria	p__Proteobacteria	c__Alphaproteobacteria	o__Rhodospirillales	f__Rhodopirillaceae	g__Defluviicoccus		1	2	1	7	7	8	6	3	5	5	9	6	5	4	4	3	7	10	9	4	3	5	12	4	1	2	3	0	k__Bacteria	p__Proteobacteria	c__Alphaproteobacteria	o__Rhodospirillales	f__Rhodopirillaceae	g__Defluviicoccus
OTU_1187	k__Bacteria	p__Proteobacteria	c__Deltaproteobacteria	o__Bdellovibrionales	f__Bdellovibrionaceae	g__Bdellovibrio		12	6	11	7	2	9	18	6	8	7	6	4	4	4	12	3	5	3	15	4	9	5	8	8	1	1	5	1	k__Bacteria	p__Proteobacteria	c__Deltaproteobacteria	o__Bdellovibrionales	f__Bdellovibrionaceae	g__Bdellovibrio
OTU_1188	k__Bacteria	p__Verrucomicrobia	c__Verrucomicrobiae	o__Pedosphaerales	f__Pedosphaeraceae	g__	s__	7	7	6	7	11	10	10	4	11	7	2	6	10	7	7	12	5	2	6	13	22	6	9	5	12	5	8	2	k__Bacteria	p__Verrucomicrobia	c__Verrucomicrobiae	o__Pedosphaerales	f__Pedosphaeraceae	g__	s__
OTU_1189	k__Bacteria	p__Proteobacteria	c__Gammaproteobacteria	o__Betaproteobacteriales	f__Burkholderiaceae			0	0	0	0	0	0	0	0	1	93	0	0	3	0	0	0	1	0	0	0	3	69	0	0	4	0	0	0	k__Bacteria	p__Proteobacteria	c__Gammaproteobacteria	o__Betaproteobacteriales	f__Burkholderiaceae
OTU_1190	k__Bacteria	p__Bacteroidetes	c__Bacteroidia	o__Sphingobacteriales				13	1	3	7	8	1	5	5	10	7	10	6	1	5	1	5	9	9	3	6	3	12	4	3	9	5	11	4	k__Bacteria	p__Bacteroidetes	c__Bacteroidia	o__Sphingobacteriales
OTU_1191	k__Bacteria	p__Proteobacteria	c__Deltaproteobacteria	o__Myxococcales	f__Blfdi19	g__metagenome	s__metagenome	7	5	5	6	10	12	1	6	3	3	6	7	4	5	2	10	2	16	1	5	4	7	3	5	0	1	2	5	k__Bacteria	p__Proteobacteria	c__Deltaproteobacteria	o__Myxococcales	f__Blfdi19	g__metagenome	s__metagenome
OTU_1192	k__Bacteria	p__Chloroflexi	c__Anaerolineae	o__Anaerolineales	f__Anaerolineaceae	g__RBG-16-58-14	s__Chloroflexi_bacterium_RBG_16_58_14	8	14	7	5	6	9	5	3	13	11	9	9	12	11	8	11	15	2	1	7	17	1	7	4	39	30	6	7	k__Bacteria	p__Chloroflexi	c__Anaerolineae	o__Anaerolineales	f__Anaerolineaceae	g__RBG-16-58-14	s__Chloroflexi_bacterium_RBG_16_58_14
OTU_1193	k__Bacteria	p__Proteobacteria						5	1	3	9	2	7	8	2	2	2	6	7	7	11	10	2	1	6	8	4	3	4	11	4	0	4	7	9	k__Bacteria	p__Proteobacteria
OTU_1194	k__Bacteria	p__Actinobacteria	c__Thermoleophilia	o__Gaiellales	f__uncultured	g__metagenome	s__metagenome	3	12	0	5	7	8	6	4	0	6	5	8	1	8	2	3	5	9	2	3	2	2	2	3	0	0	5	2	k__Bacteria	p__Actinobacteria	c__Thermoleophilia	o__Gaiellales	f__uncultured	g__metagenome	s__metagenome
OTU_1195	k__Bacteria	p__Proteobacteria	c__Deltaproteobacteria	o__NB1-j				23	48	52	37	43	52	49	33	39	65	18	44	31	47	60	47	39	64	70	43	39	48	24	40	15	26	50	54	k__Bacteria	p__Proteobacteria	c__Deltaproteobacteria	o__NB1-j
OTU_1196	k__Bacteria	p__Proteobacteria	c__Gammaproteobacteria	o__Xanthomonadales	f__Rhodanobacteraceae	g__uncultured	s__	2	0	9	6	5	1	1	5	7	8	6	6	4	3	7	7	0	3	3	4	1	2	5	6	7	6	14	13	k__Bacteria	p__Proteobacteria	c__Gammaproteobacteria	o__Xanthomonadales	f__Rhodanobacteraceae	g__uncultured	s__
OTU_1197	k__Bacteria	p__Proteobacteria	c__Gammaproteobacteria	o__Betaproteobacteriales				7	7	9	9	14	8	6	11	8	12	8	12	5	18	6	4	18	9	10	12	6	10	10	7	4	4	11	5	k__Bacteria	p__Proteobacteria	c__Gammaproteobacteria	o__Betaproteobacteriales
OTU_1198	k__Bacteria	p__Chloroflexi	c__Anaerolineae	o__uncultured				9	9	8	4	15	9	5	4	5	3	10	15	6	7	8	9	7	4	13	7	8	1	13	8	2	7	6	3	k__Bacteria	p__Chloroflexi	c__Anaerolineae	o__uncultured
OTU_1199	k__Bacteria	p__Proteobacteria	c__Deltaproteobacteria	o__Bdellovibrionales	f__Bdellovibrionaceae	g__Bdellovibrio	s__	3	5	3	8	4	8	12	7	2	9	4	4	5	1	5	9	3	5	16	0	2	5	4	3	1	0	3	1	k__Bacteria	p__Proteobacteria	c__Deltaproteobacteria	o__Bdellovibrionales	f__Bdellovibrionaceae	g__Bdellovibrio	s__
OTU_1200	k__Bacteria	p__Proteobacteria	c__Deltaproteobacteria	o__Myxococcales	f__Haliangiaceae	g__Haliangium		4	9	3	4	0	5	2	3	2	5	7	8	7	8	3	6	7	6	4	1	4	10	3	8	1	2	2	1	k__Bacteria	p__Proteobacteria	c__Deltaproteobacteria	o__Myxococcales	f__Haliangiaceae	g__Haliangium
OTU_1201	k__Bacteria	p__Latescibacteria	c__Latescibacteria	o__Latescibacterales	f__Latescibacteraceae	g__	s__	8	7	3	22	7	4	1	5	3	9	4	0	6	1	5	13	3	3	8	9	3	4	3	7	6	6	10	13	k__Bacteria	p__Latescibacteria	c__Latescibacteria	o__Latescibacterales	f__Latescibacteraceae	g__	s__
OTU_1202	k__Bacteria	p__Proteobacteria	c__Deltaproteobacteria	o__Deltaproteobacteria_Incertae_Sedis	f__Syntrophorhabdaceae	g__Syntrophorhabdus		3	2	3	2	0	7	5	1	0	13	5	6	6	1	2	4	3	11	6	9	2	8	9	4	1	3	1	7	k__Bacteria	p__Proteobacteria	c__Deltaproteobacteria	o__Deltaproteobacteria_Incertae_Sedis	f__Syntrophorhabdaceae	g__Syntrophorhabdus
OTU_1203	k__Bacteria	p__Actinobacteria	c__Acidimicrobiia	o__Microtrichales	f__Ilumatobacteraceae	g__Ilumatobacter	s__	0	0	0	1	0	0	68	0	0	0	0	0	1	0	0	0	0	0	46	0	0	0	0	0	0	0	0	0	k__Bacteria	p__Actinobacteria	c__Acidimicrobiia	o__Microtrichales	f__Ilumatobacteraceae	g__Ilumatobacter	s__
OTU_1204	k__Bacteria	p__Proteobacteria	c__Alphaproteobacteria	o__Rhizobiales	f__KF-JG30-B3	g__	s__	7	11	7	12	4	3	3	4	3	3	3	2	5	11	8	8	12	7	5	8	0	14	14	4	8	6	6	5	k__Bacteria	p__Proteobacteria	c__Alphaproteobacteria	o__Rhizobiales	f__KF-JG30-B3	g__	s__
OTU_1205	k__Bacteria	p__Bacteroidetes	c__Bacteroidia	o__Bacteroidales	f__Bacteroidetes_vadinHA17	g__uncultured_Cytophagales_bacterium	s__uncultured_Cytophagales_bacterium	0	1	2	3	0	0	0	0	0	2	3	1	1	0	5	6	0	5	5	19	14	1	5	3	73	69	13	7	k__Bacteria	p__Bacteroidetes	c__Bacteroidia	o__Bacteroidales	f__Bacteroidetes_vadinHA17	g__uncultured_Cytophagales_bacterium	s__uncultured_Cytophagales_bacterium
OTU_1206	k__Bacteria	p__Actinobacteria	c__Actinobacteria	o__Corynebacteriales	f__Mycobacteriaceae	g__Mycobacterium	s__metagenome	14	21	7	13	14	16	8	12	9	6	6	4	12	10	8	11	12	7	12	5	5	11	5	8	3	9	6	6	k__Bacteria	p__Actinobacteria	c__Actinobacteria	o__Corynebacteriales	f__Mycobacteriaceae	g__Mycobacterium	s__metagenome
OTU_1207	k__Bacteria	p__Actinobacteria	c__Thermoleophilia	o__Solirubrobacterales	f__67-14	g__	s__	11	13	17	12	13	22	16	14	13	17	28	21	14	19	14	12	20	19	19	13	7	16	20	14	7	3	7	8	k__Bacteria	p__Actinobacteria	c__Thermoleophilia	o__Solirubrobacterales	f__67-14	g__	s__
OTU_1208	k__Bacteria	p__Actinobacteria	c__Thermoleophilia	o__Solirubrobacterales	f__67-14	g__	s__	3	2	0	3	0	0	64	0	0	0	2	0	0	0	0	0	0	0	38	0	0	0	1	0	1	0	0	0	k__Bacteria	p__Actinobacteria	c__Thermoleophilia	o__Solirubrobacterales	f__67-14	g__	s__
OTU_1209	k__Bacteria	p__Proteobacteria	c__Gammaproteobacteria	o__Methylococcales	f__Methylomonaceae	g__Crenothrix		1	1	3	1	6	0	1	4	11	6	1	2	8	7	8	7	2	0	4	1	8	2	0	1	10	9	1	6	k__Bacteria	p__Proteobacteria	c__Gammaproteobacteria	o__Methylococcales	f__Methylomonaceae	g__Crenothrix
OTU_1210	k__Bacteria	p__Zixibacteria	c__	o__	f__	g__	s__	7	9	15	6	10	14	9	6	11	12	10	5	8	6	4	12	10	14	10	12	7	5	4	3	5	2	12	11	k__Bacteria	p__Zixibacteria	c__	o__	f__	g__	s__
OTU_1211	k__Bacteria	p__Proteobacteria	c__Deltaproteobacteria	o__MBNT15	f__	g__	s__	6	7	7	1	18	13	20	7	9	16	13	7	6	4	5	9	10	12	9	3	8	4	10	8	12	6	7	8	k__Bacteria	p__Proteobacteria	c__Deltaproteobacteria	o__MBNT15	f__	g__	s__
OTU_1212	k__Bacteria	p__Proteobacteria	c__Deltaproteobacteria					10	4	4	6	8	7	10	3	2	2	10	2	3	12	8	5	9	3	7	0	2	7	8	1	0	0	0	6	k__Bacteria	p__Proteobacteria	c__Deltaproteobacteria
OTU_1213	k__Bacteria	p__Firmicutes	c__Bacilli	o__Bacillales	f__Alicyclobacillaceae	g__Tumebacillus	s__	13	12	3	10	16	13	6	24	5	12	6	8	12	5	3	16	12	10	15	7	10	30	9	14	1	0	10	5	k__Bacteria	p__Firmicutes	c__Bacilli	o__Bacillales	f__Alicyclobacillaceae	g__Tumebacillus	s__
OTU_1214	k__Archaea	p__Thaumarchaeota	c__Nitrososphaeria	o__Nitrososphaerales	f__Nitrososphaeraceae			19	8	17	41	5	5	6	2	2	9	13	1	7	1	12	16	1	6	31	14	49	33	14	15	31	34	9	8	k__Archaea	p__Thaumarchaeota	c__Nitrososphaeria	o__Nitrososphaerales	f__Nitrososphaeraceae
OTU_1215	k__Bacteria	p__Proteobacteria	c__Gammaproteobacteria	o__Betaproteobacteriales	f__Nitrosomonadaceae	g__mle1-7		5	9	3	0	7	10	1	1	3	9	3	4	4	12	2	7	1	5	4	5	6	6	7	2	3	7	12	4	k__Bacteria	p__Proteobacteria	c__Gammaproteobacteria	o__Betaproteobacteriales	f__Nitrosomonadaceae	g__mle1-7
OTU_1216	k__Bacteria	p__Firmicutes	c__Bacilli	o__Lactobacillales	f__Lactobacillaceae	g__Lactobacillus		0	68	0	0	0	0	0	0	0	0	0	0	0	142	0	0	0	0	0	0	0	0	0	0	0	0	0	0	k__Bacteria	p__Firmicutes	c__Bacilli	o__Lactobacillales	f__Lactobacillaceae	g__Lactobacillus
OTU_1217	k__Bacteria	p__Proteobacteria	c__Gammaproteobacteria	o__Betaproteobacteriales	f__Sulfuricellaceae	g__Sulfuricella		0	5	3	6	2	2	1	4	1	0	1	2	4	5	7	22	0	8	13	14	7	11	13	5	105	89	13	23	k__Bacteria	p__Proteobacteria	c__Gammaproteobacteria	o__Betaproteobacteriales	f__Sulfuricellaceae	g__Sulfuricella
OTU_1218	k__Bacteria	p__Proteobacteria	c__Alphaproteobacteria	o__Reyranellales	f__Reyranellaceae	g__uncultured	s__	2	1	1	3	2	4	1	4	1	0	4	3	0	4	1	8	1	8	4	10	0	3	1	8	1	5	10	2	k__Bacteria	p__Proteobacteria	c__Alphaproteobacteria	o__Reyranellales	f__Reyranellaceae	g__uncultured	s__
OTU_1219	k__Bacteria	p__Bacteroidetes	c__Bacteroidia	o__Sphingobacteriales	f__NS11-12_marine_group	g__	s__	0	1	0	0	1	21	3	3	0	1	0	0	1	0	0	0	0	48	5	7	1	3	9	1	1	0	6	8	k__Bacteria	p__Bacteroidetes	c__Bacteroidia	o__Sphingobacteriales	f__NS11-12_marine_group	g__	s__
OTU_1220	k__Bacteria	p__Actinobacteria	c__Acidimicrobiia	o__Microtrichales	f__Microtrichaceae	g__uncultured	s__metagenome	2	10	6	3	8	6	5	7	10	9	1	6	11	11	4	1	7	9	0	6	4	3	8	5	1	1	4	3	k__Bacteria	p__Actinobacteria	c__Acidimicrobiia	o__Microtrichales	f__Microtrichaceae	g__uncultured	s__metagenome
OTU_1221	k__Bacteria	p__Proteobacteria	c__Gammaproteobacteria	o__Ectothiorhodospirales	f__Thioalkalispiraceae	g__Thioalkalispira	s__	1	3	5	8	2	0	1	1	1	0	4	3	1	2	4	4	1	5	4	4	7	2	5	1	16	28	6	7	k__Bacteria	p__Proteobacteria	c__Gammaproteobacteria	o__Ectothiorhodospirales	f__Thioalkalispiraceae	g__Thioalkalispira	s__
OTU_1222	k__Bacteria	p__Acidobacteria	c__Subgroup_22					9	5	5	11	7	5	8	5	5	1	9	5	2	9	7	7	14	6	8	3	7	3	7	9	2	7	10	5	k__Bacteria	p__Acidobacteria	c__Subgroup_22
OTU_1223	k__Bacteria	p__Chloroflexi	c__Anaerolineae	o__Anaerolineales	f__Anaerolineaceae	g__uncultured	s__uncultured_Chloroflexi_bacterium	16	15	1	3	7	9	8	11	13	17	9	12	14	5	1	5	10	8	6	7	2	3	5	9	4	0	1	6	k__Bacteria	p__Chloroflexi	c__Anaerolineae	o__Anaerolineales	f__Anaerolineaceae	g__uncultured	s__uncultured_Chloroflexi_bacterium
OTU_1224	k__Bacteria	p__Acidobacteria	c__Thermoanaerobaculia	o__Thermoanaerobaculales	f__Thermoanaerobaculaceae	g__Subgroup_10		1	9	2	7	6	1	5	6	3	5	2	4	6	10	5	6	3	4	7	5	3	5	4	4	3	1	5	5	k__Bacteria	p__Acidobacteria	c__Thermoanaerobaculia	o__Thermoanaerobaculales	f__Thermoanaerobaculaceae	g__Subgroup_10
OTU_1225	k__Bacteria	p__Proteobacteria	c__Gammaproteobacteria	o__Coxiellales	f__Coxiellaceae	g__Coxiella	s__	0	1	4	2	2	3	6	5	5	8	7	4	6	3	8	5	2	1	7	3	0	5	1	5	5	2	0	3	k__Bacteria	p__Proteobacteria	c__Gammaproteobacteria	o__Coxiellales	f__Coxiellaceae	g__Coxiella	s__
OTU_1226	k__Bacteria	p__Bacteroidetes	c__Bacteroidia	o__Chitinophagales				5	3	4	3	0	1	9	1	4	5	8	6	7	2	3	1	3	3	6	10	12	4	6	5	2	0	3	2	k__Bacteria	p__Bacteroidetes	c__Bacteroidia	o__Chitinophagales
OTU_1227	k__Bacteria	p__Bacteroidetes	c__Bacteroidia	o__Flavobacteriales	f__Weeksellaceae	g__Moheibacter	s__uncultured_compost_bacterium	0	0	0	0	0	0	0	66	14	0	0	0	0	0	0	0	0	0	0	80	0	0	0	1	0	0	0	0	k__Bacteria	p__Bacteroidetes	c__Bacteroidia	o__Flavobacteriales	f__Weeksellaceae	g__Moheibacter	s__uncultured_compost_bacterium
OTU_1228	k__Bacteria	p__Bacteroidetes	c__Bacteroidia	o__Bacteroidales	f__Bacteroidetes_vadinHA17			5	2	4	10	1	2	22	3	0	2	5	4	1	3	2	3	8	7	5	6	2	2	1	3	15	9	4	0	k__Bacteria	p__Bacteroidetes	c__Bacteroidia	o__Bacteroidales	f__Bacteroidetes_vadinHA17
OTU_1229	k__Bacteria	p__Acidobacteria	c__Thermoanaerobaculia	o__Thermoanaerobaculales	f__Thermoanaerobaculaceae	g__Subgroup_23		11	6	9	12	9	3	8	7	8	8	4	5	6	8	8	7	7	3	11	9	3	6	11	4	11	2	10	8	k__Bacteria	p__Acidobacteria	c__Thermoanaerobaculia	o__Thermoanaerobaculales	f__Thermoanaerobaculaceae	g__Subgroup_23
OTU_1230	k__Bacteria	p__Proteobacteria	c__Gammaproteobacteria	o__JG36-GS-52	f__	g__	s__	8	4	7	3	6	3	7	8	0	1	4	3	6	2	7	19	2	6	10	9	5	5	3	6	19	23	18	5	k__Bacteria	p__Proteobacteria	c__Gammaproteobacteria	o__JG36-GS-52	f__	g__	s__
OTU_1231	k__Bacteria	p__Proteobacteria	c__Deltaproteobacteria	o__Bdellovibrionales	f__Bdellovibrionaceae	g__Bdellovibrio		8	5	0	4	3	5	4	2	4	7	5	7	8	2	2	6	3	10	5	10	1	6	9	5	0	1	1	4	k__Bacteria	p__Proteobacteria	c__Deltaproteobacteria	o__Bdellovibrionales	f__Bdellovibrionaceae	g__Bdellovibrio
OTU_1232	k__Bacteria	p__Acidobacteria	c__Subgroup_18	o__	f__	g__	s__	2	1	2	6	2	3	7	6	3	8	14	1	6	3	2	7	8	18	12	11	14	7	7	3	1	1	4	6	k__Bacteria	p__Acidobacteria	c__Subgroup_18	o__	f__	g__	s__
OTU_1233	k__Bacteria	p__Acidobacteria	c__Subgroup_6	o__	f__	g__	s__	11	14	20	23	24	19	28	24	21	28	17	19	17	18	20	26	25	14	7	13	9	14	7	9	14	13	12	21	k__Bacteria	p__Acidobacteria	c__Subgroup_6	o__	f__	g__	s__
OTU_1234	k__Bacteria	p__Planctomycetes	c__Pla4_lineage					8	11	7	4	11	4	5	7	5	15	2	7	4	5	8	10	9	7	13	5	5	11	12	8	3	2	4	14	k__Bacteria	p__Planctomycetes	c__Pla4_lineage
OTU_1235	k__Bacteria	p__Proteobacteria	c__Gammaproteobacteria	o__Steroidobacterales	f__Steroidobacteraceae	g__uncultured		5	4	5	4	5	2	1	3	7	3	0	7	5	1	3	2	5	5	2	9	1	2	2	4	3	4	5	5	k__Bacteria	p__Proteobacteria	c__Gammaproteobacteria	o__Steroidobacterales	f__Steroidobacteraceae	g__uncultured
OTU_1236	k__Bacteria	p__Chloroflexi	c__Anaerolineae	o__Caldilineales	f__Caldilineaceae	g__uncultured	s__	7	12	0	1	4	3	1	2	1	1	9	7	3	8	4	1	6	3	3	4	0	5	7	12	0	0	1	7	k__Bacteria	p__Chloroflexi	c__Anaerolineae	o__Caldilineales	f__Caldilineaceae	g__uncultured	s__
OTU_1237	k__Bacteria	p__Proteobacteria	c__Gammaproteobacteria					2	13	2	8	4	11	2	2	1	2	2	7	2	8	6	4	4	4	5	3	2	4	2	0	0	0	1	8	k__Bacteria	p__Proteobacteria	c__Gammaproteobacteria
OTU_1238	k__Bacteria	p__Acidobacteria	c__Thermoanaerobaculia	o__Thermoanaerobaculales	f__Thermoanaerobaculaceae	g__Subgroup_10		10	6	3	1	1	6	1	2	8	2	3	2	15	6	2	4	1	1	1	0	17	11	4	3	5	7	5	2	k__Bacteria	p__Acidobacteria	c__Thermoanaerobaculia	o__Thermoanaerobaculales	f__Thermoanaerobaculaceae	g__Subgroup_10
OTU_1239	k__Bacteria	p__Proteobacteria	c__Gammaproteobacteria	o__Betaproteobacteriales	f__Gallionellaceae	g__uncultured	s__	6	4	7	20	4	17	2	2	8	10	7	29	10	8	3	21	5	24	12	10	7	21	15	51	67	115	30	40	k__Bacteria	p__Proteobacteria	c__Gammaproteobacteria	o__Betaproteobacteriales	f__Gallionellaceae	g__uncultured	s__
OTU_1240	k__Bacteria	p__Nitrospirae	c__Thermodesulfovibrionia	o__uncultured	f__	g__	s__	7	3	7	5	6	4	7	14	7	0	2	2	4	2	3	15	6	18	7	7	8	4	4	1	6	40	7	14	k__Bacteria	p__Nitrospirae	c__Thermodesulfovibrionia	o__uncultured	f__	g__	s__
OTU_1241	k__Bacteria	p__Proteobacteria	c__Deltaproteobacteria	o__Desulfarculales	f__Desulfarculaceae	g__uncultured	s__Desulfarculaceae_bacterium_JdFR-97	10	20	8	13	18	12	4	13	7	10	4	12	7	12	6	16	21	2	1	5	18	2	5	2	3	4	6	5	k__Bacteria	p__Proteobacteria	c__Deltaproteobacteria	o__Desulfarculales	f__Desulfarculaceae	g__uncultured	s__Desulfarculaceae_bacterium_JdFR-97
OTU_1242	k__Archaea	p__Euryarchaeota	c__Thermoplasmata	o__Marine_Benthic_Group_D_and_DHVEG-1	f__uncultured_archaeon	g__uncultured_archaeon	s__uncultured_archaeon	0	0	0	2	0	0	0	0	0	0	0	0	0	0	1	1	0	2	0	1	2	7	3	0	146	145	19	10	k__Archaea	p__Euryarchaeota	c__Thermoplasmata	o__Marine_Benthic_Group_D_and_DHVEG-1	f__uncultured_archaeon	g__uncultured_archaeon	s__uncultured_archaeon
OTU_1243	k__Bacteria	p__Actinobacteria						6	1	0	5	5	3	7	9	8	4	3	6	1	2	1	3	7	7	3	6	3	4	6	4	0	5	4	9	k__Bacteria	p__Actinobacteria
OTU_1244	k__Bacteria	p__Bacteroidetes	c__Bacteroidia	o__Bacteroidales	f__Bacteroidaceae	g__Bacteroides	s__Bacteroides_acidifaciens	0	0	0	0	0	0	0	0	0	0	0	0	0	0	0	0	0	0	0	0	44	0	0	0	54	36	0	0	k__Bacteria	p__Bacteroidetes	c__Bacteroidia	o__Bacteroidales	f__Bacteroidaceae	g__Bacteroides	s__Bacteroides_acidifaciens
OTU_1245	k__Bacteria	p__Firmicutes	c__Clostridia	o__Clostridiales	f__Ruminococcaceae			5	8	2	6	0	11	11	6	8	15	7	12	10	8	5	13	8	9	11	11	4	5	9	8	1	4	5	2	k__Bacteria	p__Firmicutes	c__Clostridia	o__Clostridiales	f__Ruminococcaceae
OTU_1246	k__Bacteria	p__Firmicutes	c__Clostridia	o__Clostridiales				0	8	0	0	3	3	3	5	8	14	3	10	5	13	1	4	2	5	1	1	0	7	4	2	1	0	1	2	k__Bacteria	p__Firmicutes	c__Clostridia	o__Clostridiales
OTU_1247	k__Bacteria	p__Proteobacteria	c__Deltaproteobacteria	o__SAR324_clade(Marine_group_B)				1	1	2	3	4	2	8	10	4	2	7	7	7	7	2	9	5	3	4	5	4	1	2	0	1	2	9	2	k__Bacteria	p__Proteobacteria	c__Deltaproteobacteria	o__SAR324_clade(Marine_group_B)
OTU_1248	k__Bacteria	p__Proteobacteria	c__Gammaproteobacteria	o__Betaproteobacteriales	f__Gallionellaceae	g__Gallionella	s__uncultured_Gallionella_sp.	3	6	1	12	0	4	0	3	2	5	1	3	5	3	7	11	5	2	3	16	5	5	12	14	37	87	6	37	k__Bacteria	p__Proteobacteria	c__Gammaproteobacteria	o__Betaproteobacteriales	f__Gallionellaceae	g__Gallionella	s__uncultured_Gallionella_sp.
OTU_1249	k__Bacteria	p__Proteobacteria	c__Deltaproteobacteria	o__Syntrophobacterales	f__Syntrophaceae	g__uncultured	s__uncultured_delta_proteobacterium	9	6	5	6	5	5	2	0	4	9	7	10	1	6	16	3	5	1	2	2	12	1	1	0	19	20	2	1	k__Bacteria	p__Proteobacteria	c__Deltaproteobacteria	o__Syntrophobacterales	f__Syntrophaceae	g__uncultured	s__uncultured_delta_proteobacterium
OTU_1250	k__Bacteria	p__Proteobacteria	c__Deltaproteobacteria	o__NKB15	f__uncultured_organism	g__uncultured_organism	s__uncultured_organism	4	6	6	9	2	6	13	8	5	11	14	4	8	5	8	8	3	5	8	7	17	7	5	16	10	3	4	2	k__Bacteria	p__Proteobacteria	c__Deltaproteobacteria	o__NKB15	f__uncultured_organism	g__uncultured_organism	s__uncultured_organism
OTU_1251	k__Bacteria	p__Nitrospirae	c__4-29-1	o__	f__	g__	s__	18	25	14	13	14	13	16	32	8	17	20	17	15	6	17	20	17	24	18	25	6	14	24	30	24	19	32	28	k__Bacteria	p__Nitrospirae	c__4-29-1	o__	f__	g__	s__
OTU_1252	k__Bacteria	p__Proteobacteria	c__Deltaproteobacteria	o__Myxococcales	f__uncultured	g__	s__	7	9	12	9	1	3	0	0	6	6	10	3	3	9	1	9	0	2	1	5	10	5	8	6	0	0	1	4	k__Bacteria	p__Proteobacteria	c__Deltaproteobacteria	o__Myxococcales	f__uncultured	g__	s__
OTU_1253	k__Bacteria	p__Proteobacteria	c__Deltaproteobacteria	o__Myxococcales	f__Nannocystaceae	g__metagenome	s__metagenome	8	28	18	16	18	13	32	18	20	29	22	6	29	20	23	17	24	12	19	14	20	6	14	13	11	8	6	15	k__Bacteria	p__Proteobacteria	c__Deltaproteobacteria	o__Myxococcales	f__Nannocystaceae	g__metagenome	s__metagenome
OTU_1254	k__Bacteria	p__Latescibacteria	c__Latescibacteria	o__Latescibacterales	f__Latescibacteraceae	g__	s__	20	27	20	15	22	8	7	11	15	8	15	7	12	10	21	12	7	7	7	2	6	1	6	5	3	9	15	4	k__Bacteria	p__Latescibacteria	c__Latescibacteria	o__Latescibacterales	f__Latescibacteraceae	g__	s__
OTU_1255	k__Bacteria	p__Chloroflexi	c__Anaerolineae	o__Anaerolineales	f__Anaerolineaceae	g__uncultured		3	5	0	6	0	0	0	0	2	1	2	2	4	1	3	17	0	9	3	3	18	5	9	4	133	92	26	31	k__Bacteria	p__Chloroflexi	c__Anaerolineae	o__Anaerolineales	f__Anaerolineaceae	g__uncultured
OTU_1256	k__Bacteria	p__Acidobacteria	c__Thermoanaerobaculia	o__Thermoanaerobaculales	f__Thermoanaerobaculaceae	g__Subgroup_23		10	5	10	6	14	7	9	2	5	12	8	12	7	5	12	7	16	9	7	5	11	6	4	6	7	5	11	7	k__Bacteria	p__Acidobacteria	c__Thermoanaerobaculia	o__Thermoanaerobaculales	f__Thermoanaerobaculaceae	g__Subgroup_23
OTU_1257	k__Bacteria	p__Acidobacteria	c__Thermoanaerobaculia	o__Thermoanaerobaculales	f__Thermoanaerobaculaceae	g__Subgroup_23		11	7	9	14	8	8	14	0	8	0	6	4	16	6	9	5	6	6	4	4	7	3	10	10	2	1	14	6	k__Bacteria	p__Acidobacteria	c__Thermoanaerobaculia	o__Thermoanaerobaculales	f__Thermoanaerobaculaceae	g__Subgroup_23
OTU_1258	k__Bacteria	p__Epsilonbacteraeota	c__Campylobacteria	o__Campylobacterales	f__Helicobacteraceae	g__Helicobacter		0	0	0	0	0	0	0	0	0	0	0	0	0	0	0	0	0	0	0	0	53	0	0	0	40	36	0	0	k__Bacteria	p__Epsilonbacteraeota	c__Campylobacteria	o__Campylobacterales	f__Helicobacteraceae	g__Helicobacter
OTU_1259	k__Bacteria	p__Omnitrophicaeota						7	6	4	10	6	5	11	4	7	1	1	3	3	5	4	7	1	8	10	2	6	3	2	1	3	4	7	7	k__Bacteria	p__Omnitrophicaeota
OTU_1260	k__Bacteria	p__Acidobacteria	c__Thermoanaerobaculia	o__Thermoanaerobaculales	f__Thermoanaerobaculaceae	g__TPD-58	s__	12	20	6	26	21	15	14	11	13	16	13	11	6	17	9	8	14	18	12	6	3	8	17	17	1	2	7	13	k__Bacteria	p__Acidobacteria	c__Thermoanaerobaculia	o__Thermoanaerobaculales	f__Thermoanaerobaculaceae	g__TPD-58	s__
OTU_1261	k__Bacteria	p__Chloroflexi	c__JG30-KF-CM66	o__metagenome	f__metagenome	g__metagenome	s__metagenome	6	9	5	12	8	6	1	1	2	4	7	9	5	12	2	0	1	7	0	4	1	5	14	6	0	0	0	9	k__Bacteria	p__Chloroflexi	c__JG30-KF-CM66	o__metagenome	f__metagenome	g__metagenome	s__metagenome
OTU_1262	k__Bacteria	p__Verrucomicrobia	c__Verrucomicrobiae	o__Pedosphaerales	f__Pedosphaeraceae	g__	s__	4	4	4	1	4	8	0	8	5	5	6	7	8	4	3	12	5	4	6	9	9	9	3	8	5	0	8	2	k__Bacteria	p__Verrucomicrobia	c__Verrucomicrobiae	o__Pedosphaerales	f__Pedosphaeraceae	g__	s__
OTU_1263	k__Bacteria	p__Bacteroidetes	c__Bacteroidia	o__Sphingobacteriales	f__Lentimicrobiaceae	g__	s__	13	12	13	13	10	8	31	16	18	13	19	10	15	13	16	19	14	12	17	28	18	17	13	13	25	20	16	24	k__Bacteria	p__Bacteroidetes	c__Bacteroidia	o__Sphingobacteriales	f__Lentimicrobiaceae	g__	s__
OTU_1264	k__Bacteria	p__Latescibacteria						9	11	12	14	15	6	10	8	12	6	7	5	6	6	8	14	9	9	13	11	11	6	8	15	8	8	12	17	k__Bacteria	p__Latescibacteria
OTU_1265	k__Bacteria	p__Proteobacteria	c__Gammaproteobacteria	o__Betaproteobacteriales	f__Burkholderiaceae	g__Undibacterium	s__	1	2	0	2	7	8	4	5	2	11	2	24	2	4	1	3	5	10	4	4	1	5	4	27	3	5	9	8	k__Bacteria	p__Proteobacteria	c__Gammaproteobacteria	o__Betaproteobacteriales	f__Burkholderiaceae	g__Undibacterium	s__
OTU_1266	k__Bacteria	p__Verrucomicrobia	c__Verrucomicrobiae	o__Pedosphaerales	f__Pedosphaeraceae			4	6	2	5	5	9	2	3	2	8	5	13	1	3	4	3	4	2	3	2	10	9	2	8	1	1	2	6	k__Bacteria	p__Verrucomicrobia	c__Verrucomicrobiae	o__Pedosphaerales	f__Pedosphaeraceae
OTU_1267	k__Bacteria	p__Modulibacteria	c__Moduliflexia	o__Moduliflexales	f__Moduliflexaceae			5	3	3	3	5	11	7	9	13	6	5	8	6	8	13	7	10	2	1	0	1	1	1	1	10	6	3	1	k__Bacteria	p__Modulibacteria	c__Moduliflexia	o__Moduliflexales	f__Moduliflexaceae
OTU_1268	k__Bacteria	p__Verrucomicrobia	c__Verrucomicrobiae	o__Pedosphaerales	f__Pedosphaeraceae	g__	s__	7	7	4	4	11	1	2	4	5	2	8	4	2	3	13	2	8	2	0	3	12	3	3	2	11	3	2	3	k__Bacteria	p__Verrucomicrobia	c__Verrucomicrobiae	o__Pedosphaerales	f__Pedosphaeraceae	g__	s__
OTU_1269	k__Bacteria	p__Firmicutes	c__Bacilli	o__Lactobacillales	f__Carnobacteriaceae	g__Atopostipes	s__	0	0	0	0	0	0	0	0	0	0	0	0	0	0	0	0	0	0	0	0	40	0	0	0	170	107	0	0	k__Bacteria	p__Firmicutes	c__Bacilli	o__Lactobacillales	f__Carnobacteriaceae	g__Atopostipes	s__
OTU_1270	k__Bacteria	p__Acidobacteria	c__Subgroup_11	o__uncultured_Acidobacteria_bacterium	f__uncultured_Acidobacteria_bacterium	g__uncultured_Acidobacteria_bacterium	s__uncultured_Acidobacteria_bacterium	9	11	3	4	7	12	8	5	11	5	3	2	6	4	5	7	8	4	0	4	4	3	2	1	3	1	4	0	k__Bacteria	p__Acidobacteria	c__Subgroup_11	o__uncultured_Acidobacteria_bacterium	f__uncultured_Acidobacteria_bacterium	g__uncultured_Acidobacteria_bacterium	s__uncultured_Acidobacteria_bacterium
OTU_1271	k__Bacteria	p__Proteobacteria	c__Deltaproteobacteria	o__Syntrophobacterales	f__Syntrophobacteraceae	g__Syntrophobacter	s__uncultured_soil_bacterium	8	10	10	11	11	14	11	13	13	13	10	11	13	19	12	9	14	5	6	8	6	12	12	15	0	6	4	11	k__Bacteria	p__Proteobacteria	c__Deltaproteobacteria	o__Syntrophobacterales	f__Syntrophobacteraceae	g__Syntrophobacter	s__uncultured_soil_bacterium
OTU_1272	k__Bacteria	p__Cyanobacteria	c__Oxyphotobacteria	o__Chloroplast				5	4	0	2	5	6	2	8	4	3	13	4	4	5	4	6	1	4	3	9	3	5	5	7	2	10	6	2	k__Bacteria	p__Cyanobacteria	c__Oxyphotobacteria	o__Chloroplast
OTU_1273	k__Bacteria	p__Proteobacteria	c__Gammaproteobacteria	o__Betaproteobacteriales	f__Gallionellaceae	g__Sideroxydans		0	0	0	9	0	0	1	0	0	1	3	1	0	0	2	6	0	3	6	5	3	3	4	0	29	37	4	15	k__Bacteria	p__Proteobacteria	c__Gammaproteobacteria	o__Betaproteobacteriales	f__Gallionellaceae	g__Sideroxydans
OTU_1274	k__Bacteria	p__Bacteroidetes	c__Bacteroidia	o__Chitinophagales	f__Chitinophagaceae			0	0	0	3	1	2	7	3	2	3	2	6	0	1	5	3	5	7	7	1	2	6	1	5	2	6	5	8	k__Bacteria	p__Bacteroidetes	c__Bacteroidia	o__Chitinophagales	f__Chitinophagaceae
OTU_1275	k__Bacteria	p__Proteobacteria	c__Deltaproteobacteria	o__Bdellovibrionales	f__Bdellovibrionaceae	g__Bdellovibrio	s__	6	5	1	5	1	8	2	1	4	2	5	13	8	6	3	8	5	7	5	5	7	2	8	12	1	0	0	2	k__Bacteria	p__Proteobacteria	c__Deltaproteobacteria	o__Bdellovibrionales	f__Bdellovibrionaceae	g__Bdellovibrio	s__
OTU_1276	k__Bacteria	p__Proteobacteria	c__Gammaproteobacteria	o__Pseudomonadales	f__Pseudomonadaceae	g__Pseudomonas		11	5	8	3	3	12	2	4	7	17	4	9	4	6	6	11	5	5	1	2	9	4	7	6	10	9	5	6	k__Bacteria	p__Proteobacteria	c__Gammaproteobacteria	o__Pseudomonadales	f__Pseudomonadaceae	g__Pseudomonas
OTU_1277	k__Bacteria	p__Proteobacteria	c__Deltaproteobacteria					7	3	10	5	4	7	8	3	5	0	5	6	6	7	8	7	6	0	5	0	0	4	2	2	1	1	1	3	k__Bacteria	p__Proteobacteria	c__Deltaproteobacteria
OTU_1278	k__Bacteria	p__Chloroflexi	c__Anaerolineae	o__RBG-13-54-9	f__uncultured_sludge_bacterium_A31	g__uncultured_sludge_bacterium_A31	s__uncultured_sludge_bacterium_A31	4	1	4	18	3	8	7	5	1	6	3	5	2	10	2	9	1	4	12	7	2	4	7	14	1	6	5	3	k__Bacteria	p__Chloroflexi	c__Anaerolineae	o__RBG-13-54-9	f__uncultured_sludge_bacterium_A31	g__uncultured_sludge_bacterium_A31	s__uncultured_sludge_bacterium_A31
OTU_1279	k__Bacteria	p__Proteobacteria	c__Gammaproteobacteria	o__Betaproteobacteriales	f__TRA3-20			6	4	12	16	7	14	9	4	6	8	2	8	4	5	8	16	7	11	23	7	18	3	10	14	40	42	19	29	k__Bacteria	p__Proteobacteria	c__Gammaproteobacteria	o__Betaproteobacteriales	f__TRA3-20
OTU_1280	k__Bacteria	p__Firmicutes	c__Clostridia	o__Clostridiales	f__Peptostreptococcaceae	g__Clostridioides	s__Clostridioides_difficile	9	0	2	5	1	5	9	7	10	8	5	6	2	6	3	4	6	9	7	12	105	7	3	6	2	0	7	1	k__Bacteria	p__Firmicutes	c__Clostridia	o__Clostridiales	f__Peptostreptococcaceae	g__Clostridioides	s__Clostridioides_difficile
OTU_1281	k__Bacteria	p__Verrucomicrobia	c__Verrucomicrobiae	o__Pedosphaerales	f__Pedosphaeraceae			11	5	11	6	5	1	2	2	2	1	3	2	0	2	6	4	7	1	0	3	6	2	4	2	4	3	1	6	k__Bacteria	p__Verrucomicrobia	c__Verrucomicrobiae	o__Pedosphaerales	f__Pedosphaeraceae
OTU_1282	k__Bacteria	p__Chloroflexi	c__Anaerolineae	o__SBR1031				1	5	6	2	8	5	9	5	3	9	8	0	6	7	4	5	8	12	7	4	2	9	6	3	2	1	1	1	k__Bacteria	p__Chloroflexi	c__Anaerolineae	o__SBR1031
OTU_1283	k__Bacteria	p__Actinobacteria	c__Thermoleophilia	o__Gaiellales	f__uncultured			3	5	2	3	4	5	5	2	0	3	4	3	3	1	4	6	10	2	3	8	1	1	4	4	3	0	2	3	k__Bacteria	p__Actinobacteria	c__Thermoleophilia	o__Gaiellales	f__uncultured
OTU_1284	k__Bacteria	p__Proteobacteria	c__Deltaproteobacteria	o__Deltaproteobacteria_Incertae_Sedis	f__Unknown_Family	g__Deferrisoma	s__uncultured_delta_proteobacterium	10	2	6	7	2	3	11	2	5	3	1	6	3	5	2	3	8	4	5	2	8	4	9	3	1	0	2	12	k__Bacteria	p__Proteobacteria	c__Deltaproteobacteria	o__Deltaproteobacteria_Incertae_Sedis	f__Unknown_Family	g__Deferrisoma	s__uncultured_delta_proteobacterium
OTU_1285	k__Bacteria	p__Proteobacteria	c__Deltaproteobacteria	o__Desulfarculales	f__Desulfarculaceae	g__uncultured	s__uncultured_Desulfuromonadales_bacterium	11	10	5	3	15	5	7	9	14	1	3	2	14	10	17	6	12	8	6	4	8	3	8	3	4	4	6	3	k__Bacteria	p__Proteobacteria	c__Deltaproteobacteria	o__Desulfarculales	f__Desulfarculaceae	g__uncultured	s__uncultured_Desulfuromonadales_bacterium
OTU_1286	k__Bacteria	p__Firmicutes	c__Clostridia	o__Clostridiales	f__Ruminococcaceae	g__Harryflintia	s__	0	0	0	0	0	0	0	0	0	0	0	0	0	0	0	0	0	0	0	0	91	0	0	0	84	83	0	0	k__Bacteria	p__Firmicutes	c__Clostridia	o__Clostridiales	f__Ruminococcaceae	g__Harryflintia	s__
OTU_1287	k__Bacteria	p__Proteobacteria	c__Deltaproteobacteria	o__Myxococcales	f__bacteriap25			7	11	14	10	10	19	10	11	12	11	13	11	11	7	12	8	13	6	8	13	12	12	10	16	8	3	15	14	k__Bacteria	p__Proteobacteria	c__Deltaproteobacteria	o__Myxococcales	f__bacteriap25
OTU_1288	k__Bacteria	p__Acidobacteria	c__Subgroup_25	o__uncultured_Acidobacteria_bacterium	f__uncultured_Acidobacteria_bacterium	g__uncultured_Acidobacteria_bacterium	s__uncultured_Acidobacteria_bacterium	6	6	4	7	5	2	8	7	7	6	5	5	4	7	6	9	5	6	6	8	4	3	6	12	3	1	4	4	k__Bacteria	p__Acidobacteria	c__Subgroup_25	o__uncultured_Acidobacteria_bacterium	f__uncultured_Acidobacteria_bacterium	g__uncultured_Acidobacteria_bacterium	s__uncultured_Acidobacteria_bacterium
OTU_1289	k__Bacteria	p__Proteobacteria	c__Gammaproteobacteria	o__Betaproteobacteriales	f__TRA3-20	g__metagenome	s__metagenome	10	17	5	10	14	9	11	17	8	16	15	9	12	17	4	18	5	7	3	6	10	8	6	15	4	10	7	10	k__Bacteria	p__Proteobacteria	c__Gammaproteobacteria	o__Betaproteobacteriales	f__TRA3-20	g__metagenome	s__metagenome
OTU_1290	k__Bacteria	p__Proteobacteria	c__Alphaproteobacteria	o__Caulobacterales	f__Caulobacteraceae	g__Phenylobacterium	s__	3	8	8	18	8	10	8	0	7	9	12	7	2	10	7	14	9	9	5	4	5	10	12	4	2	2	9	6	k__Bacteria	p__Proteobacteria	c__Alphaproteobacteria	o__Caulobacterales	f__Caulobacteraceae	g__Phenylobacterium	s__
OTU_1291	k__Bacteria	p__Proteobacteria	c__Gammaproteobacteria	o__Pseudomonadales	f__Pseudomonadaceae	g__Pseudomonas		9	6	3	6	8	8	12	17	15	8	15	12	12	5	9	9	4	5	7	11	0	7	0	8	7	9	6	6	k__Bacteria	p__Proteobacteria	c__Gammaproteobacteria	o__Pseudomonadales	f__Pseudomonadaceae	g__Pseudomonas
OTU_1292	k__Bacteria	p__Bacteroidetes	c__Ignavibacteria	o__Kryptoniales	f__BSV26	g__uncultured_Chlorobi_bacterium	s__uncultured_Chlorobi_bacterium	0	0	3	6	0	0	0	0	1	0	0	0	0	1	3	7	0	5	0	2	2	3	5	4	12	26	22	21	k__Bacteria	p__Bacteroidetes	c__Ignavibacteria	o__Kryptoniales	f__BSV26	g__uncultured_Chlorobi_bacterium	s__uncultured_Chlorobi_bacterium
OTU_1293	k__Bacteria	p__Bacteroidetes	c__Bacteroidia	o__Cytophagales	f__Microscillaceae			2	0	2	3	2	0	0	0	0	3	6	4	5	0	4	9	5	6	12	5	4	1	0	5	12	22	13	7	k__Bacteria	p__Bacteroidetes	c__Bacteroidia	o__Cytophagales	f__Microscillaceae
OTU_1294	k__Bacteria	p__Verrucomicrobia	c__Verrucomicrobiae	o__Pedosphaerales	f__Pedosphaeraceae	g__	s__	6	5	3	7	3	2	2	4	2	2	4	7	4	4	6	1	8	8	2	1	8	6	3	3	6	14	3	3	k__Bacteria	p__Verrucomicrobia	c__Verrucomicrobiae	o__Pedosphaerales	f__Pedosphaeraceae	g__	s__
OTU_1295	k__Bacteria	p__Proteobacteria	c__Alphaproteobacteria	o__Rhizobiales	f__Beijerinckiaceae	g__alphaI_cluster	s__	32	24	22	24	34	30	33	40	39	41	22	37	31	24	38	28	31	20	33	27	23	28	33	33	15	10	35	33	k__Bacteria	p__Proteobacteria	c__Alphaproteobacteria	o__Rhizobiales	f__Beijerinckiaceae	g__alphaI_cluster	s__
OTU_1296	k__Bacteria	p__Proteobacteria	c__Gammaproteobacteria	o__Competibacterales	f__Competibacteraceae	g__Candidatus_Competibacter		11	10	2	5	5	7	5	2	3	7	8	4	3	4	9	8	9	6	8	11	2	10	13	14	5	0	10	5	k__Bacteria	p__Proteobacteria	c__Gammaproteobacteria	o__Competibacterales	f__Competibacteraceae	g__Candidatus_Competibacter
OTU_1297	k__Bacteria	p__Nitrospirae	c__Thermodesulfovibrionia	o__uncultured				17	20	26	18	19	22	24	18	29	21	29	21	31	28	23	34	22	14	15	14	36	14	21	14	13	11	30	17	k__Bacteria	p__Nitrospirae	c__Thermodesulfovibrionia	o__uncultured
OTU_1298	k__Bacteria	p__Bacteroidetes	c__Bacteroidia	o__Flavobacteriales	f__NS9_marine_group	g__metagenome	s__metagenome	2	7	5	5	4	1	1	6	8	5	1	3	2	1	10	5	9	2	4	4	1	3	5	2	2	0	5	2	k__Bacteria	p__Bacteroidetes	c__Bacteroidia	o__Flavobacteriales	f__NS9_marine_group	g__metagenome	s__metagenome
OTU_1299	k__Bacteria	p__Acidobacteria	c__Subgroup_6					11	8	3	8	6	8	10	1	5	5	10	10	12	12	7	3	8	8	6	4	3	4	7	13	4	2	2	2	k__Bacteria	p__Acidobacteria	c__Subgroup_6
OTU_1300	k__Bacteria	p__Acidobacteria	c__Holophagae	o__Holophagales	f__Holophagaceae	g__marine_group	s__uncultured_Holophagaceae_bacterium	2	1	2	10	5	2	0	1	2	2	3	5	2	2	1	15	3	12	1	3	4	3	2	3	12	11	12	11	k__Bacteria	p__Acidobacteria	c__Holophagae	o__Holophagales	f__Holophagaceae	g__marine_group	s__uncultured_Holophagaceae_bacterium
OTU_1301	k__Bacteria	p__Proteobacteria	c__Deltaproteobacteria	o__Oligoflexales	f__Oligoflexaceae	g__uncultured		8	9	6	13	6	19	3	9	9	22	9	14	11	17	8	9	10	6	7	12	0	18	7	19	1	0	3	17	k__Bacteria	p__Proteobacteria	c__Deltaproteobacteria	o__Oligoflexales	f__Oligoflexaceae	g__uncultured
OTU_1302	k__Bacteria	p__Rokubacteria	c__NC10	o__Rokubacteriales	f__	g__	s__	6	10	3	6	21	4	7	7	4	8	9	3	6	7	6	6	7	4	8	1	10	5	6	9	9	13	4	7	k__Bacteria	p__Rokubacteria	c__NC10	o__Rokubacteriales	f__	g__	s__
OTU_1303	k__Bacteria	p__Firmicutes	c__Clostridia	o__Clostridiales	f__Ruminococcaceae			9	7	13	22	9	4	9	6	4	15	9	1	12	1	13	24	5	9	19	8	7	18	15	8	29	32	32	29	k__Bacteria	p__Firmicutes	c__Clostridia	o__Clostridiales	f__Ruminococcaceae
OTU_1304	k__Bacteria	p__Acidobacteria	c__Subgroup_6					13	7	7	3	15	18	7	13	16	9	3	4	4	16	11	9	12	1	0	1	15	7	5	2	8	6	1	1	k__Bacteria	p__Acidobacteria	c__Subgroup_6
OTU_1305	k__Bacteria	p__Proteobacteria	c__Alphaproteobacteria	o__Rickettsiales	f__Mitochondria			0	0	0	0	0	1	0	0	0	0	0	0	0	0	0	0	0	0	1	0	0	0	2	0	57	54	0	0	k__Bacteria	p__Proteobacteria	c__Alphaproteobacteria	o__Rickettsiales	f__Mitochondria
OTU_1306	k__Bacteria	p__Bacteroidetes	c__Ignavibacteria	o__Kryptoniales	f__BSV26	g__	s__	0	0	2	4	0	0	1	0	0	0	0	0	0	3	0	10	0	3	3	2	0	6	5	2	19	20	9	13	k__Bacteria	p__Bacteroidetes	c__Ignavibacteria	o__Kryptoniales	f__BSV26	g__	s__
OTU_1307	k__Bacteria	p__Bacteroidetes	c__Bacteroidia	o__Sphingobacteriales	f__uncultured	g__	s__	0	0	0	0	0	0	0	0	0	0	0	0	0	0	0	0	0	0	0	0	89	0	0	0	0	1	0	0	k__Bacteria	p__Bacteroidetes	c__Bacteroidia	o__Sphingobacteriales	f__uncultured	g__	s__
OTU_1308	k__Bacteria	p__Chloroflexi	c__Anaerolineae	o__Caldilineales	f__Caldilineaceae	g__uncultured		4	6	3	0	7	3	8	4	4	2	3	1	6	3	4	4	7	5	2	6	4	3	3	11	6	1	5	2	k__Bacteria	p__Chloroflexi	c__Anaerolineae	o__Caldilineales	f__Caldilineaceae	g__uncultured
OTU_1309	k__Bacteria	p__Verrucomicrobia	c__Verrucomicrobiae	o__Pedosphaerales	f__Pedosphaeraceae			13	12	14	16	10	12	9	6	5	14	17	15	10	15	12	11	20	11	17	18	15	16	8	14	6	7	4	3	k__Bacteria	p__Verrucomicrobia	c__Verrucomicrobiae	o__Pedosphaerales	f__Pedosphaeraceae
OTU_1310	k__Bacteria	p__Proteobacteria	c__Deltaproteobacteria	o__NB1-j	f__uncultured_Desulfuromonadales_bacterium	g__uncultured_Desulfuromonadales_bacterium	s__uncultured_Desulfuromonadales_bacterium	4	10	8	9	11	12	5	9	6	13	6	5	5	7	2	6	5	4	3	6	2	9	0	10	2	2	4	7	k__Bacteria	p__Proteobacteria	c__Deltaproteobacteria	o__NB1-j	f__uncultured_Desulfuromonadales_bacterium	g__uncultured_Desulfuromonadales_bacterium	s__uncultured_Desulfuromonadales_bacterium
OTU_1311	k__Bacteria	p__Proteobacteria	c__Gammaproteobacteria	o__Betaproteobacteriales	f__Rhodocyclaceae	g__Sterolibacterium	s__	3	3	0	0	1	8	5	16	4	7	12	14	5	7	1	2	3	6	5	10	2	9	7	14	3	1	7	11	k__Bacteria	p__Proteobacteria	c__Gammaproteobacteria	o__Betaproteobacteriales	f__Rhodocyclaceae	g__Sterolibacterium	s__
OTU_1312	k__Bacteria	p__Actinobacteria	c__Acidimicrobiia	o__Actinomarinales	f__uncultured			5	4	2	6	3	10	7	8	7	3	3	4	5	8	3	18	4	7	3	4	4	9	5	5	10	14	11	9	k__Bacteria	p__Actinobacteria	c__Acidimicrobiia	o__Actinomarinales	f__uncultured
OTU_1313	k__Bacteria	p__Proteobacteria	c__Deltaproteobacteria	o__Syntrophobacterales	f__Syntrophaceae	g__Syntrophus	s__	3	1	8	4	3	8	9	7	5	10	4	4	1	5	1	6	4	6	2	6	4	1	7	1	5	6	4	3	k__Bacteria	p__Proteobacteria	c__Deltaproteobacteria	o__Syntrophobacterales	f__Syntrophaceae	g__Syntrophus	s__
OTU_1314	k__Bacteria	p__Proteobacteria	c__Deltaproteobacteria	o__Myxococcales				5	2	4	3	5	7	8	9	8	3	2	9	7	3	6	6	11	3	4	11	1	5	10	5	1	0	5	5	k__Bacteria	p__Proteobacteria	c__Deltaproteobacteria	o__Myxococcales
OTU_1315	k__Bacteria	p__Proteobacteria	c__Deltaproteobacteria	o__Sva0485				19	13	18	12	28	24	30	28	21	18	22	10	18	25	21	26	18	15	18	30	11	23	37	12	10	20	17	18	k__Bacteria	p__Proteobacteria	c__Deltaproteobacteria	o__Sva0485
OTU_1316	k__Bacteria	p__Bacteroidetes	c__Bacteroidia	o__Chitinophagales	f__Saprospiraceae	g__uncultured	s__wastewater_metagenome	5	4	6	9	6	5	6	4	3	5	2	3	3	3	7	10	2	4	6	13	1	4	4	4	3	2	8	11	k__Bacteria	p__Bacteroidetes	c__Bacteroidia	o__Chitinophagales	f__Saprospiraceae	g__uncultured	s__wastewater_metagenome
OTU_1317	k__Bacteria	p__Chloroflexi	c__Anaerolineae	o__C10-SB1A	f__metagenome	g__metagenome	s__metagenome	2	6	8	2	5	10	9	8	8	6	3	5	2	7	5	8	8	2	5	6	4	3	3	3	1	3	2	1	k__Bacteria	p__Chloroflexi	c__Anaerolineae	o__C10-SB1A	f__metagenome	g__metagenome	s__metagenome
OTU_1318	k__Bacteria	p__Proteobacteria	c__Deltaproteobacteria	o__MBNT15	f__uncultured_proteobacterium	g__uncultured_proteobacterium	s__uncultured_proteobacterium	8	7	14	12	10	10	13	5	7	10	12	15	12	14	14	13	7	8	10	5	11	8	11	16	4	2	11	8	k__Bacteria	p__Proteobacteria	c__Deltaproteobacteria	o__MBNT15	f__uncultured_proteobacterium	g__uncultured_proteobacterium	s__uncultured_proteobacterium
OTU_1319	k__Bacteria	p__Actinobacteria	c__Acidimicrobiia	o__Microtrichales	f__Microtrichaceae	g__IMCC26207	s__	1	12	6	6	4	5	8	3	0	6	4	2	7	7	6	5	6	10	5	6	0	6	5	7	0	1	5	9	k__Bacteria	p__Actinobacteria	c__Acidimicrobiia	o__Microtrichales	f__Microtrichaceae	g__IMCC26207	s__
OTU_1320	k__Bacteria	p__Nitrospinae	c__P9X2b3D02	o__uncultured_prokaryote	f__uncultured_prokaryote	g__uncultured_prokaryote	s__uncultured_prokaryote	17	15	18	16	35	9	18	21	24	13	23	18	13	12	13	31	33	27	17	26	17	19	17	20	23	22	27	21	k__Bacteria	p__Nitrospinae	c__P9X2b3D02	o__uncultured_prokaryote	f__uncultured_prokaryote	g__uncultured_prokaryote	s__uncultured_prokaryote
OTU_1321	k__Bacteria	p__Verrucomicrobia	c__Verrucomicrobiae	o__Pedosphaerales	f__Pedosphaeraceae			6	2	2	2	4	2	2	6	1	1	9	4	7	6	1	3	2	2	2	3	5	4	7	5	7	3	2	1	k__Bacteria	p__Verrucomicrobia	c__Verrucomicrobiae	o__Pedosphaerales	f__Pedosphaeraceae
OTU_1322	k__Bacteria	p__Verrucomicrobia	c__Verrucomicrobiae	o__Pedosphaerales	f__Pedosphaeraceae	g__	s__	7	3	6	2	5	3	1	2	5	2	3	4	12	6	8	4	10	8	3	0	8	10	4	3	2	8	5	3	k__Bacteria	p__Verrucomicrobia	c__Verrucomicrobiae	o__Pedosphaerales	f__Pedosphaeraceae	g__	s__
OTU_1323	k__Bacteria	p__Firmicutes	c__Clostridia	o__Clostridiales	f__Lachnospiraceae	g__Blautia		0	2	0	0	32	0	0	1	0	1	0	0	2	4	0	0	59	0	0	0	0	0	0	0	0	0	0	0	k__Bacteria	p__Firmicutes	c__Clostridia	o__Clostridiales	f__Lachnospiraceae	g__Blautia
OTU_1324	k__Bacteria	p__Proteobacteria	c__Deltaproteobacteria	o__Myxococcales	f__UASB-TL25			0	2	1	7	0	0	0	0	0	1	0	0	0	0	0	9	0	6	2	3	4	2	2	4	20	29	5	25	k__Bacteria	p__Proteobacteria	c__Deltaproteobacteria	o__Myxococcales	f__UASB-TL25
OTU_1325	k__Bacteria	p__Acidobacteria	c__Acidobacteriia	o__Solibacterales	f__Solibacteraceae_(Subgroup_3)	g__GOUTB8	s__	8	2	3	15	2	1	0	0	2	0	3	0	1	1	4	17	2	8	5	9	25	8	10	8	56	71	18	51	k__Bacteria	p__Acidobacteria	c__Acidobacteriia	o__Solibacterales	f__Solibacteraceae_(Subgroup_3)	g__GOUTB8	s__
OTU_1326	k__Bacteria	p__Verrucomicrobia	c__Verrucomicrobiae	o__Pedosphaerales	f__Pedosphaeraceae			13	10	10	4	8	2	6	10	3	11	9	4	11	7	5	3	6	4	10	2	10	8	5	6	5	6	2	5	k__Bacteria	p__Verrucomicrobia	c__Verrucomicrobiae	o__Pedosphaerales	f__Pedosphaeraceae
OTU_1327	k__Bacteria	p__Proteobacteria	c__Deltaproteobacteria	o__Desulfuromonadales	f__Geobacteraceae	g__Geobacter		5	8	7	15	12	8	13	10	7	10	17	9	6	13	8	14	21	1	0	2	6	5	3	3	23	38	2	6	k__Bacteria	p__Proteobacteria	c__Deltaproteobacteria	o__Desulfuromonadales	f__Geobacteraceae	g__Geobacter
OTU_1328	k__Bacteria	p__Bacteroidetes	c__Ignavibacteria	o__Kryptoniales	f__BSV26	g__uncultured_Chlorobi_bacterium	s__uncultured_Chlorobi_bacterium	6	1	13	2	6	8	4	19	5	4	5	3	5	3	16	4	12	2	9	5	1	1	7	7	5	6	8	15	k__Bacteria	p__Bacteroidetes	c__Ignavibacteria	o__Kryptoniales	f__BSV26	g__uncultured_Chlorobi_bacterium	s__uncultured_Chlorobi_bacterium
OTU_1329	k__Bacteria	p__Proteobacteria	c__Gammaproteobacteria	o__Xanthomonadales	f__Xanthomonadaceae			3	0	10	6	6	1	1	0	0	2	2	2	1	1	1	2	4	5	3	1	97	1	1	1	3	2	1	0	k__Bacteria	p__Proteobacteria	c__Gammaproteobacteria	o__Xanthomonadales	f__Xanthomonadaceae
OTU_1330	k__Bacteria	p__Latescibacteria	c__	o__	f__	g__	s__	2	4	2	2	5	8	4	3	7	2	4	3	5	1	7	2	3	6	3	4	1	5	1	1	2	1	5	1	k__Bacteria	p__Latescibacteria	c__	o__	f__	g__	s__
OTU_1331	k__Bacteria	p__Firmicutes	c__Clostridia	o__Clostridiales	f__Ruminococcaceae	g__Intestinimonas	s__	0	0	1	0	1	0	0	0	0	0	0	0	0	1	0	0	5	0	0	0	40	0	0	0	73	49	0	0	k__Bacteria	p__Firmicutes	c__Clostridia	o__Clostridiales	f__Ruminococcaceae	g__Intestinimonas	s__
OTU_1332	k__Bacteria	p__Proteobacteria	c__Gammaproteobacteria	o__Betaproteobacteriales	f__Hydrogenophilaceae	g__uncultured		4	2	2	7	4	1	2	6	7	4	11	3	5	2	2	9	5	4	5	14	8	8	3	4	12	17	3	7	k__Bacteria	p__Proteobacteria	c__Gammaproteobacteria	o__Betaproteobacteriales	f__Hydrogenophilaceae	g__uncultured
OTU_1333	k__Bacteria	p__Proteobacteria	c__Gammaproteobacteria	o__Betaproteobacteriales	f__Burkholderiaceae	g__uncultured	s__Burkholderiales_bacterium_X4	314	250	365	337	421	386	412	430	374	388	379	335	364	213	352	327	365	460	538	483	342	424	432	425	214	244	393	344	k__Bacteria	p__Proteobacteria	c__Gammaproteobacteria	o__Betaproteobacteriales	f__Burkholderiaceae	g__uncultured	s__Burkholderiales_bacterium_X4
OTU_1334	k__Bacteria	p__Proteobacteria	c__Deltaproteobacteria	o__Myxococcales	f__Phaselicystidaceae	g__Phaselicystis	s__	0	0	0	1	0	0	0	0	0	0	1	0	0	0	1	0	0	0	3	4	61	1	3	0	6	10	2	8	k__Bacteria	p__Proteobacteria	c__Deltaproteobacteria	o__Myxococcales	f__Phaselicystidaceae	g__Phaselicystis	s__
OTU_1335	k__Bacteria	p__Acidobacteria	c__Acidobacteriia	o__Solibacterales	f__Solibacteraceae_(Subgroup_3)			0	1	2	11	0	0	0	0	0	1	0	0	1	0	3	4	0	4	5	5	3	1	7	4	12	17	12	22	k__Bacteria	p__Acidobacteria	c__Acidobacteriia	o__Solibacterales	f__Solibacteraceae_(Subgroup_3)
OTU_1336	k__Bacteria	p__Nitrospirae	c__Thermodesulfovibrionia	o__uncultured	f__	g__	s__	3	1	3	2	1	2	3	3	0	0	2	1	3	2	1	8	8	3	7	9	0	2	3	3	0	1	6	5	k__Bacteria	p__Nitrospirae	c__Thermodesulfovibrionia	o__uncultured	f__	g__	s__
OTU_1337	k__Bacteria	p__Bacteroidetes	c__Bacteroidia	o__Bacteroidales	f__SB-5	g__	s__	3	4	5	6	6	1	7	7	7	4	2	5	8	6	3	5	8	3	6	10	6	4	6	1	7	8	8	8	k__Bacteria	p__Bacteroidetes	c__Bacteroidia	o__Bacteroidales	f__SB-5	g__	s__
OTU_1338	k__Bacteria	p__Proteobacteria	c__Gammaproteobacteria					12	10	4	6	1	1	1	0	0	6	11	3	5	1	3	0	3	1	4	0	9	1	6	1	1	0	2	1	k__Bacteria	p__Proteobacteria	c__Gammaproteobacteria
OTU_1339	k__Bacteria	p__Proteobacteria	c__Deltaproteobacteria	o__Sva0485				1	3	4	8	2	3	5	6	6	5	9	3	2	2	3	3	4	4	3	4	4	3	0	3	1	4	3	3	k__Bacteria	p__Proteobacteria	c__Deltaproteobacteria	o__Sva0485
OTU_1340	k__Bacteria	p__Latescibacteria	c__Latescibacteria	o__Latescibacterales	f__Latescibacteraceae	g__	s__	13	12	15	16	6	5	9	8	4	4	8	5	4	3	4	8	5	5	3	1	4	1	5	1	1	4	8	5	k__Bacteria	p__Latescibacteria	c__Latescibacteria	o__Latescibacterales	f__Latescibacteraceae	g__	s__
OTU_1341	k__Bacteria	p__Chloroflexi	c__Anaerolineae	o__Anaerolineales	f__Anaerolineaceae	g__Anaerolinea	s__	2	0	0	11	0	3	0	1	4	0	8	0	1	2	1	7	0	2	3	6	32	1	2	4	181	134	3	7	k__Bacteria	p__Chloroflexi	c__Anaerolineae	o__Anaerolineales	f__Anaerolineaceae	g__Anaerolinea	s__
OTU_1342	k__Bacteria	p__Proteobacteria	c__Deltaproteobacteria	o__Syntrophobacterales	f__Syntrophaceae	g__Syntrophus		10	16	14	20	6	12	9	16	5	7	9	12	17	6	13	26	8	9	23	14	14	13	19	8	26	30	18	30	k__Bacteria	p__Proteobacteria	c__Deltaproteobacteria	o__Syntrophobacterales	f__Syntrophaceae	g__Syntrophus
OTU_1343	k__Bacteria	p__Verrucomicrobia	c__Verrucomicrobiae	o__Pedosphaerales	f__Pedosphaeraceae	g__	s__	5	7	10	5	7	2	0	12	4	1	7	17	12	3	9	8	8	7	8	3	19	2	4	9	15	15	1	4	k__Bacteria	p__Verrucomicrobia	c__Verrucomicrobiae	o__Pedosphaerales	f__Pedosphaeraceae	g__	s__
OTU_1344	k__Bacteria	p__Chloroflexi	c__Anaerolineae	o__SJA-15				2	2	5	4	1	5	4	6	7	4	3	5	5	1	6	6	4	0	2	6	2	1	8	3	2	0	1	1	k__Bacteria	p__Chloroflexi	c__Anaerolineae	o__SJA-15
OTU_1345	k__Bacteria	p__Proteobacteria	c__Deltaproteobacteria	o__NKB15	f__	g__	s__	7	6	15	16	14	16	10	4	13	9	11	6	4	8	9	12	16	3	8	5	7	12	6	15	13	8	8	13	k__Bacteria	p__Proteobacteria	c__Deltaproteobacteria	o__NKB15	f__	g__	s__
OTU_1346	k__Bacteria	p__Proteobacteria	c__Gammaproteobacteria					5	2	5	2	2	8	3	11	2	3	1	0	1	4	9	4	4	12	2	13	4	2	1	6	2	0	9	5	k__Bacteria	p__Proteobacteria	c__Gammaproteobacteria
OTU_1347	k__Bacteria	p__Acidobacteria	c__Thermoanaerobaculia	o__Thermoanaerobaculales	f__Thermoanaerobaculaceae	g__Thermoanaerobaculum	s__	2	7	6	2	17	6	9	7	5	13	4	8	5	4	7	8	12	6	8	6	10	5	12	1	3	2	7	4	k__Bacteria	p__Acidobacteria	c__Thermoanaerobaculia	o__Thermoanaerobaculales	f__Thermoanaerobaculaceae	g__Thermoanaerobaculum	s__
OTU_1348	k__Bacteria	p__Spirochaetes	c__Spirochaetia	o__Spirochaetales	f__Spirochaetaceae	g__uncultured	s__	0	0	0	10	0	0	0	0	0	0	0	0	0	0	5	7	0	0	0	4	2	4	1	0	26	49	14	38	k__Bacteria	p__Spirochaetes	c__Spirochaetia	o__Spirochaetales	f__Spirochaetaceae	g__uncultured	s__
OTU_1349	k__Bacteria	p__Proteobacteria	c__Deltaproteobacteria	o__Desulfobacterales	f__Desulfobulbaceae	g__[Desulfobacterium]_catecholicum_group	s__	5	6	2	10	7	7	10	6	3	5	9	8	3	1	2	6	2	2	3	5	1	11	8	3	7	24	10	5	k__Bacteria	p__Proteobacteria	c__Deltaproteobacteria	o__Desulfobacterales	f__Desulfobulbaceae	g__[Desulfobacterium]_catecholicum_group	s__
OTU_1350	k__Bacteria	p__Proteobacteria	c__Gammaproteobacteria	o__Betaproteobacteriales	f__SC-I-84			11	27	19	20	14	18	24	14	22	17	13	13	20	23	17	18	5	14	9	19	13	17	15	27	5	7	9	11	k__Bacteria	p__Proteobacteria	c__Gammaproteobacteria	o__Betaproteobacteriales	f__SC-I-84
OTU_1351	k__Bacteria	p__Chloroflexi	c__Anaerolineae	o__Anaerolineales	f__Anaerolineaceae	g__uncultured		11	17	10	5	14	8	7	9	16	9	10	20	16	17	4	13	12	4	4	4	5	7	7	9	3	3	4	5	k__Bacteria	p__Chloroflexi	c__Anaerolineae	o__Anaerolineales	f__Anaerolineaceae	g__uncultured
OTU_1352	k__Bacteria	p__Proteobacteria	c__Deltaproteobacteria	o__Bdellovibrionales	f__Bdellovibrionaceae	g__Bdellovibrio		3	5	1	8	9	7	8	3	4	5	2	6	3	1	3	9	12	1	2	8	0	7	10	4	2	1	8	1	k__Bacteria	p__Proteobacteria	c__Deltaproteobacteria	o__Bdellovibrionales	f__Bdellovibrionaceae	g__Bdellovibrio
OTU_1353	k__Bacteria	p__Proteobacteria	c__Gammaproteobacteria	o__Methylococcales	f__Methylomonaceae			5	9	4	11	6	6	10	12	7	11	5	6	2	4	7	15	11	7	10	5	7	4	8	0	11	11	2	8	k__Bacteria	p__Proteobacteria	c__Gammaproteobacteria	o__Methylococcales	f__Methylomonaceae
OTU_1354	k__Bacteria	p__Proteobacteria	c__Deltaproteobacteria	o__Desulfobacterales	f__Desulfobacteraceae			1	7	3	6	9	3	3	2	1	2	2	2	6	4	5	5	1	0	0	0	8	2	2	2	4	10	1	1	k__Bacteria	p__Proteobacteria	c__Deltaproteobacteria	o__Desulfobacterales	f__Desulfobacteraceae
OTU_1355	k__Bacteria	p__Proteobacteria	c__Gammaproteobacteria	o__KI89A_clade				9	13	8	9	10	19	14	6	11	14	9	6	14	16	8	12	14	17	17	21	29	18	17	18	6	11	16	13	k__Bacteria	p__Proteobacteria	c__Gammaproteobacteria	o__KI89A_clade
OTU_1356	k__Bacteria	p__Spirochaetes	c__Spirochaetia	o__Spirochaetales	f__Spirochaetaceae			0	0	1	10	0	0	0	0	0	0	0	0	0	0	2	6	0	6	1	0	2	1	4	4	22	23	12	28	k__Bacteria	p__Spirochaetes	c__Spirochaetia	o__Spirochaetales	f__Spirochaetaceae
OTU_1357	k__Bacteria	p__Bacteroidetes	c__Bacteroidia	o__Bacteroidales	f__Bacteroidetes_BD2-2	g__uncultured_Cytophagales_bacterium	s__uncultured_Cytophagales_bacterium	0	0	2	6	0	0	0	0	0	2	0	0	0	0	2	7	0	3	4	6	9	6	5	2	46	44	21	25	k__Bacteria	p__Bacteroidetes	c__Bacteroidia	o__Bacteroidales	f__Bacteroidetes_BD2-2	g__uncultured_Cytophagales_bacterium	s__uncultured_Cytophagales_bacterium
OTU_1358	k__Bacteria	p__Proteobacteria	c__Deltaproteobacteria	o__Desulfobacterales	f__Desulfobulbaceae			2	3	2	3	6	1	3	2	4	4	7	4	4	6	3	5	3	4	7	7	8	4	5	4	5	3	8	1	k__Bacteria	p__Proteobacteria	c__Deltaproteobacteria	o__Desulfobacterales	f__Desulfobulbaceae
OTU_1359	k__Bacteria	p__Fibrobacteres	c__Chitinivibrionia	o__uncultured	f__	g__	s__	0	0	2	7	0	0	0	0	0	0	0	0	0	0	1	9	0	4	1	1	4	3	7	1	22	21	2	16	k__Bacteria	p__Fibrobacteres	c__Chitinivibrionia	o__uncultured	f__	g__	s__
OTU_1360	k__Archaea	p__Euryarchaeota	c__Methanomicrobia	o__Methanocellales	f__Methanocellaceae	g__Rice_Cluster_I	s__uncultured_archaeon	4	2	3	6	3	0	2	1	4	7	0	5	4	3	8	3	1	5	11	4	10	15	8	5	5	13	5	2	k__Archaea	p__Euryarchaeota	c__Methanomicrobia	o__Methanocellales	f__Methanocellaceae	g__Rice_Cluster_I	s__uncultured_archaeon
OTU_1361	k__Bacteria	p__Actinobacteria	c__Actinobacteria	o__Corynebacteriales	f__Corynebacteriaceae	g__Corynebacterium_1	s__Corynebacterium_glutamicum	0	0	0	0	0	0	0	0	0	0	2	0	0	0	0	0	0	0	0	0	40	0	0	0	50	31	0	0	k__Bacteria	p__Actinobacteria	c__Actinobacteria	o__Corynebacteriales	f__Corynebacteriaceae	g__Corynebacterium_1	s__Corynebacterium_glutamicum
OTU_1362	k__Bacteria	p__Dependentiae	c__Babeliae	o__Babeliales				0	3	3	1	1	5	4	7	5	4	7	4	0	7	3	4	0	2	5	3	2	3	12	2	6	2	7	6	k__Bacteria	p__Dependentiae	c__Babeliae	o__Babeliales
OTU_1363	k__Bacteria	p__Verrucomicrobia	c__Verrucomicrobiae	o__Pedosphaerales	f__Pedosphaeraceae			9	2	9	9	17	13	6	13	4	5	6	12	4	7	2	9	15	11	11	5	8	8	9	14	33	20	6	9	k__Bacteria	p__Verrucomicrobia	c__Verrucomicrobiae	o__Pedosphaerales	f__Pedosphaeraceae
OTU_1364	k__Bacteria	p__Firmicutes	c__Clostridia	o__Clostridiales	f__Christensenellaceae	g__Christensenellaceae_R-7_group	s__bacterium_enrichment_culture_clone_DPF35	2	2	6	4	0	2	4	3	8	2	3	3	6	1	3	4	3	1	0	0	305	0	1	1	4	6	6	5	k__Bacteria	p__Firmicutes	c__Clostridia	o__Clostridiales	f__Christensenellaceae	g__Christensenellaceae_R-7_group	s__bacterium_enrichment_culture_clone_DPF35
OTU_1365	k__Bacteria	p__Proteobacteria	c__Deltaproteobacteria	o__Desulfuromonadales	f__Geobacteraceae	g__Geobacter		2	8	5	3	5	6	6	6	6	7	3	12	11	11	6	10	5	2	2	12	8	3	3	10	14	19	2	1	k__Bacteria	p__Proteobacteria	c__Deltaproteobacteria	o__Desulfuromonadales	f__Geobacteraceae	g__Geobacter
OTU_1366	k__Bacteria	p__Proteobacteria	c__Deltaproteobacteria	o__Bdellovibrionales	f__Bdellovibrionaceae	g__Bdellovibrio	s__	3	8	4	8	4	3	7	5	4	5	5	3	5	3	4	0	2	11	5	4	7	5	9	3	0	0	0	4	k__Bacteria	p__Proteobacteria	c__Deltaproteobacteria	o__Bdellovibrionales	f__Bdellovibrionaceae	g__Bdellovibrio	s__
OTU_1367	k__Bacteria	p__Proteobacteria	c__Deltaproteobacteria	o__Desulfovibrionales	f__Desulfovibrionaceae	g__Desulfovibrio	s__Desulfovibrio_sp.	0	0	0	0	0	0	0	0	0	0	0	0	0	0	0	0	0	0	0	0	100	0	0	0	30	21	0	0	k__Bacteria	p__Proteobacteria	c__Deltaproteobacteria	o__Desulfovibrionales	f__Desulfovibrionaceae	g__Desulfovibrio	s__Desulfovibrio_sp.
OTU_1368	k__Bacteria	p__Latescibacteria	c__	o__	f__	g__	s__	2	4	0	3	9	4	5	1	1	2	1	3	2	4	4	7	3	6	3	5	1	1	3	7	1	2	0	2	k__Bacteria	p__Latescibacteria	c__	o__	f__	g__	s__
OTU_1369	k__Bacteria	p__Firmicutes	c__Clostridia	o__Clostridiales	f__Lachnospiraceae	g__Blautia		0	42	14	0	35	0	0	0	12	0	0	0	0	58	10	0	38	0	0	0	13	0	1	0	17	20	9	0	k__Bacteria	p__Firmicutes	c__Clostridia	o__Clostridiales	f__Lachnospiraceae	g__Blautia
OTU_1370	k__Bacteria	p__Verrucomicrobia	c__Verrucomicrobiae	o__Pedosphaerales	f__Pedosphaeraceae			15	7	9	4	5	8	1	6	6	1	1	3	4	4	8	6	5	4	2	1	12	7	1	6	34	32	5	9	k__Bacteria	p__Verrucomicrobia	c__Verrucomicrobiae	o__Pedosphaerales	f__Pedosphaeraceae
OTU_1371	k__Bacteria	p__Proteobacteria	c__Deltaproteobacteria	o__Myxococcales	f__Blfdi19	g__metagenome	s__metagenome	5	0	10	6	7	4	2	11	4	2	4	8	3	2	3	7	2	4	4	14	3	8	16	10	0	5	12	6	k__Bacteria	p__Proteobacteria	c__Deltaproteobacteria	o__Myxococcales	f__Blfdi19	g__metagenome	s__metagenome
OTU_1372	k__Bacteria	p__Chloroflexi	c__Anaerolineae	o__uncultured	f__	g__	s__	1	0	4	19	1	2	1	2	1	2	2	0	0	1	5	23	4	6	6	3	3	3	8	9	27	44	18	37	k__Bacteria	p__Chloroflexi	c__Anaerolineae	o__uncultured	f__	g__	s__
OTU_1373	k__Bacteria	p__Proteobacteria	c__Deltaproteobacteria	o__Myxococcales	f__uncultured			9	4	3	2	1	4	8	2	0	7	7	7	3	1	1	3	1	1	0	0	5	1	10	2	3	1	1	6	k__Bacteria	p__Proteobacteria	c__Deltaproteobacteria	o__Myxococcales	f__uncultured
OTU_1374	k__Bacteria							15	2	10	2	7	10	12	14	4	13	2	10	8	5	16	11	9	12	12	15	4	12	10	13	0	6	13	5	k__Bacteria
OTU_1375	k__Bacteria	p__Firmicutes	c__Clostridia	o__Clostridiales	f__Ruminococcaceae	g__Intestinimonas	s__	0	0	0	0	0	0	0	0	0	0	0	0	0	0	1	0	0	0	0	0	33	0	0	0	77	27	0	0	k__Bacteria	p__Firmicutes	c__Clostridia	o__Clostridiales	f__Ruminococcaceae	g__Intestinimonas	s__
OTU_1376	k__Bacteria	p__Proteobacteria	c__Deltaproteobacteria	o__MBNT15				5	8	11	32	6	5	6	3	3	7	9	6	5	6	10	27	9	15	9	10	5	8	13	11	36	45	13	36	k__Bacteria	p__Proteobacteria	c__Deltaproteobacteria	o__MBNT15
OTU_1377	k__Bacteria	p__Bacteroidetes	c__Bacteroidia	o__Sphingobacteriales	f__Sphingobacteriaceae	g__Parapedobacter	s__	0	1	0	0	0	0	3	53	127	0	0	1	0	0	0	0	0	0	0	71	0	0	0	0	0	0	0	0	k__Bacteria	p__Bacteroidetes	c__Bacteroidia	o__Sphingobacteriales	f__Sphingobacteriaceae	g__Parapedobacter	s__
OTU_1378	k__Bacteria	p__Proteobacteria	c__Deltaproteobacteria	o__Syntrophobacterales	f__Syntrophobacteraceae	g__Syntrophobacter		1	1	5	4	7	11	0	5	5	14	6	2	2	8	3	8	9	10	6	3	2	1	6	8	5	10	2	10	k__Bacteria	p__Proteobacteria	c__Deltaproteobacteria	o__Syntrophobacterales	f__Syntrophobacteraceae	g__Syntrophobacter
OTU_1379	k__Bacteria	p__Firmicutes	c__Clostridia	o__Clostridiales	f__Ruminococcaceae	g__Anaerotruncus	s__	0	0	0	0	0	0	0	0	0	0	0	0	0	0	0	0	0	0	0	0	21	0	0	0	35	31	0	0	k__Bacteria	p__Firmicutes	c__Clostridia	o__Clostridiales	f__Ruminococcaceae	g__Anaerotruncus	s__
OTU_1380	k__Bacteria	p__Bacteroidetes	c__Bacteroidia	o__Chitinophagales	f__Saprospiraceae	g__uncultured		1	7	0	2	2	1	2	8	4	4	4	12	3	5	5	4	2	2	0	3	2	11	2	13	6	5	6	4	k__Bacteria	p__Bacteroidetes	c__Bacteroidia	o__Chitinophagales	f__Saprospiraceae	g__uncultured
OTU_1381	k__Bacteria	p__Chloroflexi	c__Dehalococcoidia	o__vadinBA26	f__	g__	s__	2	0	0	16	0	0	0	0	0	1	0	0	0	0	1	24	0	12	8	4	6	12	15	12	28	63	8	49	k__Bacteria	p__Chloroflexi	c__Dehalococcoidia	o__vadinBA26	f__	g__	s__
OTU_1382	k__Bacteria	p__Bacteroidetes	c__Bacteroidia	o__Bacteroidales				6	2	2	2	3	4	4	3	2	7	6	3	0	2	5	5	2	5	4	6	4	3	4	6	5	8	3	8	k__Bacteria	p__Bacteroidetes	c__Bacteroidia	o__Bacteroidales
OTU_1383	k__Bacteria	p__Acidobacteria	c__Thermoanaerobaculia	o__Thermoanaerobaculales	f__Thermoanaerobaculaceae	g__TPD-58	s__	21	17	16	10	8	3	1	6	7	5	5	2	4	6	7	8	9	6	3	4	6	7	7	3	2	4	7	9	k__Bacteria	p__Acidobacteria	c__Thermoanaerobaculia	o__Thermoanaerobaculales	f__Thermoanaerobaculaceae	g__TPD-58	s__
[truncated: 13,430 more rows]
